# Supplementary material for: Small Molecule Modulation of MHC‑I Surface Expression: A Click Chemistry-Based Discovery Approach
Source: J Med Chem. 2025 Oct 27;68(21):22301–11. doi: 10.1021/acs.jmedchem.5c01149 (PMC12621194; doi:10.1021/acs.jmedchem.5c01149)
Supplement: Supplementary file 2 [file jm5c01149_si_002.csv]

Untreated	CliMB-325-treated
AGPDRFVLL	AGPWHLGI
APLKQTFDL	GPEFKDKL
AYAPSGNFV	GPELHEKL
EGPMKIQTL	GPLKAFNL
GYLPNKQVL	GPVRGIDF
HPYPAGPGV	GPVRGISI
HYFEDKENI	NPEHNDFL
IGAEVYHNL	NPERWTNI
IGPLYPHAF	NPERWTNI
KGPPYSDTF	PHSSKVYF
KPHLITHGF	PSRGPYHF
KYIHSANVL	SPLRSLLF
KYIPVQQGP	VGPRYTNL
KYKDIYTEL	AFQKTLSDL
KYLSVQGQL	AGASRIIGI
KYQEVTNNL	AGPDRFVLL
NGPQKLIEI	AGPDRVAGL
NYQDTIGRL	AGPIRVVTI
NYVNGKTFL	AGPPNDFGL
QGPEYIERL	AGPTNVHLI
QGPGLKEAF	AGPVGDDMF
RGPGVGSGF	AGPVYSHTL
RGPIKFNVW	APKISMPDV
SFVDTRTLL	APLKQTFDL
SGASRGVGF	APQPGKYVI
STPQRNFEI	ASPLRSLLF
TGPDANVHL	AYAPAIHQI
TGPMKEINL	AYAPSGNFV
TYLPAGQSV	AYAPSGNYV
VGPAQPSHW	AYEEVRNQL
VGPDRLEKL	AYNPVTSEL
VGPEFKDKL	AYQVLAEKV
VGPEGMEKF	DGPVRGIDF
VGPELHEKL	EGPELNHAF
VGPTILNKI	EGPEYWERI
YGPMKSGNF	EGPMKIQTL
YPNVNIHNF	ESPARIHLI
HPHQQLPHGF	EYMKVQTEI
IPMPGHPVNF	FGPGREYNF
KGPDKDIEFI	FGPMKGGNF
KPHSGFHVAF	FGPVNHEEL
LPQKAGGFLM	FPAPKPLDI
RGPSSIYHQW	FPDYGKVEF
VPHVPSATGF	FPVQGIHTV
APLDTINVHLR	FSPNRVIGL
RPGYGAYDAFK	GGPAIVHGL
TGPLRSGPDFL	GGPEAYNRF
HDSFIQTSQKRI	GGPEKIQDF
PDSSGPERILSI	GGPNYQEGL
PSKGPLQSVQVFG	GGPVKIGQL
QSLPPGLAVKDLK	GYIGSHTVL
VPDSSGPERILSI	GYLGQVTTI
EGKVLPGVDALSNV	GYLKGYTLV
GLPGPAGPPGVAGE	GYLPLAHVL
IKPGADLSTGHDEL	GYLPNKQVL
NPHVNPLPTGYEDE	GYVDNKEFV
	GYYAMVGQV
	HGPSYKEQW
	HPNLHGPEI
	HPYPAGPGV
	HYEITKQDI
	HYFEDKENI
	HYHQLLEKV
	HYISPFHDI
	HYLPDLHHM
	IGAEVYHNL
	IGPLYPHAF
	IPHPLIMGV
	IPHSSKVYF
	IPNEIIHAL
	IPQEKPIFL
	IYDKIKTGL
	IYVEQKQYI
	KFAEGITKI
	KFVDGVSTV
	KGGEHLYNF
	KGPPYSDTF
	KGPSLQGDL
	KYAHMINGF
	KYFPSRVSI
	KYIEGVSDF
	KYIHSANVL
	KYIPVQQGP
	KYKDIYTEL
	KYLNQNEGL
	KYLSVQGQL
	KYLTVKDYL
	KYMKSQTIL
	KYQEVTNNL
	KYQIAVTKV
	KYTVAPTSL
	KYVPLVTGL
	KYWKGQHVI
	LGPARLTAF
	LGPEFVERI
	LGPEKTSFF
	LGPNEQYKF
	LGPQRVSGL
	LPQKAGGFL
	MGPDRAWSL
	MPGRIINGL
	MPYKGMTTV
	NGPEIISKF
	NGPIHWNEL
	NGPPRNWNF
	NGPQKLIEI
	NGPQNIYNL
	NYFPSKQDI
	NYLPAINGI
	NYQDTIGRL
	NYVNGKTFL
	PQKAGGFLM
	QFNSSLHNI
	QGPEYIERL
	QGPGLKEAF
	QGPKTIDQI
	QGPVSKLTF
	QPASAIVNF
	QPQPGRENF
	QYNPVKQQL
	QYSKVLNEL
	RGPGVGSGF
	RGPIKFNVW
	RHPVRYLSF
	RPSANVYDL
	RVPTKLESL
	SFATSLTHL
	SFHPSGNYL
	SFVDTRTLL
	SGASRGVGF
	SGFVRDDNI
	SGPEAFHVL
	SGPFRTITV
	SGPLKGIEL
	SGPSKWNWL
	SGSTRYISF
	SNPLRILNI
	SPALGVHSF
	SPLFVGKVV
	SPQEARNML
	SPQEARNML
	SYFPTVNDI
	SYGDLKNAI
	SYHPALNAI
	SYHPSGLSL
	SYIGGHEGL
	SYKQNLENL
	SYLDVKQRL
	SYLPPGTSL
	SYQDTIQQL
	SYSATKETL
	SYTVGQSEL
	SYVDIHTGL
	SYYAQIKEL
	TFAYHQEEI
	TGFSHIDLI
	TGPDANVHL
	TGPLVINRV
	TGPMKEINL
	TGPPHEYKF
	TGPSVYKGL
	TGPVRLEDV
	TPQPGVHNL
	TYITSVSRL
	TYQAMVHEL
	TYQDIQNTI
	TYSPSRVLI
	TYTSARTLL
	TYVPIAQQV
	VGADLTHVF
	VGAPRAEAL
	VGPAQPSHW
	VGPDGKELI
	VGPDRLEKL
	VGPEFKDKL
	VGPEGMEKF
	VGPEHGTEI
	VGPELHEKL
	VGPKYQADI
	VGPPHFQVI
	VGPTILNKI
	VYESLISHI
	VYQSMKEEL
	WYKSNMNGV
	YGPGLKGGL
	YGPGLTHGV
	YGPMKSGNF
	YGPYKPFQL
	YPNVGKSSF
	YPNVNIHNF
	YYVENGKLI
	AGPNTNGSQF
	AGPSVAGTEF
	DGGPVKIGQL
	DMGPSHIINI
	GGPQRFDDFL
	GPGPGRLLLL
	HPHQQLPHGF
	IGPIKNEQQL
	IGPNNGKNFF
	IPMPGHPVNF
	IYQEIRNTDM
	KGPDKDIEFI
	KGPQITGPSL
	KPHSGFHVAF
	KYLGINSDGL
	KYLSVQGQLF
	KYNPVGASEL
	LGPLKSAQEL
	LPQKAGGFLM
	LPYNHQHEYF
	NAGPSRTVGL
	NPGPDKYFTL
	QGPSRVAQFL
	RGPSSIYHQW
	RGPTVSNVRL
	RPMPVNQHGF
	RPQAPATVGL
	RVAPEEHPVL
	SYMGIRDTEL
	SYSNIKNGLV
	SYVSIHSSGF
	TNPSRGPYHF
	VGPEFKDKLL
	VGPGLGRDDL
	VPIPRSPYTV
	YPQEIFQHDL
	YPQPVTPWNV
	YYLQIHPQEL
	AEAPVGVETDL
	APYKNVNVQNF
	DSSGPERILSI
	HISPDRVYINY
	IGPQKTGTTAL
	LAYEQVARALK
	LHLEKSVNQSL
	LSVPFEKHSTL
	RPGYGAYDAFK
	SPGPSRIADYL
	SYAYSLKNQIG
	SYYGGRGVGGI
	TGPRLSGGHSL
	TYLSSLKGSRL
	VGPVVGGNQQI
	YQRGIYPSETF
	FYTRAASTARHL
	GDGPVQGTIHFE
	GEGPEVDVNLPK
	GEGPEVDVSLPK
	GETGPAGPAGPI
	GPNPFPQKEDTL
	GVAGGPNRNQGL
	HDSFIQTSQKRI
	KVLPGVDALSNV
	NAGPSRTVGLFL
	PDSSGPERILSI
	PSQMEHAMETMM
	RGPEDEIGDPLA
	SPPTYNVHYGYK
	SQGQTDRFFPFG
	VAGPGSWNDPDM
	VTYVPVTTFKNL
	YSGTGYKLSPFT
	APEEKASVGPWLL
	DGSVGPVGPAGPI
	EENPTQPPSREDL
	FENGNMTQVQTTL
	GKVLPGVDALSNV
	IVDARPAMAATSF
	LVKYMHSGPVVAM
	MPQTPAGGRGFEL
	QKPWSQHYHQGYY
	QSLPPGLAVKDLK
	RFSPYAFNGGTVL
	VPDSSGPERILSI
	VTYVPVTTFKNLQ
	APEEKASVGPWLLA
	EGKVLPGVDALSNV
	FALSTGDPSQPVLL
	FFPASADRTVIDYN
	FIVDARPAMAATSF
	GHQQLYWSHPRKFG
	NPHVNPLPTGYEDE
	PAYHSSLMDPDTKL
	QGPVQKVYNGLQGY
	SVPDSSGPERILSI
	SYIYDKDPEGTVQP
	THLKITDSAGHILY
	VTYVPVTTFKNLQT
	YGQLPKFEDGDLTL
