# Supplementary material for: Small Molecule Modulation of MHC‑I Surface Expression: A Click Chemistry-Based Discovery Approach
Source: J Med Chem. 2025 Oct 27;68(21):22301–11. doi: 10.1021/acs.jmedchem.5c01149 (PMC12621194; doi:10.1021/acs.jmedchem.5c01149)
Supplement: Supplementary file 3 [file jm5c01149_si_003.csv]

Compound	SMILES
25 COMPOUND LIBRARY
Decitabine (1)	O=C1N([C@@H]2O[C@H](CO)[C@@H](O)C2)C=NC(N)=N1
5-azacytidine (2)	O=C1N([C@@H]2O[C@H](CO)[C@@H](O)[C@H]2O)C=NC(N)=N1
Guadecitabine (3)	O=P(O[C@@H]1[C@@H](CO)O[C@@H](N2C(N=C(N)N=C2)=O)C1)(OC[C@H]3O[C@@H](N4C=NC5=C4N=C(N)NC5=O)C[C@@H]3O)O
2,3,5-triacetyl-5-azacytidine (4)	CC(OC[C@H]1O[C@@H](N2C(N=C(N)N=C2)=O)C(OC(C)=O)[C@@H]1OC(C)=O)=O
ECGC (5)	O=C(O[C@H]1[C@@H](C2=CC(O)=C(O)C(O)=C2)OC3=C(C(O)=CC(O)=C3)C1)C4=CC(O)=C(O)C(O)=C4
Fisetin (6)	O=C1C(O)=C(C2=CC=C(O)C(O)=C2)OC3=C1C=CC(O)=C3
Lomeguatrib (7)	NC1=NC(OCC2=CC(Br)=CS2)=C3NC=NC3=N1
RG-108 (8)	O=C(O)[C@@H](N(C(C1=C2C=CC=C1)=O)C2=O)CC3=CNC4=C3C=CC=C4
SGI-1027 (9)	O=C(NC1=CC=C(NC2=NC(N)=NC(C)=C2)C=C1)C3=CC=C(NC4=CC=NC5=CC=CC=C45)C=C3
Zebularine (10)	O=C1N=CC=CN1[C@@H]2O[C@H](CO)[C@@H](O)[C@H]2O
MSA-2 (11)	O=C(O)CCC(C1=CC2=CC(OC)=C(OC)C=C2S1)=O
C53 (12)	O=C(C1=CC2=C(C=C1)C(C)(C)C(N2CC3=C(F)C=CC=C3Cl)=O)NCC4=C(F)C=C(F)C=C4F
diABZI (13)	O=C(C1=CC(OC)=C2C(N=C(NC(C3=CC(C)=NN3CC)=O)N2C/C=C/CN4C5=C(OCCCN6CCOCC6)C=C(C(N)=O)C=C5N=C4NC(C7=CC(C)=NN7CC)=O)=C1)N
DMXAA (14)	O=C(O)CC1=CC=CC(C2=O)=C1OC3=C2C=CC(C)=C3C
CHIR99021 (15)	N#CC1=CN=C(NCCNC2=NC=C(C3=NC(C)=CN3)C(C4=CC=C(Cl)C=C4Cl)=N2)C=C1
Vorinostat (16)	O=C(NC1=CC=CC=C1)CCCCCCC(NO)=O
Valproic acid (17)	CCCC(CCC)C(O)=O
Tubastatin-A (18)	O=C(NO)C1=CC=C(CN2C3=C(CN(C)CC3)C4=C2C=CC=C4)C=C1
Nexturastat-A (19)	O=C(NO)C1=CC=C(CN(CCCC)C(NC2=CC=CC=C2)=O)C=C1
I-Bet151 (20)	O=C(N1[C@@H](C2=NC=CC=C2)C)NC3=C1C4=CC(OC)=C(C5=C(C)ON=C5C)C=C4N=C3
JQ1 (21)	O=C(OC(C)(C)C)C[C@H]1C2=NN=C(C)N2C3=C(C(C)=C(C)S3)C(C4=CC=C(Cl)C=C4)=N1
Zelavespib (22)	NC1=C2N=C(SC3=C(I)C=C(OCO4)C4=C3)N(CCCNC(C)C)C2=NC=N1
Pomalidomide (23)	O=C1N(C(CC2)C(NC2=O)=O)C(C3=C1C=CC=C3N)=O
Prazosin (24)	O=C(N1CCN(C2=NC(N)=C3C=C(OC)C(OC)=CC3=N2)CC1)C4=CC=CO4
5-Nonloxytryptamine (25)	CCCCCCCCCOC1=CC2=C(NC=C2CCN)C=C1
ADDITIONAL HSP90 INHIBITORS
BIIB021	NC1=NC(Cl)=C2N=CN(CC3=NC=C(C)C(OC)=C3C)C2=N1
Pimitespib	O=C(N)C1=CC=C(N2N=C(C(C)C)C3=C(N4C=C(C5=CN(C)N=C5)N=C4)C=CN=C32)C(CC)=C1
Radicicol	ClC1=C(O)C=C(O)C2=C1CC(/C=C/C=C/C(O3)C3CC(C)OC2=O)=O
Geldanamycin	NC(O[C@@H](/C(C)=C/[C@H](C)[C@@H](O)[C@@H](OC)C[C@H](C)CC1=C2OC)[C@@H](OC)/C=C\C=C(C)\C(NC(C1=O)=CC2=O)=O)=O
Tanespimycin	NC(O[C@@H](/C(C)=C/[C@H](C)[C@@H](O)[C@@H](OC)C[C@H](C)CC1=C2NCC=C)[C@@H](OC)/C=C\C=C(C)\C(NC(C1=O)=CC2=O)=O)=O
Alvespimycin	NC(O[C@@H](/C(C)=C/[C@H](C)[C@@H](O)[C@@H](OC)C[C@H](C)CC1=C2NCCN(C)C)[C@@H](OC)/C=C\C=C(C)\C(NC(C1=O)=CC2=O)=O)=O
OTHER COMPOUNDS
2-amino-6-chloropurine	ClC1=NC(N)=NC2=C1N=CN2
Propargyl bromide	C#CCBr
9-propargyl-2-amino-6-chloropurine	ClC1=C2N=CN(CC#C)C2=NC(N)=N1
7-propargyl-2-amino-6-chloropurine	ClC1=C2N(CC#C)C=NC2=NC(N)=N1
2-azido-5-chlorobenzonitrile	N#CC1=CC(Cl)=CC=C1N=[N+]=[N-]
2-azido-1-(4-methoxy-phenyl)-ethanone	COC1=CC=C(C(CN=[N+]=[N-])=O)C=C1
4-azido-1-butanamine	NCCCCN=[N+]=[N-]
Boc-4-azido-L-phenylalanine	O=C(O)[C@H](CC1=CC=C(N=[N+]=[N-])C=C1)NC(OC(C)(C)C)=O
CliMB-325	ClC1=C2N=CN(CC3=CN(C4=CC=C(Cl)C=C4C#N)N=N3)C2=NC(N)=N1
CliMB-325 N7 regioisomer	ClC1=C2N(CC3=CN(C4=CC=C(Cl)C=C4C#N)N=N3)C=NC2=NC(N)=N1
380 AZIDE LIBRARY		Relative MFI of triazole product generated
1	OC(CN=[N+]=[N-])CC=1C=CC=C(F)C1	1.217700107
2	[N-]=[N+]=NCCCN1CCSCC1	1.371892471
3	[N-]=[N+]=NCC1=CSC(C#N)=N1	2.220265153
4	COC(=O)C1=CC=C(CN=[N+]=[N-])O1	1.434303666
5	[N-]=[N+]=NCC=1C=CC=C2N=CC=NC12	1.482029874
6	[N-]=[N+]=NCC1CCCCC1	1.51486131
7	CC(C)(C)CN=[N+]=[N-]	1.518952128
8	[N-]=[N+]=NCC=1C=CC=C(C#N)C1	1.487274513
9	CC(C)(C)OC(=O)N1CCC(C2CC2)C1CN=[N+]=[N-]	1.396752057
10	CC=1C=NNC1CN=[N+]=[N-]	1.326264119
11	CC=1C=NC=C(CCN=[N+]=[N-])N1	1.369584831
12	[N-]=[N+]=NC=1C=CC(C#N)=CC1	1.115324769
13	CCO[C@@H]1CCCC[C@H]1N=[N+]=[N-] |&1:3,8,r|	1.176896822
14	[N-]=[N+]=NCC1CCCNC1	1.527133763
15	[N-]=[N+]=NC=1C=CC=CC1C=2C=CC=CC2	1.520735305
16	CC(C)(C)OC(=O)NCC1(CN=[N+]=[N-])CC21CCC2	1.509511779
17	[N-]=[N+]=NCC(=O)NCC=1C=CC=CC1	1.534371364
18	CN1N=NC=C1N=[N+]=[N-]	1.736394829
19	CC(F)(F)C=1C=CC=C(CN=[N+]=[N-])N1	1.571503403
20	[N-]=[N+]=NC1CCCNCC1	1.732513797
21	NS(=O)(=O)C=1C=CC=CC1N=[N+]=[N-]	1.390878062
22	CC1=NC(C)=C(CN=[N+]=[N-])O1	1.585663926
23	C[C@@H](N)CN=[N+]=[N-]	1.421506749
24	COC(=O)C=1SC=CC1N=[N+]=[N-]	1.098646819
25	[N-]=[N+]=NCC1CCCC(=O)N1	1.199763444
26	[N-]=[N+]=NCC1=CN2C=CC=NC2=N1	1.36916526
27	N[C@H]1CC[C@H](CC1)N=[N+]=[N-]	2.289074807
28	COC=1C=CC(N=[N+]=[N-])=CC1	1.486645156
29	FC(F)(F)C=1C=NC(C#N)=C(N=[N+]=[N-])C1	1.682794626
30	[N-]=[N+]=NC1CC2CCCC(C1)N2	1.67115153
31	FC(F)(CN=[N+]=[N-])C=1C=CC=CC1	1.806672982
32	[N-]=[N+]=NC1CC(C1)(C#N)C=2C=CC=CC2	1.773841546
33	CC=1N=CC(CN=[N+]=[N-])=CN1	1.533217544
34	[N-]=[N+]=NC(=O)C=1N=CON1	1.677130417
35	NC(=O)C(N=[N+]=[N-])C=1C=CC(F)=CC1	1.422345891
36	[N-]=[N+]=NCC1=NC=CS1	1.185707814
37	CN(C)C=1C=CC(N=[N+]=[N-])=CC1	1.589125387
38	OC1CCN(CCN=[N+]=[N-])CC1	1.509511779
39	[N-]=[N+]=NC[C@H]1CCCN1	1.908418964
40	[N-]=[N+]=NCC1CCCCNC1=O	1.500176323
41	NC[C@@H]1CCC[C@H](CN=[N+]=[N-])C1 |&1:2,6,r|	1.508148173
42	COC[C@H](O)CN=[N+]=[N-]	1.674717884
43	COC=1C=CC=CC1C(C)(C)N=[N+]=[N-]	1.455387112
44	ClC=1C=CC(OCCN=[N+]=[N-])=CC1	1.541608965
45	ClC=1C=C(Cl)C=C(N=[N+]=[N-])C1	1.531958831
46	CC[C@@H](N=[N+]=[N-])C=1C=CC=CN1	1.844119699
47	[N-]=[N+]=NC(=O)C=1C=CC=2NN=CC2C1	1.524826123
48	[N-]=[N+]=NCC1=NN=C(O1)C2CC2	1.153505735
49	C[C@H](N=[N+]=[N-])C1=CSC=2C=CC=CC12	1.294691396
50	FC=1C=CC(=CC1)C2(CCOCC2)N=[N+]=[N-]	1.441331482
51	OCC=1C=C(N=[N+]=[N-])C=CN1	1.580209502
52	[N-]=[N+]=NCC1CCNCC1	1.583041607
53	CC(C)(C)OC(=O)N1CC(C1)C=2OC=NC2CN=[N+]=[N-]	1.484757086
54	[N-]=[N+]=NCC1CCNC1	1.565104944
55	[N-]=[N+]=NC1CC2CCC(C1)N2	1.641991341
56	CC(C)C(=O)NCCN=[N+]=[N-]	1.664648178
57	[N-]=[N+]=NCCC=1C=CC=CN1	1.594999382
58	[N-]=[N+]=NCC1=CC=NO1	1.592062385
59	COC(=O)C=1C=CC(N=[N+]=[N-])=CC1	1.734926331
60	OCCN=[N+]=[N-]	1.141128389
61	ClC=1C=CC=C(CN=[N+]=[N-])C1	1.181197425
62	[N-]=[N+]=NCC=1C=CC=C2C=CC=CC12	1.446051656
63	[N-]=[N+]=NCC=1C=CC=2OCOC2C1	1.637480952
64	C[C@H](N)CN=[N+]=[N-]	1.508253066
65	CC=1C=CC=CC1CN=[N+]=[N-]	1.622691072
66	COC=1C=CC=C(C1)C2(CCC2)N=[N+]=[N-]	1.622481287
67	NC1(CCC2(CC1)N=[N+]=[N-])C2	1.624474249
68	NC=1C=CC(Cl)=C(N=[N+]=[N-])C1	1.45150608
69	[N-]=[N+]=NCC1CCC2CC2C1	1.598251058
70	CCC1(CN=[N+]=[N-])COC1	1.809190408
71	FC=1C=C(F)C=C(N=[N+]=[N-])C1	1.424548639
72	CNC(=O)CCN=[N+]=[N-]	1.145219207
73	FC1(F)CCCC1CN=[N+]=[N-]	1.060046282
74	[N-]=[N+]=NCC=1C=CC(=CC1)N2C=CC=N2	1.488847904
75	CC(C)(C)OC(=O)N[C@@]1(CC[C@@H]2C[C@@H]1N=[N+]=[N-])C2 |&1:8,11,13,r|	1.784540608
76	NCCOCCN=[N+]=[N-]	1.502693749
77	[N-]=[N+]=NCC1=NC=2C=CC=CC2O1	1.510350921
78	COC1(CCC1)C(CO)N=[N+]=[N-]	1.533007758
79	NC(=O)C1=CSC(CN=[N+]=[N-])=N1	1.902649862
80	FC=1C=CC(F)=C(N=[N+]=[N-])C1	1.595314061
81	NCCCCN=[N+]=[N-]	1.478358628
82	COC(=O)C1=COC(CN=[N+]=[N-])=N1	1.490735974
83	CC(C)(C)O[C@H]1C[C@@H](C1)N=[N+]=[N-]	1.496400183
84	OCC=1C=CC(N=[N+]=[N-])=CC1	1.135988643
85	[N-]=[N+]=NC[C@@H]1COCCO1	1.175113645
86	CN(CCN=[N+]=[N-])CC=1C=CC=C(F)C1	1.389514456
87	N[C@H]1C[C@@H](C1)N=[N+]=[N-]	1.498707824
88	[N-]=[N+]=NCC1CCOC1	1.336753395
89	CCOC(=O)C1(CC2(CN=[N+]=[N-])C1)C3(CCOCC3)O2	1.432520489
90	CC(C)NC(=O)C(C)N=[N+]=[N-]	1.336648502
91	NC1(CCCCCC1)C2=NOC(CN=[N+]=[N-])=N2	1.463044284
92	C[C@H](N=[N+]=[N-])C=1C=CC=CC1Cl	1.675661918
93	[N-]=[N+]=NCC1CCC(=O)O1	1.397066735
94	CCOP(=O)(CCCN=[N+]=[N-])OCC	1.403884765
95	[N-]=[N+]=NCC=1C=CC=2N=CC=CC2C1	1.316718877
96	CC1=NC(=NO1)C(=O)N=[N+]=[N-]	1.177945749
97	[N-]=[N+]=NCC1COC=2C=CC=CC2O1	1.320495017
98	[N-]=[N+]=NC1CCN(C2CCNCC2)C1=O	1.334131076
99	[N-]=[N+]=NC=1C=CC=C2N=CC=CC12	1.419408894
100	CC[C@@H](N=[N+]=[N-])C=1C=CC=CC1F	1.215077788
101	C[C@@H](CN)N=[N+]=[N-]	1.363710836
102	ClC=1C=CC(N=[N+]=[N-])=NC1	1.347032886
103	CC(C)CSCCCN=[N+]=[N-]	1.372836506
104	CCC1=NN=C(CN=[N+]=[N-])O1	1.609789262
105	[N-]=[N+]=NCC1=CN2C=CC=CC2=N1	1.319236303
106	FC=1C=C(C#N)C=CC1CN=[N+]=[N-]	1.303292603
107	COC=1C=CC=C(N=[N+]=[N-])C1	1.135044608
108	[N-]=[N+]=NC(CC1CCCCC1)C=2N=CC=CN2	1.149205132
109	CC=1C=C(F)C=C(N=[N+]=[N-])C1	1.339270822
110	COC=1C=CC=CC1[C@@H](O)CN=[N+]=[N-]	1.233538915
111	C[C@H](N=[N+]=[N-])C=1C=CC(Cl)=CC1	1.409548974
112	[N-]=[N+]=NCC1CCCCNC1	1.496400183
113	FC1(F)CC(CN=[N+]=[N-])C1	1.506574781
114	FC(F)C1=CC(CN=[N+]=[N-])=NO1	1.662130752
115	[N-]=[N+]=NCC=1C=CC=NN1	1.366752726
116	[N-]=[N+]=NCCCC=1C=CC=CC1	1.362766801
117	FC(F)(CN=[N+]=[N-])C=1C=CC(Cl)=CC1	1.585663926
118	N[C@H]1CCCC[C@H]1N=[N+]=[N-]	1.337382752
119	CC(C)(C)C=1OC=NC1CN=[N+]=[N-]	1.290600579
120	C[C@H]1C[C@H](N=[N+]=[N-])C=2C=CSC2S1(=O)=O	1.074836161
121	OC1(CN=[N+]=[N-])CCC1	1.285775511
122	CC1CCCCC1(C)N=[N+]=[N-]	1.379864322
123	CN(C)C1CCN(CCN=[N+]=[N-])C1	1.332033221
124	[N-]=[N+]=NC1CCC=2C=CC=NC12	1.348920956
125	CC(N=[N+]=[N-])C=1C=CC=CC1F	1.618390469
126	[N-]=[N+]=NCC1=CC(=NO1)C2CC2	1.576748041
127	CC(F)(F)C1=NC=C(CN=[N+]=[N-])S1	1.428954135
128	[N-]=[N+]=NC=1C=CC=C2NN=CC12	1.433988988
129	FC(F)(F)[C@@H]1C[C@H]1CN=[N+]=[N-] |&1:4,6,r|	1.601712519
130	[N-]=[N+]=NCC=1N=COC1C2CCC2	1.491365331
131	[N-]=[N+]=NCC(=O)NC=1C=CC=CC1	1.35364113
132	NC=1C=C(N=[N+]=[N-])C=CN1	1.186442063
133	[N-]=[N+]=NC=1C=CC=CC1	1.355319415
134	ClC1=CC=C(CN=[N+]=[N-])S1	1.222210496
135	CN(C)C=1C=CC=C(OCCCN=[N+]=[N-])C1	1.401157553
136	CCNCCN=[N+]=[N-]	1.379339858
137	[N-]=[N+]=NC(=O)C1=CC=CO1	1.596677666
138	CC1=NC=2C=C(N=[N+]=[N-])C=CC2S1	1.578006754
139	COC(=O)C1=CSC(CN=[N+]=[N-])=N1	1.399689054
140	CO[C@@H]1CCCC[C@H]1N=[N+]=[N-] |&1:2,7,r|	1.44164616
141	FS(F)(F)(F)(F)C=1C=CC(N=[N+]=[N-])=CC1	1.402730944
142	FC=1C=CC(C#N)=C(N=[N+]=[N-])C1	1.621747037
143	[N-]=[N+]=NC=1C=CC=2CCNC2C1	1.502693749
144	NCCCN=[N+]=[N-]	1.269726918
145	CC(C)(C)N=[N+]=[N-]	1.281055337
146	CC(C)(C)OCCCN=[N+]=[N-]	1.185602921
147	OC(=O)C=1C=CC(CN=[N+]=[N-])=CC1	1.258818071
148	CC(C)CN1CCOC(CN=[N+]=[N-])C1	1.378081145
149	[N-]=[N+]=NCC1CNCCO1	1.50311332
150	[N-]=[N+]=NCC1CCCO1	1.587866674
151	CC=1C=CC(O)=C(CN=[N+]=[N-])N1	1.388570421
152	[N-]=[N+]=NCC1=CN=NN1	1.395808022
153	[N-]=[N+]=NCCCNC(=O)C1=CNN=N1	1.631921635
154	FC(F)(F)C(=O)NCCN=[N+]=[N-]	1.479827126
155	CN1N=C(CN=[N+]=[N-])C=2CCCC21	1.954257102
156	[N-]=[N+]=NCCN1CCNC1=O	1.22388878
157	F[C@@H]1CC[C@@H]1N=[N+]=[N-] |&1:1,4,r|	1.337277859
158	[N-]=[N+]=NCC1CC2CC2C1	1.282838514
159	FC1(F)CCCC1CCN=[N+]=[N-]	1.379759429
160	ClC=1C=CC=CC1N=[N+]=[N-]	1.296684359
161	[N-]=[N+]=NCC1=NOC=2CCCC12	1.632236314
162	[N-]=[N+]=NC=1C=CC=C2C=CN=CC12	1.607901192
163	FC(F)(F)OC=1C=CC(N=[N+]=[N-])=CC1Cl	1.455387112
164	[N-]=[N+]=NC=1C=CC=2C=NNC2C1	1.365074442
165	N[C@@H]1COC[C@@H]1N=[N+]=[N-] |&1:1,5,r|	1.400633089
166	[N-]=[N+]=NCC1CCCC2(CCOC2)O1	1.551888456
167	OP(=O)(O)CCN=[N+]=[N-]	1.345774173
168	OCC1(CN=[N+]=[N-])COC1	1.205427654
169	CCOCCN=[N+]=[N-]	1.324061371
170	CC=1C=CC=C(CCN=[N+]=[N-])N1	1.613565402
171	[N-]=[N+]=NCC1(CCCCC1)C#N	1.308956812
172	[N-]=[N+]=NC=1C=CC=C2C=NNC12	1.299516464
173	COC=1C=CC(=CC1N=[N+]=[N-])C(F)(F)F	1.392346561
174	[N-]=[N+]=NCC1(CC#N)CC1	1.450247367
175	CN1C(=O)N(C)C=2C=C(N=[N+]=[N-])C=CC12	1.408290261
176	[N-]=[N+]=NC=1C=CC=2OCCC2C1	1.330564722
177	COC=1C=CC(N=[N+]=[N-])=NC1	1.338117001
178	OCCC=1C=CC(N=[N+]=[N-])=CC1	1.469547635
179	[N-]=[N+]=NC=1C=CC=2OCOC2C1	1.313257416
180	[N-]=[N+]=NCC=1C=CN=CC1	1.177840856
181	[N-]=[N+]=NCCOCC1CCCC1	1.197455803
182	C[C@H](N=[N+]=[N-])C=1C=CC(F)=CC1C	1.473953132
183	[N-]=[N+]=NS(=O)(=O)C=1C=CC=2OCCC2C1	1.262279532
184	[N-]=[N+]=NC1CCN2C=CC=C2C1	1.283362978
185	FC(F)(F)C1=CC(CN=[N+]=[N-])=NO1	1.265111637
186	COC=1C=CC=C(OC)C1CN=[N+]=[N-]	1.32783751
187	[N-]=[N+]=NC=1C=CC=2CCCNC2C1	1.443219551
188	O[C@@H]1COCC[C@H]1N=[N+]=[N-] |&1:1,6,r|	1.350389455
189	[N-]=[N+]=NCCCOC1CCC1	1.351543275
190	[N-]=[N+]=NCCC1=CNC=2C=CC=CC12	1.181302318
191	COC(=O)C=1C=NC=C(N=[N+]=[N-])C1	1.46629596
192	FC1(F)CCCCC1CN=[N+]=[N-]	1.208259758
193	[N-]=[N+]=NCC1=NC=NO1	1.152666593
194	COC(=O)C1(CC1)N=[N+]=[N-]	1.13965989
195	CC1=NC=2C=CC(N=[N+]=[N-])=CC2S1	1.362557015
196	[N-]=[N+]=NCC1CCCOC1	1.400108625
197	COC=1N=C(OC)N=C(N=[N+]=[N-])N1	1.465771496
198	[N-]=[N+]=NC1CCCNC1=O	1.390773169
199	COCC(COC)N=[N+]=[N-]	1.235741663
200	CN1C=C(N=[N+]=[N-])C=N1	1.318397161
201	CC=1C=CC(=CC1)S(=O)(=O)N2CC3(CC2C3)N=[N+]=[N-]	1.289236973
202	CC=1C=NC(CN=[N+]=[N-])=CN1	1.441855946
203	CN(C)CCN=[N+]=[N-]	1.400528196
204	O[C@@H]1CCOC[C@H]1N=[N+]=[N-] |&1:1,6,r|	1.348606278
205	CC(N=[N+]=[N-])C(=O)N1CCCC1	1.141443067
206	FC(F)(F)C1CCN(CCCN=[N+]=[N-])CC1	1.206266796
207	[N-]=[N+]=NC1CCOC2(CCNCC2)C1	1.408604939
208	FC=1C=CC(CN=[N+]=[N-])=CC1	1.535630077
209	CN1C=CC(N=[N+]=[N-])=N1	1.40787069
210	CCN(CC)CCN=[N+]=[N-]	1.38133282
211	CC(C)(C)C1CC(N=[N+]=[N-])C(=O)N1	1.529231619
212	CS(=O)(=O)NC(=O)CN=[N+]=[N-]	1.577167612
213	FC=1C=CC=2OC3(CCC3)C[C@@H](N=[N+]=[N-])C2C1	1.428010101
214	CC(F)(F)C=1C=CC(CN=[N+]=[N-])=NC1	1.426017138
215	CCNC(=O)CN=[N+]=[N-]	1.514966203
216	COCC=1OC=NC1CN=[N+]=[N-]	1.22388878
217	[N-]=[N+]=NCCOC1CCOC1	1.190008417
218	O[C@@H]1CCCCC[C@H]1N=[N+]=[N-] |&1:1,7,r|	1.229448097
219	[N-]=[N+]=NCC1CNC(=O)O1	1.403674979
220	[N-]=[N+]=NC1CCCCC1	1.741639467
221	[N-]=[N+]=NC=1C=NC=2C=CC=CC2N1	1.541189394
222	COC(=O)C=1C=NOC1CN=[N+]=[N-]	1.419199108
223	[N-]=[N+]=NCC1=CSC=N1	1.326369011
224	COC(=O)C1=CC=CC2=NC(CN=[N+]=[N-])=CN12	1.333291934
225	[N-]=[N+]=NC=1C=CC=2N=CC=NC2C1	1.291649506
226	[N-]=[N+]=NC1CNC1	1.312732952
227	BrC1=C(N=[N+]=[N-])C=NNC1=O	1.415108291
228	[N-]=[N+]=NCC=1N=COC1C2CC2	1.138610962
229	FC=1C=CC=C(N=[N+]=[N-])C1	1.206266796
230	[N-]=[N+]=NCC1CCCN1	1.159799301
231	CS(=O)(=O)C1(CN=[N+]=[N-])CCCCC1	1.373570756
232	CC(CC1=NC(C)=CS1)N=[N+]=[N-]	1.528182691
233	FC(F)(F)[C@@H]1CC[C@H]1CN=[N+]=[N-] |&1:4,7,r|	1.431366669
234	[N-]=[N+]=NC1CCCCNC1=O	1.385213853
235	CC1=NC(CN=[N+]=[N-])=CS1	1.368850581
236	[N-]=[N+]=NC=1C=CC=2C(=O)N(CC2C1)C3CCC(=O)NC3=O	1.398115663
237	BrC=1C=CC(CN=[N+]=[N-])=NC1	1.383430676
238	[N-]=[N+]=NC=1C=CC=C2COCC21	1.407556011
239	[N-]=[N+]=NCC=1N=CON1	1.386682351
240	[N-]=[N+]=NCC1CCC/C=C\CC1	1.15937973
241	CC(F)(F)C1(CN=[N+]=[N-])CC1	1.363815729
242	CCC1=NC(CN=[N+]=[N-])=CS1	1.59720213
243	[N-]=[N+]=NCC1=NC=2C=CC=CC2N1	1.363605943
244	ClC=1C=CC=C(N=[N+]=[N-])C1C=2N=NNN2	1.533742008
245	CS(=O)(=O)C=1C=C(CN=[N+]=[N-])C=C(C1)C(F)(F)F	1.672620028
246	C[C@H](N=[N+]=[N-])C=1C=CC(F)=CC1Cl	1.328466867
247	NS(=O)(=O)C=1C=CC(N=[N+]=[N-])=CC1	1.390353598
248	O[C@H](CN=[N+]=[N-])CC=1C=CC=CC1	1.417625717
249	ClC=1C=CC=C(N=[N+]=[N-])N1	1.267209492
250	CC(CO)(CO)CN=[N+]=[N-]	1.384164925
251	CC(N=[N+]=[N-])C(O)C=1C=CC(C)=CC1	1.407556011
252	[N-]=[N+]=NC1CCNC1	1.335599575
253	[N-]=[N+]=NCC1CCCC1	1.299411571
254	COCC=1C=CC=C(N=[N+]=[N-])C1	1.296369681
255	[N-]=[N+]=NCCCN1CCCC1	1.39989884
256	CC(C)CCN=[N+]=[N-]	1.716150526
257	[N-]=[N+]=NC=1C=CC=2N=CSC2C1	1.403255408
258	[N-]=[N+]=NCC1=CC=CS1	1.434198774
259	BrC=1C=CC(=CC1)N2CCCC(N=[N+]=[N-])C2=O	1.407241333
260	C[C@H](CN)N=[N+]=[N-]	1.364759763
261	ClC=1C=CC=2OC3(CCCC3)C[C@@H](N=[N+]=[N-])C2C1	1.332033221
262	[N-]=[N+]=NCCN1C=CC=N1	1.61881004
263	[N-]=[N+]=NCC1=CN=NS1	1.61881004
264	NC=1C=CC(N=[N+]=[N-])=CC1	1.16242162
265	[N-]=[N+]=NC1CCOC1	1.266999707
266	[N-]=[N+]=NC1CCOCC1	1.219063713
267	[N-]=[N+]=NC1CCNCC1	1.290600579
268	FC(F)OC=1C=CC=C(CN=[N+]=[N-])N1	1.400528196
269	[N-]=[N+]=NCCN1C=CC=CC1=O	1.437974913
270	COC(=O)C=1C=C(N=[N+]=[N-])C=CN1	1.324585834
271	FC1(F)COC(CN=[N+]=[N-])C1	1.372941399
272	CN1CCC(N=[N+]=[N-])C1=O	1.277069412
273	[N-]=[N+]=NC=1C=CC=2CCCC2C1	1.44164616
274	FCCCCN=[N+]=[N-]	1.256720216
275	CCN(CC)C(=O)CN=[N+]=[N-]	1.520105948
276	[N-]=[N+]=NCC1=CC(=NO1)C2CCNCC2	1.213294611
277	OC1(CN=[N+]=[N-])CCNCC1	1.167876044
278	[N-]=[N+]=NC1CC1	1.357207484
279	FC(F)(F)[C@@H]1CNC[C@H]1CN=[N+]=[N-] |&1:4,8,r|	1.416786575
280	NCC=1C=CC=C(N=[N+]=[N-])C1	1.291754399
281	ClC=1C=CC(CN=[N+]=[N-])=CN1	1.631292279
282	OC1=CC(CN=[N+]=[N-])=NC2=CC=NN12	1.301614319
283	FC(F)(F)C1=NC=C(CN=[N+]=[N-])S1	1.377976252
284	[N-]=[N+]=NCCN1C=NC=2C=CC=CC12	1.377451788
285	CC1=NC=2C=CC(N=[N+]=[N-])=CC2N1	1.424548639
286	FC1(F)C2CCC(CN=[N+]=[N-])CCC21	1.51297324
287	[N-]=[N+]=NC=1C=CN=C2C=CC=CC12	1.336124039
288	[N-]=[N+]=NCC=1C=C(ON1)C2=CC=CO2	1.216965858
289	[N-]=[N+]=NC=1C=CC(=CC1)C=2C=CC=CC2	1.693283903
290	CCOC=1C=CC(N=[N+]=[N-])=CC1	1.366228262
291	COC=1C=CC(CN=[N+]=[N-])=CC1	1.378920287
292	[N-]=[N+]=NCC1CNC1	1.183924637
293	CC1=CC=C(CN=[N+]=[N-])O1	1.147317062
294	CS(=O)(=O)NCCN=[N+]=[N-]	1.135359287
295	[N-]=[N+]=NCCN1CCCC1	1.202910227
296	CC=1C=CC(N=[N+]=[N-])=NC1	1.776568758
297	CC(C)(CN)CN=[N+]=[N-]	1.152037236
298	FC(F)C1(CC1)N=[N+]=[N-]	1.163260762
299	NC(=O)C=1C=C(N=[N+]=[N-])C=CN1	1.180148497
300	CC(C)N=[N+]=[N-]	1.354165594
301	CC1=CC(CN=[N+]=[N-])=NO1	1.546643818
302	FC=1C=C(Cl)C=C(N=[N+]=[N-])C1	1.069591523
303	N[C@@H]1CCC[C@@H]1CN=[N+]=[N-] |&1:1,5,r|	1.092458146
304	CC1=NN=C(CN=[N+]=[N-])O1	1.17647725
305	[N-]=[N+]=NC=1C=CC=C2CCCCC12	1.109450774
306	[N-]=[N+]=N[C@@H]1CCCC=2C=CC=NC12	1.247804331
307	CC=1C=C(C)C=C(N=[N+]=[N-])C1	1.081024834
308	OCCCCCN=[N+]=[N-]	1.249377722
309	CC1(C)CC(CN=[N+]=[N-])OC(=O)N1	1.24665051
310	CC(C)(C)OC(=O)N1CCCC(CCN=[N+]=[N-])CC1	1.119835157
311	C[C@@H](N=[N+]=[N-])C1=CN=NN1C	1.043997688
312	[N-]=[N+]=NCCCN1CCCOCC1	1.21287504
313	[N-]=[N+]=NC1CCCNC1	1.414164256
314	[N-]=[N+]=NCCOC1CCSCC1	1.141128389
315	[N-]=[N+]=NCCN1CCOCC1	1.115639447
316	CN1C=C(CN=[N+]=[N-])C=N1	1.228713847
317	[N-]=[N+]=NC=1C=CC=2CCNCC2C1	1.136827785
318	CC=1C=CC2=NC(CN=[N+]=[N-])=CN2C1	1.20679126
319	CC(C)(C)N1CCC(CC1)N=[N+]=[N-]	1.200917265
320	OCCCN=[N+]=[N-]	1.197036232
321	[N-]=[N+]=NC1COC1	1.079766121
322	[N-]=[N+]=NC=1C=CN=CC1	1.154135092
323	CC(O)CN=[N+]=[N-]	1.157911231
324	[N-]=[N+]=N[C@H]1CCCC=2C=CC=NC12	1.17909957
325	ClC=1C=CC(N=[N+]=[N-])=C(C#N)C1	2.127225271
326	COC=1C=CC(Cl)=C(N=[N+]=[N-])C1	1.180672961
327	[N-]=[N+]=NCC=1C=NN(C1)C=2C=CC=CC2	1.079136765
328	NCC=1C=CC=CC1CN=[N+]=[N-]	1.277593876
329	[N-]=[N+]=NC1=NC=CS1	1.281894479
330	CC=1C=CC=2CCC[C@H](N=[N+]=[N-])C2C1	1.377661573
331	O[C@@H](CN=[N+]=[N-])C=1C=CC(Cl)=CC1	1.215182681
332	[N-]=[N+]=NCCN1C(=O)C=2C=CC=CC2C1=O	1.190532881
333	NCCCCCCN=[N+]=[N-]	1.22955299
334	CC(C)CN=[N+]=[N-]	1.109975238
335	C[C@@H](N=[N+]=[N-])C=1C=CN=CC1	2.187538611
336	[N-]=[N+]=NCCN1C=C(C#N)C=N1	1.136722893
337	[N-]=[N+]=NCCCN1CCOCC1	1.544965533
338	[N-]=[N+]=NCC(=O)N1CCCCC1	1.06644474
339	FC(F)(F)C=1C=CC(N=[N+]=[N-])=CC1	1.3961227
340	COC=1C=CC(N=[N+]=[N-])=CC1OC	1.314306344
341	[N-]=[N+]=NCC=1C=CC=C2OC=NC12	1.332243006
342	CC1(CN=[N+]=[N-])COC1	1.299201785
343	CC(N=[N+]=[N-])C(=O)NC=1C=CC=CC1	1.219588177
344	[N-]=[N+]=NC1CCCCC=C1	1.214868002
345	FC(F)(F)CN=[N+]=[N-]	1.147841526
346	OC(CN=[N+]=[N-])C(F)(F)F	1.100115318
347	COC=1C=CN=C(N=[N+]=[N-])N1	1.166932009
348	[N-]=[N+]=NCC1OCCOC21CCC2	1.409234296
349	[N-]=[N+]=NCCCC#N	1.003404189
350	O[C@@H]1CC[C@H]1N=[N+]=[N-] |&1:1,4,r|	1.340214856
351	OC1(CN=[N+]=[N-])CCNC1	1.208364651
352	FC=1C=CC(CN=[N+]=[N-])=C(F)C1	1.131897825
353	[N-]=[N+]=NC=1C=CC=2N=CNC2C1	1.250741328
354	C[C@@H]1CNC[C@H]1N=[N+]=[N-] |&1:1,5,r|	1.106513776
355	[N-]=[N+]=NCC1(CCCC1)C#N	1.160638443
356	CC=1C=CC(=CC1)[C@H](O)CN=[N+]=[N-]	0.995642124
357	COC(=O)CN=[N+]=[N-]	1.015257071
358	COC(=O)C1CCCC(C1)N=[N+]=[N-]	1.041375369
359	CC(N=[N+]=[N-])C1(CC2C1)OC2	1.344935031
360	CC=1C=CC(N=[N+]=[N-])=CC1Cl	1.088786899
361	ClC=1C=CC=2[C@@H](CCC2C1)N=[N+]=[N-]	1.326998368
362	CCC1=NC(C)=C(CN=[N+]=[N-])O1	1.19011331
363	NC(=N)NCCN=[N+]=[N-]	1.123821083
364	FC=1C=CC=C2[C@@H](CCC21)N=[N+]=[N-]	1.262699103
365	[N-]=[N+]=NC[C@H]1COCCO1	1.229343204
366	COCCN=[N+]=[N-]	1.192106272
367	CN1CCN(CCN=[N+]=[N-])CC1	1.032564377
368	CC=1C=CC=CC1N=[N+]=[N-]	1.090570076
369	COC=1C=CC(C)=CC1[C@@H](C)N=[N+]=[N-]	1.165987974
370	N[C@H]1CC[C@@H](CN=[N+]=[N-])CC1	1.307802992
371	CCN1CCCC(N=[N+]=[N-])C1=O	0.998264443
372	CC(CN=[N+]=[N-])C=1C=CC=CN1	1.262489318
373	COC(=O)CCCN=[N+]=[N-]	1.266580135
374	[N-]=[N+]=NC=1C=CC=C2C=NC=CC12	1.148785561
375	CN(C)CCCN=[N+]=[N-]	1.274132415
376	O[C@@H](CN=[N+]=[N-])C=1C=CC=C(Br)C1	1.150463845
377	[N-]=[N+]=N[C@@H]1COC[C@@H]1N2C=CC=N2 |&1:3,7,r|	1.29710393
378	OC(CN=[N+]=[N-])C=1C=CC=CC1	1.084066725
379	ClC=1C=NC(N=[N+]=[N-])=NC1	1.207630402
380	CC1(C)OC2(CN=[N+]=[N-])CC1C2	1.139764783
