# Supplementary material for: Small Molecule Modulation of MHC‑I Surface Expression: A Click Chemistry-Based Discovery Approach
Source: J Med Chem. 2025 Oct 27;68(21):22301–11. doi: 10.1021/acs.jmedchem.5c01149 (PMC12621194; doi:10.1021/acs.jmedchem.5c01149)
Supplement: Supplementary file 4 [file jm5c01149_si_004.pdb]

HETNAM     LG1 X   1  LG1                                                       
ATOM      1  N   VAL A  17      -7.883  17.281  36.428  1.00 31.34           N  
ATOM      2  CA  VAL A  17      -8.054  17.996  35.109  1.00 29.26           C  
ATOM      3  C   VAL A  17      -9.436  18.598  35.127  1.00 28.29           C  
ATOM      4  O   VAL A  17     -10.415  17.876  35.389  1.00 29.85           O  
ATOM      5  CB  VAL A  17      -7.929  17.061  33.930  1.00 30.57           C  
ATOM      6  CG1 VAL A  17      -8.277  17.794  32.626  1.00 30.17           C  
ATOM      7  CG2 VAL A  17      -6.508  16.408  33.890  1.00 34.25           C  
ATOM      8 1H   VAL A  17      -7.704  16.297  36.444  1.00  0.00           H  
ATOM      9 2H   VAL A  17      -7.150  17.551  37.052  1.00  0.00           H  
ATOM     10 3H   VAL A  17      -8.625  17.284  37.098  1.00  0.00           H  
ATOM     11  HA  VAL A  17      -7.318  18.792  34.991  1.00  0.00           H  
ATOM     12  HB  VAL A  17      -8.646  16.248  34.045  1.00  0.00           H  
ATOM     13 1HG1 VAL A  17      -8.182  17.106  31.785  1.00  0.00           H  
ATOM     14 2HG1 VAL A  17      -9.301  18.163  32.678  1.00  0.00           H  
ATOM     15 3HG1 VAL A  17      -7.595  18.632  32.486  1.00  0.00           H  
ATOM     16 1HG2 VAL A  17      -6.439  15.738  33.034  1.00  0.00           H  
ATOM     17 2HG2 VAL A  17      -5.752  17.189  33.802  1.00  0.00           H  
ATOM     18 3HG2 VAL A  17      -6.341  15.843  34.807  1.00  0.00           H  
ATOM     19  N   GLU A  18      -9.521  19.916  34.975  1.00 25.11           N  
ATOM     20  CA  GLU A  18     -10.817  20.570  34.851  1.00 23.50           C  
ATOM     21  C   GLU A  18     -11.189  20.797  33.380  1.00 21.08           C  
ATOM     22  O   GLU A  18     -10.357  21.210  32.594  1.00 20.08           O  
ATOM     23  CB  GLU A  18     -10.853  21.890  35.592  1.00 23.35           C  
ATOM     24  CG  GLU A  18     -10.619  21.748  37.090  1.00 26.59           C  
ATOM     25  CD  GLU A  18     -10.529  23.099  37.782  1.00 27.84           C  
ATOM     26  OE1 GLU A  18      -9.544  23.848  37.551  1.00 33.43           O  
ATOM     27  OE2 GLU A  18     -11.401  23.353  38.608  1.00 36.17           O  
ATOM     28  H   GLU A  18      -8.682  20.477  34.944  1.00  0.00           H  
ATOM     29  HA  GLU A  18     -11.596  19.929  35.267  1.00  0.00           H  
ATOM     30 1HB  GLU A  18     -10.081  22.522  35.154  1.00  0.00           H  
ATOM     31 2HB  GLU A  18     -11.832  22.332  35.409  1.00  0.00           H  
ATOM     32 1HG  GLU A  18     -11.373  21.142  37.591  1.00  0.00           H  
ATOM     33 2HG  GLU A  18      -9.653  21.249  37.152  1.00  0.00           H  
ATOM     34  N   THR A  19     -12.467  20.597  33.079  1.00 19.98           N  
ATOM     35  CA  THR A  19     -12.992  20.750  31.709  1.00 19.87           C  
ATOM     36  C   THR A  19     -14.023  21.903  31.725  1.00 19.43           C  
ATOM     37  O   THR A  19     -14.910  21.940  32.580  1.00 19.56           O  
ATOM     38  CB  THR A  19     -13.657  19.442  31.180  1.00 20.18           C  
ATOM     39  OG1 THR A  19     -12.748  18.313  31.277  1.00 22.58           O  
ATOM     40  CG2 THR A  19     -14.130  19.631  29.744  1.00 18.97           C  
ATOM     41  H   THR A  19     -13.098  20.330  33.821  1.00  0.00           H  
ATOM     42  HA  THR A  19     -12.182  21.020  31.031  1.00  0.00           H  
ATOM     43  HB  THR A  19     -14.508  19.196  31.814  1.00  0.00           H  
ATOM     44  HG1 THR A  19     -11.914  18.606  31.651  1.00  0.00           H  
ATOM     45 1HG2 THR A  19     -14.592  18.710  29.390  1.00  0.00           H  
ATOM     46 2HG2 THR A  19     -14.858  20.441  29.705  1.00  0.00           H  
ATOM     47 3HG2 THR A  19     -13.278  19.877  29.111  1.00  0.00           H  
ATOM     48  N   PHE A  20     -13.879  22.799  30.754  1.00  0.00           N  
ATOM     49  CA  PHE A  20     -14.671  24.007  30.632  1.00  0.00           C  
ATOM     50  C   PHE A  20     -15.269  24.124  29.248  1.00  0.00           C  
ATOM     51  O   PHE A  20     -14.667  23.654  28.241  1.00  0.00           O  
ATOM     52  CB  PHE A  20     -13.821  25.240  30.945  1.00  0.00           C  
ATOM     53  CG  PHE A  20     -13.122  25.173  32.272  1.00  0.00           C  
ATOM     54  CD1 PHE A  20     -11.807  24.739  32.359  1.00  0.00           C  
ATOM     55  CD2 PHE A  20     -13.776  25.543  33.438  1.00  0.00           C  
ATOM     56  CE1 PHE A  20     -11.162  24.676  33.580  1.00  0.00           C  
ATOM     57  CE2 PHE A  20     -13.134  25.483  34.659  1.00  0.00           C  
ATOM     58  CZ  PHE A  20     -11.825  25.048  34.730  1.00  0.00           C  
ATOM     59  H   PHE A  20     -13.165  22.607  30.066  1.00  0.00           H  
ATOM     60  HA  PHE A  20     -15.450  24.018  31.396  1.00  0.00           H  
ATOM     61 1HB  PHE A  20     -13.046  25.363  30.190  1.00  0.00           H  
ATOM     62 2HB  PHE A  20     -14.448  26.130  30.968  1.00  0.00           H  
ATOM     63  HD1 PHE A  20     -11.283  24.445  31.449  1.00  0.00           H  
ATOM     64  HD2 PHE A  20     -14.810  25.886  33.382  1.00  0.00           H  
ATOM     65  HE1 PHE A  20     -10.130  24.333  33.633  1.00  0.00           H  
ATOM     66  HE2 PHE A  20     -13.659  25.777  35.567  1.00  0.00           H  
ATOM     67  HZ  PHE A  20     -11.318  24.999  35.692  1.00  0.00           H  
ATOM     68  N   ALA A  21     -16.458  24.762  29.179  1.00 19.89           N  
ATOM     69  CA  ALA A  21     -17.070  25.106  27.877  1.00 20.99           C  
ATOM     70  C   ALA A  21     -16.530  26.456  27.392  1.00 20.82           C  
ATOM     71  O   ALA A  21     -16.498  27.411  28.148  1.00 22.85           O  
ATOM     72  CB  ALA A  21     -18.617  25.172  28.032  1.00 23.13           C  
ATOM     73  H   ALA A  21     -16.941  25.010  30.031  1.00  0.00           H  
ATOM     74  HA  ALA A  21     -16.818  24.328  27.156  1.00  0.00           H  
ATOM     75 1HB  ALA A  21     -19.067  25.425  27.072  1.00  0.00           H  
ATOM     76 2HB  ALA A  21     -18.992  24.204  28.364  1.00  0.00           H  
ATOM     77 3HB  ALA A  21     -18.877  25.933  28.766  1.00  0.00           H  
ATOM     78  N   PHE A  22     -16.176  26.567  26.107  1.00  0.00           N  
ATOM     79  CA  PHE A  22     -15.942  27.877  25.569  1.00  0.00           C  
ATOM     80  C   PHE A  22     -17.265  28.592  25.573  1.00  0.00           C  
ATOM     81  O   PHE A  22     -18.311  27.977  25.457  1.00  0.00           O  
ATOM     82  CB  PHE A  22     -15.470  27.791  24.118  1.00  0.00           C  
ATOM     83  CG  PHE A  22     -14.030  27.346  23.947  1.00  0.00           C  
ATOM     84  CD1 PHE A  22     -12.968  28.207  24.270  1.00  0.00           C  
ATOM     85  CD2 PHE A  22     -13.744  26.105  23.424  1.00  0.00           C  
ATOM     86  CE1 PHE A  22     -11.622  27.811  24.068  1.00  0.00           C  
ATOM     87  CE2 PHE A  22     -12.412  25.698  23.181  1.00  0.00           C  
ATOM     88  CZ  PHE A  22     -11.344  26.563  23.511  1.00  0.00           C  
ATOM     89  H   PHE A  22     -16.069  25.762  25.506  1.00  0.00           H  
ATOM     90  HA  PHE A  22     -15.173  28.385  26.153  1.00  0.00           H  
ATOM     91 1HB  PHE A  22     -16.077  27.073  23.568  1.00  0.00           H  
ATOM     92 2HB  PHE A  22     -15.544  28.768  23.642  1.00  0.00           H  
ATOM     93  HD1 PHE A  22     -13.188  29.192  24.683  1.00  0.00           H  
ATOM     94  HD2 PHE A  22     -14.571  25.441  23.170  1.00  0.00           H  
ATOM     95  HE1 PHE A  22     -10.809  28.482  24.346  1.00  0.00           H  
ATOM     96  HE2 PHE A  22     -12.206  24.723  22.740  1.00  0.00           H  
ATOM     97  HZ  PHE A  22     -10.312  26.262  23.334  1.00  0.00           H  
ATOM     98  N   GLN A  23     -17.209  29.890  25.681  1.00 23.98           N  
ATOM     99  CA  GLN A  23     -18.352  30.704  25.316  1.00 26.47           C  
ATOM    100  C   GLN A  23     -18.766  30.385  23.893  1.00 25.63           C  
ATOM    101  O   GLN A  23     -17.915  30.091  23.053  1.00 23.60           O  
ATOM    102  CB  GLN A  23     -17.950  32.146  25.359  1.00 26.44           C  
ATOM    103  CG  GLN A  23     -17.690  32.666  26.743  1.00 31.82           C  
ATOM    104  CD  GLN A  23     -17.036  33.982  26.616  1.00 34.49           C  
ATOM    105  OE1 GLN A  23     -15.884  34.068  26.121  1.00 40.73           O  
ATOM    106  NE2 GLN A  23     -17.785  35.041  26.922  1.00 40.45           N  
ATOM    107  H   GLN A  23     -16.371  30.342  26.019  1.00  0.00           H  
ATOM    108  HA  GLN A  23     -19.168  30.521  26.015  1.00  0.00           H  
ATOM    109 1HB  GLN A  23     -17.049  32.240  24.752  1.00  0.00           H  
ATOM    110 2HB  GLN A  23     -18.759  32.712  24.897  1.00  0.00           H  
ATOM    111 1HG  GLN A  23     -18.452  32.676  27.522  1.00  0.00           H  
ATOM    112 2HG  GLN A  23     -16.941  31.910  26.980  1.00  0.00           H  
ATOM    113 1HE2 GLN A  23     -17.400  35.963  26.857  1.00  0.00           H  
ATOM    114 2HE2 GLN A  23     -18.733  34.916  27.216  1.00  0.00           H  
ATOM    115  N   ALA A  24     -20.076  30.465  23.636  1.00 26.75           N  
ATOM    116  CA  ALA A  24     -20.632  30.116  22.348  1.00 27.42           C  
ATOM    117  C   ALA A  24     -19.945  30.864  21.199  1.00 25.85           C  
ATOM    118  O   ALA A  24     -19.748  30.311  20.118  1.00 26.46           O  
ATOM    119  CB  ALA A  24     -22.157  30.442  22.332  1.00 28.65           C  
ATOM    120  H   ALA A  24     -20.694  30.780  24.370  1.00  0.00           H  
ATOM    121  HA  ALA A  24     -20.496  29.047  22.187  1.00  0.00           H  
ATOM    122 1HB  ALA A  24     -22.574  30.178  21.360  1.00  0.00           H  
ATOM    123 2HB  ALA A  24     -22.660  29.869  23.111  1.00  0.00           H  
ATOM    124 3HB  ALA A  24     -22.303  31.506  22.512  1.00  0.00           H  
ATOM    125  N   GLU A  25     -19.622  32.138  21.433  1.00 26.43           N  
ATOM    126  CA  GLU A  25     -19.040  33.004  20.401  1.00 27.32           C  
ATOM    127  C   GLU A  25     -17.661  32.524  19.965  1.00 25.19           C  
ATOM    128  O   GLU A  25     -17.315  32.570  18.783  1.00 24.44           O  
ATOM    129  CB  GLU A  25     -19.018  34.478  20.851  1.00 29.93           C  
ATOM    130  CG  GLU A  25     -20.420  35.074  21.112  1.00 33.63           C  
ATOM    131  CD  GLU A  25     -21.081  34.716  22.446  1.00 35.62           C  
ATOM    132  OE1 GLU A  25     -20.569  33.930  23.294  1.00 31.74           O  
ATOM    133  OE2 GLU A  25     -22.191  35.268  22.670  1.00 42.69           O  
ATOM    134  H   GLU A  25     -19.786  32.514  22.356  1.00  0.00           H  
ATOM    135  HA  GLU A  25     -19.630  32.937  19.486  1.00  0.00           H  
ATOM    136 1HB  GLU A  25     -18.424  34.523  21.764  1.00  0.00           H  
ATOM    137 2HB  GLU A  25     -18.519  35.044  20.064  1.00  0.00           H  
ATOM    138 1HG  GLU A  25     -20.449  36.161  21.040  1.00  0.00           H  
ATOM    139 2HG  GLU A  25     -21.033  34.642  20.322  1.00  0.00           H  
ATOM    140  N   ILE A  26     -16.893  32.043  20.944  1.00  0.00           N  
ATOM    141  CA  ILE A  26     -15.564  31.499  20.709  1.00  0.00           C  
ATOM    142  C   ILE A  26     -15.617  30.123  20.059  1.00  0.00           C  
ATOM    143  O   ILE A  26     -14.866  29.848  19.129  1.00  0.00           O  
ATOM    144  CB  ILE A  26     -14.761  31.402  22.019  1.00  0.00           C  
ATOM    145  CG1 ILE A  26     -14.475  32.800  22.575  1.00  0.00           C  
ATOM    146  CG2 ILE A  26     -13.464  30.641  21.792  1.00  0.00           C  
ATOM    147  CD1 ILE A  26     -13.916  32.796  23.979  1.00  0.00           C  
ATOM    148  H   ILE A  26     -17.258  32.061  21.886  1.00  0.00           H  
ATOM    149  HA  ILE A  26     -15.050  32.063  19.931  1.00  0.00           H  
ATOM    150  HB  ILE A  26     -15.361  30.884  22.766  1.00  0.00           H  
ATOM    151 1HG1 ILE A  26     -13.765  33.278  21.901  1.00  0.00           H  
ATOM    152 2HG1 ILE A  26     -15.415  33.352  22.560  1.00  0.00           H  
ATOM    153 1HG2 ILE A  26     -12.908  30.582  22.728  1.00  0.00           H  
ATOM    154 2HG2 ILE A  26     -13.689  29.635  21.441  1.00  0.00           H  
ATOM    155 3HG2 ILE A  26     -12.862  31.160  21.046  1.00  0.00           H  
ATOM    156 1HD1 ILE A  26     -13.740  33.822  24.304  1.00  0.00           H  
ATOM    157 2HD1 ILE A  26     -14.627  32.319  24.654  1.00  0.00           H  
ATOM    158 3HD1 ILE A  26     -12.976  32.246  23.995  1.00  0.00           H  
ATOM    159  N   ALA A  27     -16.557  29.294  20.463  1.00 20.44           N  
ATOM    160  CA  ALA A  27     -16.786  28.012  19.803  1.00 20.62           C  
ATOM    161  C   ALA A  27     -17.106  28.275  18.349  1.00 20.94           C  
ATOM    162  O   ALA A  27     -16.628  27.606  17.453  1.00 20.00           O  
ATOM    163  CB  ALA A  27     -17.922  27.235  20.479  1.00 23.79           C  
ATOM    164  H   ALA A  27     -17.135  29.552  21.250  1.00  0.00           H  
ATOM    165  HA  ALA A  27     -15.877  27.415  19.873  1.00  0.00           H  
ATOM    166 1HB  ALA A  27     -18.068  26.285  19.965  1.00  0.00           H  
ATOM    167 2HB  ALA A  27     -17.665  27.047  21.521  1.00  0.00           H  
ATOM    168 3HB  ALA A  27     -18.840  27.818  20.431  1.00  0.00           H  
ATOM    169  N   GLN A  28     -17.909  29.281  18.118  1.00 22.62           N  
ATOM    170  CA  GLN A  28     -18.323  29.640  16.775  1.00 25.30           C  
ATOM    171  C   GLN A  28     -17.149  30.085  15.875  1.00 23.76           C  
ATOM    172  O   GLN A  28     -17.016  29.648  14.768  1.00 23.35           O  
ATOM    173  CB  GLN A  28     -19.364  30.741  16.876  1.00 28.77           C  
ATOM    174  CG  GLN A  28     -19.963  31.120  15.580  1.00 34.09           C  
ATOM    175  CD  GLN A  28     -21.197  31.989  15.736  1.00 36.10           C  
ATOM    176  OE1 GLN A  28     -22.060  31.972  14.895  1.00 43.94           O  
ATOM    177  NE2 GLN A  28     -21.287  32.712  16.823  1.00 43.76           N  
ATOM    178  H   GLN A  28     -18.250  29.823  18.899  1.00  0.00           H  
ATOM    179  HA  GLN A  28     -18.742  28.766  16.276  1.00  0.00           H  
ATOM    180 1HB  GLN A  28     -20.139  30.380  17.552  1.00  0.00           H  
ATOM    181 2HB  GLN A  28     -18.868  31.603  17.321  1.00  0.00           H  
ATOM    182 1HG  GLN A  28     -19.377  31.524  14.755  1.00  0.00           H  
ATOM    183 2HG  GLN A  28     -20.285  30.107  15.334  1.00  0.00           H  
ATOM    184 1HE2 GLN A  28     -22.083  33.301  16.968  1.00  0.00           H  
ATOM    185 2HE2 GLN A  28     -20.561  32.676  17.509  1.00  0.00           H  
ATOM    186  N   LEU A  29     -16.296  30.919  16.428  1.00 22.71           N  
ATOM    187  CA  LEU A  29     -15.050  31.352  15.806  1.00 22.24           C  
ATOM    188  C   LEU A  29     -14.172  30.145  15.443  1.00 20.60           C  
ATOM    189  O   LEU A  29     -13.686  30.012  14.305  1.00 20.30           O  
ATOM    190  CB  LEU A  29     -14.297  32.286  16.740  1.00 22.85           C  
ATOM    191  CG  LEU A  29     -12.908  32.665  16.207  1.00 23.96           C  
ATOM    192  CD1 LEU A  29     -13.024  33.506  14.911  1.00 25.00           C  
ATOM    193  CD2 LEU A  29     -12.123  33.416  17.328  1.00 23.17           C  
ATOM    194  H   LEU A  29     -16.537  31.271  17.343  1.00  0.00           H  
ATOM    195  HA  LEU A  29     -15.269  31.880  14.878  1.00  0.00           H  
ATOM    196 1HB  LEU A  29     -14.970  33.141  16.715  1.00  0.00           H  
ATOM    197 2HB  LEU A  29     -14.249  31.890  17.754  1.00  0.00           H  
ATOM    198  HG  LEU A  29     -12.380  31.736  15.989  1.00  0.00           H  
ATOM    199 1HD1 LEU A  29     -12.027  33.762  14.552  1.00  0.00           H  
ATOM    200 2HD1 LEU A  29     -13.546  32.928  14.148  1.00  0.00           H  
ATOM    201 3HD1 LEU A  29     -13.580  34.419  15.119  1.00  0.00           H  
ATOM    202 1HD2 LEU A  29     -11.134  33.689  16.958  1.00  0.00           H  
ATOM    203 2HD2 LEU A  29     -12.666  34.317  17.612  1.00  0.00           H  
ATOM    204 3HD2 LEU A  29     -12.018  32.767  18.197  1.00  0.00           H  
ATOM    205  N   MET A  30     -13.944  29.273  16.426  1.00 20.15           N  
ATOM    206  CA  MET A  30     -13.123  28.092  16.169  1.00 20.32           C  
ATOM    207  C   MET A  30     -13.724  27.223  15.069  1.00 21.19           C  
ATOM    208  O   MET A  30     -13.002  26.743  14.197  1.00 21.12           O  
ATOM    209  CB  MET A  30     -12.887  27.289  17.464  1.00 19.85           C  
ATOM    210  CG  MET A  30     -12.058  28.048  18.456  1.00 19.53           C  
ATOM    211  SD  MET A  30     -11.999  27.301  20.129  1.00 20.85           S  
ATOM    212  CE  MET A  30     -10.889  25.936  19.786  1.00 23.55           C  
ATOM    213  H   MET A  30     -14.329  29.413  17.349  1.00  0.00           H  
ATOM    214  HA  MET A  30     -12.153  28.393  15.773  1.00  0.00           H  
ATOM    215 1HB  MET A  30     -13.868  27.061  17.879  1.00  0.00           H  
ATOM    216 2HB  MET A  30     -12.388  26.362  17.177  1.00  0.00           H  
ATOM    217 1HG  MET A  30     -11.039  28.106  18.074  1.00  0.00           H  
ATOM    218 2HG  MET A  30     -12.471  29.052  18.546  1.00  0.00           H  
ATOM    219 1HE  MET A  30     -10.730  25.358  20.697  1.00  0.00           H  
ATOM    220 2HE  MET A  30     -11.327  25.294  19.020  1.00  0.00           H  
ATOM    221 3HE  MET A  30      -9.934  26.324  19.432  1.00  0.00           H  
ATOM    222  N   SER A  31     -15.039  27.043  15.083  1.00 22.07           N  
ATOM    223  CA  SER A  31     -15.708  26.309  14.004  1.00 23.74           C  
ATOM    224  C   SER A  31     -15.479  26.938  12.642  1.00 24.02           C  
ATOM    225  O   SER A  31     -15.214  26.224  11.672  1.00 25.63           O  
ATOM    226  CB  SER A  31     -17.214  26.096  14.293  1.00 25.68           C  
ATOM    227  OG  SER A  31     -17.289  25.217  15.404  1.00 27.88           O  
ATOM    228  H   SER A  31     -15.592  27.413  15.843  1.00  0.00           H  
ATOM    229  HA  SER A  31     -15.375  25.274  13.913  1.00  0.00           H  
ATOM    230 1HB  SER A  31     -17.667  27.063  14.512  1.00  0.00           H  
ATOM    231 2HB  SER A  31     -17.683  25.669  13.407  1.00  0.00           H  
ATOM    232  HG  SER A  31     -16.402  24.983  15.687  1.00  0.00           H  
ATOM    233  N   LEU A  32     -15.581  28.262  12.572  1.00 23.44           N  
ATOM    234  CA  LEU A  32     -15.380  28.978  11.331  1.00 24.21           C  
ATOM    235  C   LEU A  32     -13.974  28.758  10.831  1.00 23.05           C  
ATOM    236  O   LEU A  32     -13.758  28.473   9.640  1.00 24.63           O  
ATOM    237  CB  LEU A  32     -15.623  30.468  11.516  1.00 24.26           C  
ATOM    238  CG  LEU A  32     -15.381  31.317  10.249  1.00 26.44           C  
ATOM    239  CD1 LEU A  32     -16.332  32.510  10.298  1.00 32.00           C  
ATOM    240  CD2 LEU A  32     -13.897  31.795  10.048  1.00 28.52           C  
ATOM    241  H   LEU A  32     -15.805  28.781  13.409  1.00  0.00           H  
ATOM    242  HA  LEU A  32     -16.073  28.605  10.578  1.00  0.00           H  
ATOM    243 1HB  LEU A  32     -16.684  30.445  11.760  1.00  0.00           H  
ATOM    244 2HB  LEU A  32     -15.064  30.866  12.363  1.00  0.00           H  
ATOM    245  HG  LEU A  32     -15.600  30.684   9.388  1.00  0.00           H  
ATOM    246 1HD1 LEU A  32     -16.184  33.130   9.414  1.00  0.00           H  
ATOM    247 2HD1 LEU A  32     -17.362  32.154  10.322  1.00  0.00           H  
ATOM    248 3HD1 LEU A  32     -16.130  33.099  11.192  1.00  0.00           H  
ATOM    249 1HD2 LEU A  32     -13.826  32.383   9.132  1.00  0.00           H  
ATOM    250 2HD2 LEU A  32     -13.593  32.407  10.898  1.00  0.00           H  
ATOM    251 3HD2 LEU A  32     -13.242  30.927   9.973  1.00  0.00           H  
ATOM    252  N   ILE A  33     -13.014  28.865  11.742  1.00 21.86           N  
ATOM    253  CA  ILE A  33     -11.594  28.658  11.412  1.00 21.87           C  
ATOM    254  C   ILE A  33     -11.299  27.243  10.892  1.00 22.49           C  
ATOM    255  O   ILE A  33     -10.591  27.063   9.880  1.00 23.05           O  
ATOM    256  CB  ILE A  33     -10.681  29.011  12.591  1.00 20.30           C  
ATOM    257  CG1 ILE A  33     -10.734  30.527  12.811  1.00 22.34           C  
ATOM    258  CG2 ILE A  33      -9.233  28.472  12.321  1.00 21.87           C  
ATOM    259  CD1 ILE A  33     -10.240  31.016  14.210  1.00 22.65           C  
ATOM    260  H   ILE A  33     -13.270  29.096  12.691  1.00  0.00           H  
ATOM    261  HA  ILE A  33     -11.310  29.254  10.545  1.00  0.00           H  
ATOM    262  HB  ILE A  33     -11.081  28.558  13.498  1.00  0.00           H  
ATOM    263 1HG1 ILE A  33     -10.117  30.988  12.041  1.00  0.00           H  
ATOM    264 2HG1 ILE A  33     -11.771  30.837  12.678  1.00  0.00           H  
ATOM    265 1HG2 ILE A  33      -8.587  28.726  13.161  1.00  0.00           H  
ATOM    266 2HG2 ILE A  33      -9.264  27.390  12.202  1.00  0.00           H  
ATOM    267 3HG2 ILE A  33      -8.839  28.926  11.412  1.00  0.00           H  
ATOM    268 1HD1 ILE A  33     -10.318  32.102  14.265  1.00  0.00           H  
ATOM    269 2HD1 ILE A  33     -10.856  30.569  14.991  1.00  0.00           H  
ATOM    270 3HD1 ILE A  33      -9.202  30.721  14.354  1.00  0.00           H  
ATOM    271  N   ILE A  34     -11.886  26.254  11.540  1.00 22.74           N  
ATOM    272  CA  ILE A  34     -11.730  24.837  11.160  1.00 24.90           C  
ATOM    273  C   ILE A  34     -12.459  24.508   9.836  1.00 26.11           C  
ATOM    274  O   ILE A  34     -11.938  23.753   8.987  1.00 27.66           O  
ATOM    275  CB  ILE A  34     -12.204  23.918  12.327  1.00 25.50           C  
ATOM    276  CG1 ILE A  34     -11.214  24.064  13.494  1.00 24.23           C  
ATOM    277  CG2 ILE A  34     -12.377  22.421  11.850  1.00 25.85           C  
ATOM    278  CD1 ILE A  34     -11.705  23.517  14.854  1.00 26.22           C  
ATOM    279  H   ILE A  34     -12.467  26.490  12.332  1.00  0.00           H  
ATOM    280  HA  ILE A  34     -10.693  24.620  10.905  1.00  0.00           H  
ATOM    281  HB  ILE A  34     -13.160  24.284  12.701  1.00  0.00           H  
ATOM    282 1HG1 ILE A  34     -10.303  23.536  13.214  1.00  0.00           H  
ATOM    283 2HG1 ILE A  34     -10.998  25.127  13.604  1.00  0.00           H  
ATOM    284 1HG2 ILE A  34     -12.708  21.808  12.688  1.00  0.00           H  
ATOM    285 2HG2 ILE A  34     -13.119  22.376  11.054  1.00  0.00           H  
ATOM    286 3HG2 ILE A  34     -11.423  22.044  11.479  1.00  0.00           H  
ATOM    287 1HD1 ILE A  34     -10.933  23.669  15.609  1.00  0.00           H  
ATOM    288 2HD1 ILE A  34     -12.612  24.043  15.153  1.00  0.00           H  
ATOM    289 3HD1 ILE A  34     -11.917  22.453  14.764  1.00  0.00           H  
ATOM    290  N   ASN A  35     -13.638  25.076   9.634  1.00 27.39           N  
ATOM    291  CA  ASN A  35     -14.485  24.660   8.516  1.00 29.36           C  
ATOM    292  C   ASN A  35     -14.370  25.442   7.208  1.00 30.06           C  
ATOM    293  O   ASN A  35     -14.654  24.891   6.136  1.00 32.38           O  
ATOM    294  CB  ASN A  35     -15.949  24.613   8.961  1.00 30.74           C  
ATOM    295  CG  ASN A  35     -16.171  23.564  10.004  1.00 33.87           C  
ATOM    296  OD1 ASN A  35     -15.532  22.511   9.978  1.00 37.61           O  
ATOM    297  ND2 ASN A  35     -17.000  23.872  10.989  1.00 37.16           N  
ATOM    298  H   ASN A  35     -13.963  25.805  10.253  1.00  0.00           H  
ATOM    299  HA  ASN A  35     -14.196  23.662   8.184  1.00  0.00           H  
ATOM    300 1HB  ASN A  35     -16.486  25.529   9.212  1.00  0.00           H  
ATOM    301 2HB  ASN A  35     -16.296  24.241   7.997  1.00  0.00           H  
ATOM    302 1HD2 ASN A  35     -17.184  23.207  11.713  1.00  0.00           H  
ATOM    303 2HD2 ASN A  35     -17.442  24.768  11.009  1.00  0.00           H  
ATOM    304  N   THR A  36     -14.022  26.704   7.281  1.00 28.79           N  
ATOM    305  CA  THR A  36     -13.906  27.532   6.111  1.00 28.78           C  
ATOM    306  C   THR A  36     -12.769  27.120   5.167  1.00 28.47           C  
ATOM    307  O   THR A  36     -11.721  26.783   5.593  1.00 27.82           O  
ATOM    308  CB  THR A  36     -13.733  28.987   6.491  1.00 28.23           C  
ATOM    309  OG1 THR A  36     -14.832  29.413   7.277  1.00 29.98           O  
ATOM    310  CG2 THR A  36     -13.690  29.840   5.296  1.00 31.31           C  
ATOM    311  H   THR A  36     -13.830  27.104   8.188  1.00  0.00           H  
ATOM    312  HA  THR A  36     -14.801  27.430   5.497  1.00  0.00           H  
ATOM    313  HB  THR A  36     -12.802  29.100   7.046  1.00  0.00           H  
ATOM    314  HG1 THR A  36     -15.444  28.682   7.394  1.00  0.00           H  
ATOM    315 1HG2 THR A  36     -13.565  30.880   5.597  1.00  0.00           H  
ATOM    316 2HG2 THR A  36     -12.853  29.540   4.666  1.00  0.00           H  
ATOM    317 3HG2 THR A  36     -14.620  29.732   4.740  1.00  0.00           H  
ATOM    318  N   PHE A  37     -13.024  27.168   3.864  1.00 28.86           N  
ATOM    319  CA  PHE A  37     -11.985  26.863   2.911  1.00 28.91           C  
ATOM    320  C   PHE A  37     -11.173  28.137   2.778  1.00 28.06           C  
ATOM    321  O   PHE A  37     -11.672  29.161   2.408  1.00 27.57           O  
ATOM    322  CB  PHE A  37     -12.557  26.459   1.557  1.00 30.83           C  
ATOM    323  CG  PHE A  37     -11.514  26.206   0.545  1.00 31.60           C  
ATOM    324  CD1 PHE A  37     -10.814  25.037   0.542  1.00 33.78           C  
ATOM    325  CD2 PHE A  37     -11.188  27.159  -0.374  1.00 32.71           C  
ATOM    326  CE1 PHE A  37      -9.841  24.824  -0.383  1.00 34.50           C  
ATOM    327  CE2 PHE A  37     -10.202  26.928  -1.273  1.00 32.21           C  
ATOM    328  CZ  PHE A  37      -9.539  25.776  -1.268  1.00 30.48           C  
ATOM    329  H   PHE A  37     -13.943  27.417   3.527  1.00  0.00           H  
ATOM    330  HA  PHE A  37     -11.377  26.035   3.278  1.00  0.00           H  
ATOM    331 1HB  PHE A  37     -13.138  25.543   1.653  1.00  0.00           H  
ATOM    332 2HB  PHE A  37     -13.194  27.252   1.168  1.00  0.00           H  
ATOM    333  HD1 PHE A  37     -11.044  24.277   1.289  1.00  0.00           H  
ATOM    334  HD2 PHE A  37     -11.725  28.108  -0.387  1.00  0.00           H  
ATOM    335  HE1 PHE A  37      -9.307  23.874  -0.402  1.00  0.00           H  
ATOM    336  HE2 PHE A  37      -9.953  27.696  -2.005  1.00  0.00           H  
ATOM    337  HZ  PHE A  37      -8.743  25.614  -1.994  1.00  0.00           H  
ATOM    338  N   TYR A  38      -9.913  28.025   3.126  1.00 26.18           N  
ATOM    339  CA  TYR A  38      -8.998  29.133   3.149  1.00 26.01           C  
ATOM    340  C   TYR A  38      -7.581  28.581   3.046  1.00 25.31           C  
ATOM    341  O   TYR A  38      -7.081  28.017   3.966  1.00 24.36           O  
ATOM    342  CB  TYR A  38      -9.169  29.912   4.448  1.00 27.27           C  
ATOM    343  CG  TYR A  38      -8.243  31.074   4.575  1.00 26.80           C  
ATOM    344  CD1 TYR A  38      -8.483  32.205   3.896  1.00 29.26           C  
ATOM    345  CD2 TYR A  38      -7.120  31.025   5.365  1.00 29.64           C  
ATOM    346  CE1 TYR A  38      -7.693  33.220   3.955  1.00 31.40           C  
ATOM    347  CE2 TYR A  38      -6.309  32.084   5.437  1.00 30.38           C  
ATOM    348  CZ  TYR A  38      -6.609  33.182   4.714  1.00 32.43           C  
ATOM    349  OH  TYR A  38      -5.861  34.291   4.705  1.00 34.97           O  
ATOM    350  H   TYR A  38      -9.582  27.108   3.389  1.00  0.00           H  
ATOM    351  HA  TYR A  38      -9.199  29.797   2.308  1.00  0.00           H  
ATOM    352 1HB  TYR A  38     -10.202  30.262   4.481  1.00  0.00           H  
ATOM    353 2HB  TYR A  38      -8.995  29.215   5.267  1.00  0.00           H  
ATOM    354  HD1 TYR A  38      -9.376  32.265   3.273  1.00  0.00           H  
ATOM    355  HD2 TYR A  38      -6.909  30.113   5.924  1.00  0.00           H  
ATOM    356  HE1 TYR A  38      -7.916  34.125   3.391  1.00  0.00           H  
ATOM    357  HE2 TYR A  38      -5.423  32.050   6.071  1.00  0.00           H  
ATOM    358  HH  TYR A  38      -5.086  34.225   5.268  1.00  0.00           H  
ATOM    359  N   SER A  39      -6.978  28.743   1.888  1.00 25.66           N  
ATOM    360  CA  SER A  39      -5.676  28.208   1.606  1.00 25.67           C  
ATOM    361  C   SER A  39      -4.455  28.809   2.309  1.00 25.54           C  
ATOM    362  O   SER A  39      -3.494  28.127   2.489  1.00 27.19           O  
ATOM    363  CB  SER A  39      -5.447  28.123   0.084  1.00 26.42           C  
ATOM    364  OG  SER A  39      -6.378  27.283  -0.539  1.00 28.38           O  
ATOM    365  H   SER A  39      -7.460  29.268   1.172  1.00  0.00           H  
ATOM    366  HA  SER A  39      -5.565  27.163   1.897  1.00  0.00           H  
ATOM    367 1HB  SER A  39      -5.533  29.124  -0.337  1.00  0.00           H  
ATOM    368 2HB  SER A  39      -4.444  27.739  -0.097  1.00  0.00           H  
ATOM    369  HG  SER A  39      -6.978  26.926   0.120  1.00  0.00           H  
ATOM    370  N   ASN A  40      -4.506  30.086   2.627  1.00 24.82           N  
ATOM    371  CA  ASN A  40      -3.369  30.807   3.174  1.00 25.19           C  
ATOM    372  C   ASN A  40      -3.228  30.545   4.681  1.00 24.07           C  
ATOM    373  O   ASN A  40      -3.278  31.429   5.442  1.00 23.93           O  
ATOM    374  CB  ASN A  40      -3.577  32.299   2.926  1.00 25.64           C  
ATOM    375  CG  ASN A  40      -2.385  33.162   3.282  1.00 27.21           C  
ATOM    376  OD1 ASN A  40      -1.271  32.774   3.192  1.00 28.49           O  
ATOM    377  ND2 ASN A  40      -2.655  34.352   3.618  1.00 31.15           N  
ATOM    378  H   ASN A  40      -5.376  30.577   2.481  1.00  0.00           H  
ATOM    379  HA  ASN A  40      -2.453  30.488   2.674  1.00  0.00           H  
ATOM    380 1HB  ASN A  40      -3.999  32.655   1.985  1.00  0.00           H  
ATOM    381 2HB  ASN A  40      -4.323  32.391   3.716  1.00  0.00           H  
ATOM    382 1HD2 ASN A  40      -1.917  34.980   3.866  1.00  0.00           H  
ATOM    383 2HD2 ASN A  40      -3.605  34.663   3.635  1.00  0.00           H  
ATOM    384  N   LYS A  41      -3.027  29.297   5.047  1.00 23.57           N  
ATOM    385  CA  LYS A  41      -2.980  28.866   6.447  1.00 23.18           C  
ATOM    386  C   LYS A  41      -1.735  29.359   7.190  1.00 23.07           C  
ATOM    387  O   LYS A  41      -1.734  29.397   8.443  1.00 21.58           O  
ATOM    388  CB  LYS A  41      -3.023  27.342   6.546  1.00 22.91           C  
ATOM    389  CG  LYS A  41      -4.409  26.730   6.161  1.00 23.66           C  
ATOM    390  CD  LYS A  41      -4.330  25.211   6.243  1.00 25.16           C  
ATOM    391  CE  LYS A  41      -5.660  24.489   5.926  1.00 26.80           C  
ATOM    392  NZ  LYS A  41      -6.617  24.562   7.047  1.00 23.83           N  
ATOM    393  H   LYS A  41      -2.900  28.611   4.317  1.00  0.00           H  
ATOM    394  HA  LYS A  41      -3.836  29.272   6.987  1.00  0.00           H  
ATOM    395 1HB  LYS A  41      -2.250  26.957   5.880  1.00  0.00           H  
ATOM    396 2HB  LYS A  41      -2.777  27.081   7.576  1.00  0.00           H  
ATOM    397 1HG  LYS A  41      -5.160  27.111   6.854  1.00  0.00           H  
ATOM    398 2HG  LYS A  41      -4.657  27.045   5.148  1.00  0.00           H  
ATOM    399 1HD  LYS A  41      -3.579  24.863   5.532  1.00  0.00           H  
ATOM    400 2HD  LYS A  41      -4.029  24.933   7.253  1.00  0.00           H  
ATOM    401 1HE  LYS A  41      -6.100  24.955   5.046  1.00  0.00           H  
ATOM    402 2HE  LYS A  41      -5.438  23.444   5.710  1.00  0.00           H  
ATOM    403 1HZ  LYS A  41      -7.467  24.078   6.795  1.00  0.00           H  
ATOM    404 2HZ  LYS A  41      -6.212  24.128   7.865  1.00  0.00           H  
ATOM    405 3HZ  LYS A  41      -6.827  25.529   7.248  1.00  0.00           H  
ATOM    406  N   GLU A  42      -0.694  29.691   6.436  1.00 23.22           N  
ATOM    407  CA  GLU A  42       0.615  29.995   7.054  1.00 24.44           C  
ATOM    408  C   GLU A  42       0.579  31.173   8.028  1.00 23.17           C  
ATOM    409  O   GLU A  42       1.512  31.338   8.847  1.00 23.32           O  
ATOM    410  CB  GLU A  42       1.663  30.272   5.991  1.00 25.61           C  
ATOM    411  CG  GLU A  42       1.433  31.569   5.183  1.00 26.37           C  
ATOM    412  CD  GLU A  42       2.426  31.747   4.051  1.00 30.82           C  
ATOM    413  OE1 GLU A  42       2.692  30.771   3.345  1.00 32.69           O  
ATOM    414  OE2 GLU A  42       2.970  32.859   3.909  1.00 34.20           O  
ATOM    415  H   GLU A  42      -0.787  29.739   5.431  1.00  0.00           H  
ATOM    416  HA  GLU A  42       0.947  29.146   7.653  1.00  0.00           H  
ATOM    417 1HB  GLU A  42       2.625  30.330   6.500  1.00  0.00           H  
ATOM    418 2HB  GLU A  42       1.662  29.419   5.312  1.00  0.00           H  
ATOM    419 1HG  GLU A  42       0.427  31.652   4.774  1.00  0.00           H  
ATOM    420 2HG  GLU A  42       1.592  32.359   5.916  1.00  0.00           H  
ATOM    421  N   ILE A  43      -0.471  32.001   7.937  1.00 21.83           N  
ATOM    422  CA  ILE A  43      -0.565  33.202   8.760  1.00 22.62           C  
ATOM    423  C   ILE A  43      -0.671  32.857  10.246  1.00 21.03           C  
ATOM    424  O   ILE A  43      -0.448  33.717  11.094  1.00 20.24           O  
ATOM    425  CB  ILE A  43      -1.748  34.111   8.310  1.00 25.09           C  
ATOM    426  CG1 ILE A  43      -3.070  33.371   8.487  1.00 26.76           C  
ATOM    427  CG2 ILE A  43      -1.511  34.577   6.838  1.00 28.63           C  
ATOM    428  CD1 ILE A  43      -3.853  33.775   9.643  1.00 30.99           C  
ATOM    429  H   ILE A  43      -1.214  31.791   7.286  1.00  0.00           H  
ATOM    430  HA  ILE A  43       0.364  33.769   8.719  1.00  0.00           H  
ATOM    431  HB  ILE A  43      -1.803  34.975   8.971  1.00  0.00           H  
ATOM    432 1HG1 ILE A  43      -3.659  33.540   7.586  1.00  0.00           H  
ATOM    433 2HG1 ILE A  43      -2.838  32.309   8.574  1.00  0.00           H  
ATOM    434 1HG2 ILE A  43      -2.337  35.213   6.520  1.00  0.00           H  
ATOM    435 2HG2 ILE A  43      -0.579  35.138   6.779  1.00  0.00           H  
ATOM    436 3HG2 ILE A  43      -1.452  33.706   6.185  1.00  0.00           H  
ATOM    437 1HD1 ILE A  43      -4.773  33.192   9.682  1.00  0.00           H  
ATOM    438 2HD1 ILE A  43      -3.276  33.603  10.552  1.00  0.00           H  
ATOM    439 3HD1 ILE A  43      -4.099  34.833   9.565  1.00  0.00           H  
ATOM    440  N   PHE A  44      -0.910  31.602  10.594  1.00 20.28           N  
ATOM    441  CA  PHE A  44      -0.993  31.217  11.997  1.00 19.57           C  
ATOM    442  C   PHE A  44       0.322  31.539  12.718  1.00 19.41           C  
ATOM    443  O   PHE A  44       0.308  31.950  13.822  1.00 19.03           O  
ATOM    444  CB  PHE A  44      -1.293  29.736  12.165  1.00 19.09           C  
ATOM    445  CG  PHE A  44      -0.095  28.856  11.974  1.00 18.78           C  
ATOM    446  CD1 PHE A  44       0.264  28.413  10.723  1.00 19.47           C  
ATOM    447  CD2 PHE A  44       0.721  28.530  13.034  1.00 18.00           C  
ATOM    448  CE1 PHE A  44       1.369  27.666  10.568  1.00 20.14           C  
ATOM    449  CE2 PHE A  44       1.809  27.783  12.866  1.00 19.07           C  
ATOM    450  CZ  PHE A  44       2.140  27.342  11.619  1.00 19.65           C  
ATOM    451  H   PHE A  44      -1.037  30.897   9.882  1.00  0.00           H  
ATOM    452  HA  PHE A  44      -1.790  31.777  12.488  1.00  0.00           H  
ATOM    453 1HB  PHE A  44      -1.669  29.541  13.168  1.00  0.00           H  
ATOM    454 2HB  PHE A  44      -2.034  29.419  11.433  1.00  0.00           H  
ATOM    455  HD1 PHE A  44      -0.357  28.676   9.866  1.00  0.00           H  
ATOM    456  HD2 PHE A  44       0.452  28.885  14.030  1.00  0.00           H  
ATOM    457  HE1 PHE A  44       1.653  27.313   9.577  1.00  0.00           H  
ATOM    458  HE2 PHE A  44       2.435  27.522  13.719  1.00  0.00           H  
ATOM    459  HZ  PHE A  44       3.027  26.727  11.476  1.00  0.00           H  
ATOM    460  N   LEU A  45       1.440  31.311  12.065  1.00 19.77           N  
ATOM    461  CA  LEU A  45       2.746  31.532  12.702  1.00 19.95           C  
ATOM    462  C   LEU A  45       3.008  32.993  13.063  1.00 19.69           C  
ATOM    463  O   LEU A  45       3.493  33.301  14.107  1.00 19.60           O  
ATOM    464  CB  LEU A  45       3.882  30.950  11.860  1.00 20.70           C  
ATOM    465  CG  LEU A  45       5.242  30.877  12.550  1.00 21.00           C  
ATOM    466  CD1 LEU A  45       5.162  30.127  13.811  1.00 21.79           C  
ATOM    467  CD2 LEU A  45       6.276  30.304  11.663  1.00 23.04           C  
ATOM    468  H   LEU A  45       1.407  30.979  11.112  1.00  0.00           H  
ATOM    469  HA  LEU A  45       2.762  31.050  13.679  1.00  0.00           H  
ATOM    470 1HB  LEU A  45       3.490  29.946  11.704  1.00  0.00           H  
ATOM    471 2HB  LEU A  45       3.974  31.457  10.900  1.00  0.00           H  
ATOM    472  HG  LEU A  45       5.548  31.900  12.772  1.00  0.00           H  
ATOM    473 1HD1 LEU A  45       6.146  30.093  14.278  1.00  0.00           H  
ATOM    474 2HD1 LEU A  45       4.459  30.620  14.483  1.00  0.00           H  
ATOM    475 3HD1 LEU A  45       4.822  29.112  13.609  1.00  0.00           H  
ATOM    476 1HD2 LEU A  45       7.229  30.270  12.191  1.00  0.00           H  
ATOM    477 2HD2 LEU A  45       5.986  29.295  11.370  1.00  0.00           H  
ATOM    478 3HD2 LEU A  45       6.377  30.925  10.773  1.00  0.00           H  
ATOM    479  N   ARG A  46       2.652  33.882  12.155  1.00  0.00           N  
ATOM    480  CA  ARG A  46       2.787  35.289  12.381  1.00  0.00           C  
ATOM    481  C   ARG A  46       1.945  35.715  13.578  1.00  0.00           C  
ATOM    482  O   ARG A  46       2.359  36.503  14.352  1.00  0.00           O  
ATOM    483  CB  ARG A  46       2.293  36.074  11.170  1.00  0.00           C  
ATOM    484  CG  ARG A  46       2.175  37.517  11.417  1.00  0.00           C  
ATOM    485  CD  ARG A  46       1.471  38.290  10.306  1.00  0.00           C  
ATOM    486  NE  ARG A  46       0.086  37.891  10.125  1.00  0.00           N  
ATOM    487  CZ  ARG A  46      -0.628  38.075   9.015  1.00  0.00           C  
ATOM    488  NH1 ARG A  46      -0.093  38.644   7.959  1.00  0.00           N  
ATOM    489  NH2 ARG A  46      -1.880  37.682   8.980  1.00  0.00           N  
ATOM    490  H   ARG A  46       2.274  33.559  11.276  1.00  0.00           H  
ATOM    491  HA  ARG A  46       3.840  35.544  12.500  1.00  0.00           H  
ATOM    492 1HB  ARG A  46       3.000  35.891  10.362  1.00  0.00           H  
ATOM    493 2HB  ARG A  46       1.320  35.663  10.900  1.00  0.00           H  
ATOM    494 1HG  ARG A  46       1.612  37.667  12.339  1.00  0.00           H  
ATOM    495 2HG  ARG A  46       3.177  37.931  11.532  1.00  0.00           H  
ATOM    496 1HD  ARG A  46       1.490  39.352  10.547  1.00  0.00           H  
ATOM    497 2HD  ARG A  46       1.999  38.121   9.368  1.00  0.00           H  
ATOM    498  HE  ARG A  46      -0.542  37.431  10.771  1.00  0.00           H  
ATOM    499 1HH1 ARG A  46       0.871  38.946   7.985  1.00  0.00           H  
ATOM    500 2HH1 ARG A  46      -0.647  38.777   7.126  1.00  0.00           H  
ATOM    501 1HH2 ARG A  46      -2.292  37.244   9.793  1.00  0.00           H  
ATOM    502 2HH2 ARG A  46      -2.426  37.819   8.142  1.00  0.00           H  
ATOM    503  N   GLU A  47       0.745  35.181  13.695  1.00  0.00           N  
ATOM    504  CA  GLU A  47      -0.107  35.545  14.810  1.00  0.00           C  
ATOM    505  C   GLU A  47       0.446  35.106  16.186  1.00  0.00           C  
ATOM    506  O   GLU A  47       0.395  35.821  17.125  1.00  0.00           O  
ATOM    507  CB  GLU A  47      -1.501  34.952  14.594  1.00  0.00           C  
ATOM    508  CG  GLU A  47      -2.199  35.430  13.329  1.00  0.00           C  
ATOM    509  CD  GLU A  47      -2.199  36.931  13.239  1.00  0.00           C  
ATOM    510  OE1 GLU A  47      -2.557  37.565  14.202  1.00  0.00           O  
ATOM    511  OE2 GLU A  47      -1.735  37.446  12.249  1.00  0.00           O  
ATOM    512  H   GLU A  47       0.407  34.516  13.014  1.00  0.00           H  
ATOM    513  HA  GLU A  47      -0.162  36.631  14.894  1.00  0.00           H  
ATOM    514 1HB  GLU A  47      -1.384  33.869  14.556  1.00  0.00           H  
ATOM    515 2HB  GLU A  47      -2.101  35.222  15.464  1.00  0.00           H  
ATOM    516 1HG  GLU A  47      -1.776  35.012  12.416  1.00  0.00           H  
ATOM    517 2HG  GLU A  47      -3.221  35.074  13.450  1.00  0.00           H  
ATOM    518  N   LEU A  48       0.935  33.888  16.228  1.00  0.00           N  
ATOM    519  CA  LEU A  48       1.523  33.344  17.435  1.00  0.00           C  
ATOM    520  C   LEU A  48       2.793  34.088  17.849  1.00  0.00           C  
ATOM    521  O   LEU A  48       2.983  34.383  18.959  1.00  0.00           O  
ATOM    522  CB  LEU A  48       1.736  31.844  17.318  1.00  0.00           C  
ATOM    523  CG  LEU A  48       0.459  31.016  17.264  1.00  0.00           C  
ATOM    524  CD1 LEU A  48       0.756  29.605  16.980  1.00  0.00           C  
ATOM    525  CD2 LEU A  48      -0.353  31.137  18.522  1.00  0.00           C  
ATOM    526  H   LEU A  48       0.901  33.315  15.396  1.00  0.00           H  
ATOM    527  HA  LEU A  48       0.861  33.532  18.279  1.00  0.00           H  
ATOM    528 1HB  LEU A  48       2.245  31.812  16.355  1.00  0.00           H  
ATOM    529 2HB  LEU A  48       2.403  31.470  18.094  1.00  0.00           H  
ATOM    530  HG  LEU A  48      -0.155  31.420  16.459  1.00  0.00           H  
ATOM    531 1HD1 LEU A  48      -0.174  29.037  16.947  1.00  0.00           H  
ATOM    532 2HD1 LEU A  48       1.262  29.526  16.018  1.00  0.00           H  
ATOM    533 3HD1 LEU A  48       1.398  29.204  17.763  1.00  0.00           H  
ATOM    534 1HD2 LEU A  48      -1.253  30.528  18.433  1.00  0.00           H  
ATOM    535 2HD2 LEU A  48       0.237  30.791  19.371  1.00  0.00           H  
ATOM    536 3HD2 LEU A  48      -0.633  32.179  18.676  1.00  0.00           H  
ATOM    537  N   ILE A  49       3.623  34.379  16.874  1.00  0.00           N  
ATOM    538  CA  ILE A  49       4.815  35.149  17.106  1.00  0.00           C  
ATOM    539  C   ILE A  49       4.499  36.556  17.578  1.00  0.00           C  
ATOM    540  O   ILE A  49       5.115  37.042  18.445  1.00  0.00           O  
ATOM    541  CB  ILE A  49       5.725  35.155  15.874  1.00  0.00           C  
ATOM    542  CG1 ILE A  49       6.322  33.774  15.659  1.00  0.00           C  
ATOM    543  CG2 ILE A  49       6.768  36.229  15.981  1.00  0.00           C  
ATOM    544  CD1 ILE A  49       7.113  33.625  14.450  1.00  0.00           C  
ATOM    545  H   ILE A  49       3.422  34.055  15.939  1.00  0.00           H  
ATOM    546  HA  ILE A  49       5.363  34.759  17.963  1.00  0.00           H  
ATOM    547  HB  ILE A  49       5.120  35.329  14.985  1.00  0.00           H  
ATOM    548 1HG1 ILE A  49       6.952  33.555  16.521  1.00  0.00           H  
ATOM    549 2HG1 ILE A  49       5.494  33.065  15.626  1.00  0.00           H  
ATOM    550 1HG2 ILE A  49       7.402  36.211  15.094  1.00  0.00           H  
ATOM    551 2HG2 ILE A  49       6.283  37.201  16.059  1.00  0.00           H  
ATOM    552 3HG2 ILE A  49       7.380  36.056  16.867  1.00  0.00           H  
ATOM    553 1HD1 ILE A  49       7.494  32.605  14.387  1.00  0.00           H  
ATOM    554 2HD1 ILE A  49       6.490  33.833  13.579  1.00  0.00           H  
ATOM    555 3HD1 ILE A  49       7.949  34.322  14.473  1.00  0.00           H  
ATOM    556  N   SER A  50       3.498  37.176  16.977  1.00  0.00           N  
ATOM    557  CA  SER A  50       3.019  38.475  17.430  1.00  0.00           C  
ATOM    558  C   SER A  50       2.595  38.410  18.893  1.00  0.00           C  
ATOM    559  O   SER A  50       2.871  39.303  19.672  1.00  0.00           O  
ATOM    560  CB  SER A  50       1.867  38.941  16.561  1.00  0.00           C  
ATOM    561  OG  SER A  50       2.272  39.198  15.244  1.00  0.00           O  
ATOM    562  H   SER A  50       3.055  36.738  16.183  1.00  0.00           H  
ATOM    563  HA  SER A  50       3.745  39.277  17.289  1.00  0.00           H  
ATOM    564 1HB  SER A  50       1.102  38.166  16.552  1.00  0.00           H  
ATOM    565 2HB  SER A  50       1.454  39.853  16.989  1.00  0.00           H  
ATOM    566  HG  SER A  50       2.335  38.370  14.762  1.00  0.00           H  
ATOM    567  N   ASN A  51       1.826  37.376  19.236  1.00  0.00           N  
ATOM    568  CA  ASN A  51       1.402  37.173  20.613  1.00  0.00           C  
ATOM    569  C   ASN A  51       2.580  37.044  21.569  1.00  0.00           C  
ATOM    570  O   ASN A  51       2.588  37.630  22.666  1.00  0.00           O  
ATOM    571  CB  ASN A  51       0.503  35.956  20.733  1.00  0.00           C  
ATOM    572  CG  ASN A  51      -0.942  36.239  20.432  1.00  0.00           C  
ATOM    573  OD1 ASN A  51      -1.271  37.158  19.673  1.00  0.00           O  
ATOM    574  ND2 ASN A  51      -1.809  35.508  21.086  1.00  0.00           N  
ATOM    575  H   ASN A  51       1.531  36.719  18.528  1.00  0.00           H  
ATOM    576  HA  ASN A  51       0.839  38.041  20.959  1.00  0.00           H  
ATOM    577 1HB  ASN A  51       0.785  35.007  20.274  1.00  0.00           H  
ATOM    578 2HB  ASN A  51       0.631  35.889  21.813  1.00  0.00           H  
ATOM    579 1HD2 ASN A  51      -2.789  35.642  20.936  1.00  0.00           H  
ATOM    580 2HD2 ASN A  51      -1.491  34.817  21.735  1.00  0.00           H  
ATOM    581  N   SER A  52       3.576  36.277  21.164  1.00  0.00           N  
ATOM    582  CA  SER A  52       4.799  36.128  21.948  1.00  0.00           C  
ATOM    583  C   SER A  52       5.530  37.486  22.126  1.00  0.00           C  
ATOM    584  O   SER A  52       5.991  37.801  23.250  1.00  0.00           O  
ATOM    585  CB  SER A  52       5.709  35.113  21.286  1.00  0.00           C  
ATOM    586  OG  SER A  52       5.177  33.818  21.335  1.00  0.00           O  
ATOM    587  H   SER A  52       3.490  35.781  20.288  1.00  0.00           H  
ATOM    588  HA  SER A  52       4.630  35.699  22.937  1.00  0.00           H  
ATOM    589 1HB  SER A  52       5.851  35.399  20.244  1.00  0.00           H  
ATOM    590 2HB  SER A  52       6.671  35.120  21.797  1.00  0.00           H  
ATOM    591  HG  SER A  52       5.091  33.542  22.250  1.00  0.00           H  
ATOM    592  N   SER A  53       5.606  38.259  21.052  1.00  0.00           N  
ATOM    593  CA  SER A  53       6.239  39.584  21.082  1.00  0.00           C  
ATOM    594  C   SER A  53       5.504  40.554  22.036  1.00  0.00           C  
ATOM    595  O   SER A  53       6.136  41.244  22.846  1.00  0.00           O  
ATOM    596  CB  SER A  53       6.289  40.160  19.680  1.00  0.00           C  
ATOM    597  OG  SER A  53       6.850  41.444  19.658  1.00  0.00           O  
ATOM    598  H   SER A  53       5.214  37.920  20.185  1.00  0.00           H  
ATOM    599  HA  SER A  53       7.286  39.558  21.389  1.00  0.00           H  
ATOM    600 1HB  SER A  53       6.889  39.501  19.054  1.00  0.00           H  
ATOM    601 2HB  SER A  53       5.275  40.210  19.286  1.00  0.00           H  
ATOM    602  HG  SER A  53       6.532  41.945  20.413  1.00  0.00           H  
ATOM    603  N   ASP A  54       4.169  40.515  22.030  1.00  0.00           N  
ATOM    604  CA  ASP A  54       3.370  41.341  22.953  1.00  0.00           C  
ATOM    605  C   ASP A  54       3.613  40.901  24.414  1.00  0.00           C  
ATOM    606  O   ASP A  54       3.783  41.754  25.292  1.00  0.00           O  
ATOM    607  CB  ASP A  54       1.881  41.250  22.610  1.00  0.00           C  
ATOM    608  CG  ASP A  54       0.985  42.148  23.452  1.00  0.00           C  
ATOM    609  OD1 ASP A  54       1.299  43.307  23.588  1.00  0.00           O  
ATOM    610  OD2 ASP A  54      -0.079  41.713  23.820  1.00  0.00           O  
ATOM    611  H   ASP A  54       3.694  39.906  21.379  1.00  0.00           H  
ATOM    612  HA  ASP A  54       3.674  42.385  22.871  1.00  0.00           H  
ATOM    613 1HB  ASP A  54       1.668  41.413  21.553  1.00  0.00           H  
ATOM    614 2HB  ASP A  54       1.690  40.206  22.863  1.00  0.00           H  
ATOM    615  N   ALA A  55       3.644  39.586  24.677  1.00  0.00           N  
ATOM    616  CA  ALA A  55       3.930  39.035  26.024  1.00  0.00           C  
ATOM    617  C   ALA A  55       5.266  39.547  26.584  1.00  0.00           C  
ATOM    618  O   ALA A  55       5.364  39.946  27.770  1.00  0.00           O  
ATOM    619  CB  ALA A  55       3.881  37.477  26.006  1.00  0.00           C  
ATOM    620  H   ALA A  55       3.462  38.950  23.913  1.00  0.00           H  
ATOM    621  HA  ALA A  55       3.171  39.396  26.718  1.00  0.00           H  
ATOM    622 1HB  ALA A  55       4.094  37.096  27.005  1.00  0.00           H  
ATOM    623 2HB  ALA A  55       2.889  37.148  25.696  1.00  0.00           H  
ATOM    624 3HB  ALA A  55       4.625  37.098  25.308  1.00  0.00           H  
ATOM    625  N   LEU A  56       6.240  39.425  25.740  1.00  0.00           N  
ATOM    626  CA  LEU A  56       7.625  39.878  26.003  1.00  0.00           C  
ATOM    627  C   LEU A  56       7.675  41.393  26.244  1.00  0.00           C  
ATOM    628  O   LEU A  56       8.393  41.860  27.151  1.00  0.00           O  
ATOM    629  CB  LEU A  56       8.544  39.498  24.836  1.00  0.00           C  
ATOM    630  CG  LEU A  56       8.834  37.998  24.695  1.00  0.00           C  
ATOM    631  CD1 LEU A  56       9.423  37.707  23.322  1.00  0.00           C  
ATOM    632  CD2 LEU A  56       9.788  37.559  25.796  1.00  0.00           C  
ATOM    633  H   LEU A  56       6.012  39.037  24.835  1.00  0.00           H  
ATOM    634  HA  LEU A  56       7.978  39.449  26.940  1.00  0.00           H  
ATOM    635 1HB  LEU A  56       7.927  39.839  24.006  1.00  0.00           H  
ATOM    636 2HB  LEU A  56       9.475  40.065  24.853  1.00  0.00           H  
ATOM    637  HG  LEU A  56       7.891  37.471  24.841  1.00  0.00           H  
ATOM    638 1HD1 LEU A  56       9.626  36.639  23.231  1.00  0.00           H  
ATOM    639 2HD1 LEU A  56       8.714  38.007  22.550  1.00  0.00           H  
ATOM    640 3HD1 LEU A  56      10.352  38.263  23.199  1.00  0.00           H  
ATOM    641 1HD2 LEU A  56       9.993  36.492  25.695  1.00  0.00           H  
ATOM    642 2HD2 LEU A  56      10.721  38.117  25.714  1.00  0.00           H  
ATOM    643 3HD2 LEU A  56       9.335  37.750  26.768  1.00  0.00           H  
ATOM    644  N   ASP A  57       6.940  42.165  25.438  1.00  0.00           N  
ATOM    645  CA  ASP A  57       6.857  43.635  25.668  1.00  0.00           C  
ATOM    646  C   ASP A  57       6.252  43.899  27.082  1.00  0.00           C  
ATOM    647  O   ASP A  57       6.737  44.770  27.830  1.00  0.00           O  
ATOM    648  CB  ASP A  57       6.014  44.313  24.585  1.00  0.00           C  
ATOM    649  CG  ASP A  57       6.678  44.372  23.216  1.00  0.00           C  
ATOM    650  OD1 ASP A  57       7.833  44.722  23.151  1.00  0.00           O  
ATOM    651  OD2 ASP A  57       6.081  43.919  22.269  1.00  0.00           O  
ATOM    652  H   ASP A  57       6.434  41.759  24.664  1.00  0.00           H  
ATOM    653  HA  ASP A  57       7.851  44.077  25.595  1.00  0.00           H  
ATOM    654 1HB  ASP A  57       5.014  43.892  24.485  1.00  0.00           H  
ATOM    655 2HB  ASP A  57       5.946  45.320  24.998  1.00  0.00           H  
ATOM    656  N   LYS A  58       5.202  43.154  27.436  1.00  0.00           N  
ATOM    657  CA  LYS A  58       4.534  43.362  28.721  1.00  0.00           C  
ATOM    658  C   LYS A  58       5.466  43.103  29.896  1.00  0.00           C  
ATOM    659  O   LYS A  58       5.535  43.913  30.838  1.00  0.00           O  
ATOM    660  CB  LYS A  58       3.299  42.466  28.830  1.00  0.00           C  
ATOM    661  CG  LYS A  58       2.181  42.813  27.856  1.00  0.00           C  
ATOM    662  CD  LYS A  58       1.517  44.131  28.223  1.00  0.00           C  
ATOM    663  CE  LYS A  58       0.371  44.456  27.276  1.00  0.00           C  
ATOM    664  NZ  LYS A  58       0.853  44.756  25.901  1.00  0.00           N  
ATOM    665  H   LYS A  58       4.861  42.435  26.815  1.00  0.00           H  
ATOM    666  HA  LYS A  58       4.244  44.409  28.821  1.00  0.00           H  
ATOM    667 1HB  LYS A  58       3.631  41.442  28.652  1.00  0.00           H  
ATOM    668 2HB  LYS A  58       2.929  42.554  29.852  1.00  0.00           H  
ATOM    669 1HG  LYS A  58       2.606  42.885  26.854  1.00  0.00           H  
ATOM    670 2HG  LYS A  58       1.441  42.013  27.879  1.00  0.00           H  
ATOM    671 1HD  LYS A  58       1.137  44.056  29.243  1.00  0.00           H  
ATOM    672 2HD  LYS A  58       2.264  44.923  28.172  1.00  0.00           H  
ATOM    673 1HE  LYS A  58      -0.302  43.600  27.247  1.00  0.00           H  
ATOM    674 2HE  LYS A  58      -0.162  45.322  27.670  1.00  0.00           H  
ATOM    675 1HZ  LYS A  58       0.064  44.966  25.306  1.00  0.00           H  
ATOM    676 2HZ  LYS A  58       1.476  45.550  25.927  1.00  0.00           H  
ATOM    677 3HZ  LYS A  58       1.346  43.953  25.535  1.00  0.00           H  
ATOM    678  N   ILE A  59       6.181  41.976  29.860  1.00  0.00           N  
ATOM    679  CA  ILE A  59       7.085  41.664  30.985  1.00  0.00           C  
ATOM    680  C   ILE A  59       8.271  42.654  31.022  1.00  0.00           C  
ATOM    681  O   ILE A  59       8.712  43.048  32.108  1.00  0.00           O  
ATOM    682  CB  ILE A  59       7.564  40.180  31.032  1.00  0.00           C  
ATOM    683  CG1 ILE A  59       8.249  39.888  32.381  1.00  0.00           C  
ATOM    684  CG2 ILE A  59       8.422  39.824  29.789  1.00  0.00           C  
ATOM    685  CD1 ILE A  59       7.277  39.967  33.597  1.00  0.00           C  
ATOM    686  H   ILE A  59       6.121  41.332  29.084  1.00  0.00           H  
ATOM    687  HA  ILE A  59       6.606  41.891  31.936  1.00  0.00           H  
ATOM    688  HB  ILE A  59       6.693  39.526  31.062  1.00  0.00           H  
ATOM    689 1HG1 ILE A  59       8.678  38.888  32.318  1.00  0.00           H  
ATOM    690 2HG1 ILE A  59       9.049  40.618  32.503  1.00  0.00           H  
ATOM    691 1HG2 ILE A  59       8.741  38.784  29.853  1.00  0.00           H  
ATOM    692 2HG2 ILE A  59       7.831  39.967  28.886  1.00  0.00           H  
ATOM    693 3HG2 ILE A  59       9.299  40.471  29.755  1.00  0.00           H  
ATOM    694 1HD1 ILE A  59       7.823  39.752  34.515  1.00  0.00           H  
ATOM    695 2HD1 ILE A  59       6.848  40.968  33.656  1.00  0.00           H  
ATOM    696 3HD1 ILE A  59       6.478  39.238  33.472  1.00  0.00           H  
ATOM    697  N   ARG A  60       8.754  43.057  29.852  1.00  0.00           N  
ATOM    698  CA  ARG A  60       9.842  44.031  29.768  1.00  0.00           C  
ATOM    699  C   ARG A  60       9.407  45.351  30.449  1.00  0.00           C  
ATOM    700  O   ARG A  60      10.149  45.945  31.248  1.00  0.00           O  
ATOM    701  CB  ARG A  60      10.233  44.256  28.301  1.00  0.00           C  
ATOM    702  CG  ARG A  60      11.364  45.297  28.186  1.00  0.00           C  
ATOM    703  CD  ARG A  60      11.843  45.519  26.765  1.00  0.00           C  
ATOM    704  NE  ARG A  60      10.741  46.037  25.989  1.00  0.00           N  
ATOM    705  CZ  ARG A  60      10.724  46.166  24.667  1.00  0.00           C  
ATOM    706  NH1 ARG A  60      11.802  45.853  23.944  1.00  0.00           N  
ATOM    707  NH2 ARG A  60       9.624  46.626  24.079  1.00  0.00           N  
ATOM    708  H   ARG A  60       8.362  42.683  28.999  1.00  0.00           H  
ATOM    709  HA  ARG A  60      10.729  43.638  30.266  1.00  0.00           H  
ATOM    710 1HB  ARG A  60      10.544  43.291  27.903  1.00  0.00           H  
ATOM    711 2HB  ARG A  60       9.336  44.591  27.781  1.00  0.00           H  
ATOM    712 1HG  ARG A  60      11.001  46.248  28.577  1.00  0.00           H  
ATOM    713 2HG  ARG A  60      12.210  44.957  28.784  1.00  0.00           H  
ATOM    714 1HD  ARG A  60      12.669  46.230  26.778  1.00  0.00           H  
ATOM    715 2HD  ARG A  60      12.187  44.571  26.355  1.00  0.00           H  
ATOM    716  HE  ARG A  60       9.838  46.373  26.296  1.00  0.00           H  
ATOM    717 1HH1 ARG A  60      12.635  45.515  24.405  1.00  0.00           H  
ATOM    718 2HH1 ARG A  60      11.780  45.955  22.940  1.00  0.00           H  
ATOM    719 1HH2 ARG A  60       8.819  46.869  24.640  1.00  0.00           H  
ATOM    720 2HH2 ARG A  60       9.597  46.730  23.075  1.00  0.00           H  
ATOM    721  N   TYR A  61       8.205  45.803  30.115  1.00  0.00           N  
ATOM    722  CA  TYR A  61       7.683  47.067  30.651  1.00  0.00           C  
ATOM    723  C   TYR A  61       7.511  46.972  32.174  1.00  0.00           C  
ATOM    724  O   TYR A  61       7.927  47.855  32.911  1.00  0.00           O  
ATOM    725  CB  TYR A  61       6.352  47.428  29.989  1.00  0.00           C  
ATOM    726  CG  TYR A  61       6.461  47.715  28.508  1.00  0.00           C  
ATOM    727  CD1 TYR A  61       7.685  48.018  27.930  1.00  0.00           C  
ATOM    728  CD2 TYR A  61       5.340  47.681  27.692  1.00  0.00           C  
ATOM    729  CE1 TYR A  61       7.791  48.281  26.578  1.00  0.00           C  
ATOM    730  CE2 TYR A  61       5.434  47.942  26.339  1.00  0.00           C  
ATOM    731  CZ  TYR A  61       6.662  48.242  25.785  1.00  0.00           C  
ATOM    732  OH  TYR A  61       6.761  48.502  24.438  1.00  0.00           O  
ATOM    733  H   TYR A  61       7.634  45.266  29.477  1.00  0.00           H  
ATOM    734  HA  TYR A  61       8.393  47.872  30.459  1.00  0.00           H  
ATOM    735 1HB  TYR A  61       5.674  46.587  30.147  1.00  0.00           H  
ATOM    736 2HB  TYR A  61       5.964  48.308  30.502  1.00  0.00           H  
ATOM    737  HD1 TYR A  61       8.573  48.047  28.562  1.00  0.00           H  
ATOM    738  HD2 TYR A  61       4.373  47.444  28.136  1.00  0.00           H  
ATOM    739  HE1 TYR A  61       8.759  48.518  26.137  1.00  0.00           H  
ATOM    740  HE2 TYR A  61       4.541  47.911  25.715  1.00  0.00           H  
ATOM    741  HH  TYR A  61       5.920  48.436  23.980  1.00  0.00           H  
ATOM    742  N   GLU A  62       6.855  45.908  32.624  1.00 23.81           N  
ATOM    743  CA  GLU A  62       6.668  45.720  34.076  1.00 25.38           C  
ATOM    744  C   GLU A  62       7.998  45.674  34.842  1.00 24.79           C  
ATOM    745  O   GLU A  62       8.112  46.239  35.958  1.00 25.18           O  
ATOM    746  CB  GLU A  62       5.889  44.447  34.348  1.00 25.15           C  
ATOM    747  CG  GLU A  62       4.477  44.522  33.915  1.00 28.17           C  
ATOM    748  CD  GLU A  62       3.594  43.498  34.597  1.00 30.36           C  
ATOM    749  OE1 GLU A  62       4.095  42.571  35.277  1.00 38.65           O  
ATOM    750  OE2 GLU A  62       2.371  43.626  34.393  1.00 43.78           O  
ATOM    751  H   GLU A  62       6.479  45.221  31.987  1.00  0.00           H  
ATOM    752  HA  GLU A  62       6.114  46.563  34.490  1.00  0.00           H  
ATOM    753 1HB  GLU A  62       6.399  43.642  33.818  1.00  0.00           H  
ATOM    754 2HB  GLU A  62       5.940  44.265  35.422  1.00  0.00           H  
ATOM    755 1HG  GLU A  62       4.033  45.507  34.054  1.00  0.00           H  
ATOM    756 2HG  GLU A  62       4.523  44.292  32.851  1.00  0.00           H  
ATOM    757  N   SER A  63       9.003  45.038  34.247  1.00 24.94           N  
ATOM    758  CA  SER A  63      10.359  44.949  34.859  1.00 25.39           C  
ATOM    759  C   SER A  63      11.005  46.324  35.098  1.00 26.67           C  
ATOM    760  O   SER A  63      11.917  46.425  35.920  1.00 27.09           O  
ATOM    761  CB  SER A  63      11.325  44.079  34.024  1.00 24.41           C  
ATOM    762  OG  SER A  63      11.892  44.828  32.928  1.00 27.52           O  
ATOM    763  H   SER A  63       8.838  44.602  33.351  1.00  0.00           H  
ATOM    764  HA  SER A  63      10.373  44.404  35.804  1.00  0.00           H  
ATOM    765 1HB  SER A  63      12.126  43.727  34.673  1.00  0.00           H  
ATOM    766 2HB  SER A  63      10.775  43.225  33.631  1.00  0.00           H  
ATOM    767  HG  SER A  63      11.549  45.725  32.942  1.00  0.00           H  
ATOM    768  N   LEU A  64      10.586  47.362  34.361  1.00 27.28           N  
ATOM    769  CA  LEU A  64      11.174  48.704  34.534  1.00 29.64           C  
ATOM    770  C   LEU A  64      10.816  49.263  35.903  1.00 30.92           C  
ATOM    771  O   LEU A  64      11.569  50.051  36.488  1.00 33.00           O  
ATOM    772  CB  LEU A  64      10.700  49.661  33.443  1.00 30.26           C  
ATOM    773  CG  LEU A  64      11.138  49.226  32.047  1.00 31.97           C  
ATOM    774  CD1 LEU A  64      10.649  50.227  30.997  1.00 33.53           C  
ATOM    775  CD2 LEU A  64      12.637  49.059  32.020  1.00 34.69           C  
ATOM    776  H   LEU A  64       9.857  47.229  33.675  1.00  0.00           H  
ATOM    777  HA  LEU A  64      12.260  48.636  34.483  1.00  0.00           H  
ATOM    778 1HB  LEU A  64       9.624  49.550  33.566  1.00  0.00           H  
ATOM    779 2HB  LEU A  64      10.986  50.691  33.657  1.00  0.00           H  
ATOM    780  HG  LEU A  64      10.690  48.251  31.856  1.00  0.00           H  
ATOM    781 1HD1 LEU A  64      10.969  49.902  30.007  1.00  0.00           H  
ATOM    782 2HD1 LEU A  64       9.561  50.281  31.025  1.00  0.00           H  
ATOM    783 3HD1 LEU A  64      11.068  51.210  31.209  1.00  0.00           H  
ATOM    784 1HD2 LEU A  64      12.950  48.747  31.023  1.00  0.00           H  
ATOM    785 2HD2 LEU A  64      13.114  50.007  32.271  1.00  0.00           H  
ATOM    786 3HD2 LEU A  64      12.932  48.301  32.746  1.00  0.00           H  
ATOM    787  N   THR A  65       9.652  48.896  36.399  1.00 30.55           N  
ATOM    788  CA  THR A  65       9.225  49.433  37.674  1.00 32.74           C  
ATOM    789  C   THR A  65       9.410  48.433  38.813  1.00 32.33           C  
ATOM    790  O   THR A  65       9.502  48.827  39.982  1.00 33.88           O  
ATOM    791  CB  THR A  65       7.822  49.995  37.626  1.00 33.40           C  
ATOM    792  OG1 THR A  65       6.922  48.992  37.201  1.00 36.55           O  
ATOM    793  CG2 THR A  65       7.734  51.179  36.648  1.00 37.18           C  
ATOM    794  H   THR A  65       9.049  48.249  35.911  1.00  0.00           H  
ATOM    795  HA  THR A  65       9.900  50.231  37.983  1.00  0.00           H  
ATOM    796  HB  THR A  65       7.541  50.333  38.623  1.00  0.00           H  
ATOM    797  HG1 THR A  65       7.405  48.178  37.038  1.00  0.00           H  
ATOM    798 1HG2 THR A  65       6.714  51.563  36.634  1.00  0.00           H  
ATOM    799 2HG2 THR A  65       8.415  51.967  36.969  1.00  0.00           H  
ATOM    800 3HG2 THR A  65       8.010  50.845  35.648  1.00  0.00           H  
ATOM    801  N   ASP A  66       9.479  47.150  38.484  1.00 31.88           N  
ATOM    802  CA  ASP A  66       9.749  46.093  39.469  1.00 31.34           C  
ATOM    803  C   ASP A  66      10.722  45.080  38.865  1.00 30.83           C  
ATOM    804  O   ASP A  66      10.299  44.090  38.264  1.00 29.28           O  
ATOM    805  CB  ASP A  66       8.439  45.407  39.887  1.00 32.06           C  
ATOM    806  CG  ASP A  66       8.632  44.347  40.985  1.00 33.46           C  
ATOM    807  OD1 ASP A  66       9.774  44.130  41.441  1.00 36.21           O  
ATOM    808  OD2 ASP A  66       7.622  43.729  41.361  1.00 35.73           O  
ATOM    809  H   ASP A  66       9.339  46.897  37.516  1.00  0.00           H  
ATOM    810  HA  ASP A  66      10.217  46.524  40.355  1.00  0.00           H  
ATOM    811 1HB  ASP A  66       7.655  46.107  40.175  1.00  0.00           H  
ATOM    812 2HB  ASP A  66       8.168  44.923  38.948  1.00  0.00           H  
ATOM    813  N   PRO A  67      12.033  45.330  39.005  1.00 31.12           N  
ATOM    814  CA  PRO A  67      13.087  44.453  38.450  1.00 31.58           C  
ATOM    815  C   PRO A  67      13.010  42.970  38.854  1.00 31.18           C  
ATOM    816  O   PRO A  67      13.462  42.082  38.113  1.00 30.63           O  
ATOM    817  CB  PRO A  67      14.364  45.077  39.018  1.00 33.45           C  
ATOM    818  CG  PRO A  67      13.998  46.536  39.158  1.00 34.40           C  
ATOM    819  CD  PRO A  67      12.599  46.517  39.660  1.00 32.96           C  
ATOM    820  HA  PRO A  67      13.079  44.422  37.350  1.00  0.00           H  
ATOM    821 1HB  PRO A  67      14.637  44.628  39.984  1.00  0.00           H  
ATOM    822 2HB  PRO A  67      15.219  44.931  38.342  1.00  0.00           H  
ATOM    823 1HG  PRO A  67      14.673  47.050  39.858  1.00  0.00           H  
ATOM    824 2HG  PRO A  67      14.075  47.060  38.194  1.00  0.00           H  
ATOM    825 1HD  PRO A  67      12.551  46.431  40.756  1.00  0.00           H  
ATOM    826 2HD  PRO A  67      12.046  47.427  39.385  1.00  0.00           H  
ATOM    827  N   SER A  68      12.478  42.713  40.044  1.00 30.96           N  
ATOM    828  CA  SER A  68      12.336  41.337  40.537  1.00 31.59           C  
ATOM    829  C   SER A  68      11.404  40.476  39.673  1.00 30.60           C  
ATOM    830  O   SER A  68      11.423  39.263  39.783  1.00 30.28           O  
ATOM    831  CB  SER A  68      11.849  41.346  41.975  1.00 31.97           C  
ATOM    832  OG  SER A  68      10.461  41.602  42.050  1.00 33.80           O  
ATOM    833  H   SER A  68      12.164  43.478  40.624  1.00  0.00           H  
ATOM    834  HA  SER A  68      13.287  40.811  40.633  1.00  0.00           H  
ATOM    835 1HB  SER A  68      12.060  40.374  42.420  1.00  0.00           H  
ATOM    836 2HB  SER A  68      12.388  42.119  42.521  1.00  0.00           H  
ATOM    837  HG  SER A  68      10.109  41.719  41.164  1.00  0.00           H  
ATOM    838  N   LYS A  69      10.578  41.116  38.831  1.00 29.78           N  
ATOM    839  CA  LYS A  69       9.736  40.375  37.877  1.00 29.35           C  
ATOM    840  C   LYS A  69      10.548  39.565  36.888  1.00 28.09           C  
ATOM    841  O   LYS A  69      10.005  38.650  36.282  1.00 28.22           O  
ATOM    842  CB  LYS A  69       8.800  41.315  37.137  1.00 29.31           C  
ATOM    843  CG  LYS A  69       7.712  41.778  38.061  1.00 31.10           C  
ATOM    844  CD  LYS A  69       6.616  42.529  37.434  1.00 30.49           C  
ATOM    845  CE  LYS A  69       5.441  42.673  38.386  1.00 33.06           C  
ATOM    846  NZ  LYS A  69       4.373  43.559  37.790  1.00 34.96           N  
ATOM    847  H   LYS A  69      10.530  42.125  38.849  1.00  0.00           H  
ATOM    848  HA  LYS A  69       9.134  39.639  38.411  1.00  0.00           H  
ATOM    849 1HB  LYS A  69       9.404  42.148  36.776  1.00  0.00           H  
ATOM    850 2HB  LYS A  69       8.399  40.763  36.287  1.00  0.00           H  
ATOM    851 1HG  LYS A  69       7.271  40.904  38.542  1.00  0.00           H  
ATOM    852 2HG  LYS A  69       8.153  42.424  38.819  1.00  0.00           H  
ATOM    853 1HD  LYS A  69       6.986  43.516  37.155  1.00  0.00           H  
ATOM    854 2HD  LYS A  69       6.298  41.996  36.538  1.00  0.00           H  
ATOM    855 1HE  LYS A  69       5.036  41.681  38.582  1.00  0.00           H  
ATOM    856 2HE  LYS A  69       5.807  43.105  39.317  1.00  0.00           H  
ATOM    857 1HZ  LYS A  69       3.603  43.641  38.439  1.00  0.00           H  
ATOM    858 2HZ  LYS A  69       4.758  44.475  37.607  1.00  0.00           H  
ATOM    859 3HZ  LYS A  69       4.043  43.154  36.926  1.00  0.00           H  
ATOM    860  N   LEU A  70      11.835  39.896  36.723  1.00 27.41           N  
ATOM    861  CA  LEU A  70      12.753  39.089  35.903  1.00 28.02           C  
ATOM    862  C   LEU A  70      13.606  38.083  36.683  1.00 28.73           C  
ATOM    863  O   LEU A  70      14.494  37.428  36.115  1.00 28.56           O  
ATOM    864  CB  LEU A  70      13.647  39.986  35.046  1.00 27.36           C  
ATOM    865  CG  LEU A  70      12.952  40.814  33.939  1.00 29.18           C  
ATOM    866  CD1 LEU A  70      14.010  41.609  33.166  1.00 31.69           C  
ATOM    867  CD2 LEU A  70      12.120  39.974  32.991  1.00 26.63           C  
ATOM    868  H   LEU A  70      12.184  40.728  37.178  1.00  0.00           H  
ATOM    869  HA  LEU A  70      12.178  38.439  35.244  1.00  0.00           H  
ATOM    870 1HB  LEU A  70      14.020  40.656  35.820  1.00  0.00           H  
ATOM    871 2HB  LEU A  70      14.480  39.431  34.614  1.00  0.00           H  
ATOM    872  HG  LEU A  70      12.255  41.492  34.431  1.00  0.00           H  
ATOM    873 1HD1 LEU A  70      13.526  42.195  32.384  1.00  0.00           H  
ATOM    874 2HD1 LEU A  70      14.533  42.279  33.849  1.00  0.00           H  
ATOM    875 3HD1 LEU A  70      14.723  40.921  32.714  1.00  0.00           H  
ATOM    876 1HD2 LEU A  70      11.661  40.619  32.241  1.00  0.00           H  
ATOM    877 2HD2 LEU A  70      12.759  39.241  32.498  1.00  0.00           H  
ATOM    878 3HD2 LEU A  70      11.340  39.458  33.551  1.00  0.00           H  
ATOM    879  N   ASP A  71      13.304  37.915  37.968  1.00 29.90           N  
ATOM    880  CA  ASP A  71      13.954  36.881  38.784  1.00 31.30           C  
ATOM    881  C   ASP A  71      13.651  35.500  38.245  1.00 31.68           C  
ATOM    882  O   ASP A  71      14.429  34.568  38.451  1.00 32.70           O  
ATOM    883  CB  ASP A  71      13.474  36.948  40.223  1.00 32.22           C  
ATOM    884  CG  ASP A  71      14.104  38.093  41.023  1.00 34.02           C  
ATOM    885  OD1 ASP A  71      14.934  38.853  40.487  1.00 32.58           O  
ATOM    886  OD2 ASP A  71      13.732  38.212  42.213  1.00 35.87           O  
ATOM    887  H   ASP A  71      12.610  38.513  38.393  1.00  0.00           H  
ATOM    888  HA  ASP A  71      15.034  37.027  38.773  1.00  0.00           H  
ATOM    889 1HB  ASP A  71      12.388  36.979  40.318  1.00  0.00           H  
ATOM    890 2HB  ASP A  71      13.845  35.992  40.593  1.00  0.00           H  
ATOM    891  N   SER A  72      12.530  35.370  37.525  1.00 30.27           N  
ATOM    892  CA  SER A  72      12.140  34.113  36.860  1.00 30.48           C  
ATOM    893  C   SER A  72      12.767  33.900  35.459  1.00 30.52           C  
ATOM    894  O   SER A  72      12.410  32.941  34.752  1.00 32.52           O  
ATOM    895  CB  SER A  72      10.610  34.054  36.787  1.00 29.57           C  
ATOM    896  OG  SER A  72      10.104  35.262  36.260  1.00 25.75           O  
ATOM    897  H   SER A  72      11.930  36.178  37.440  1.00  0.00           H  
ATOM    898  HA  SER A  72      12.378  33.222  37.443  1.00  0.00           H  
ATOM    899 1HB  SER A  72      10.324  33.219  36.147  1.00  0.00           H  
ATOM    900 2HB  SER A  72      10.218  33.892  37.790  1.00  0.00           H  
ATOM    901  HG  SER A  72      10.833  35.855  36.063  1.00  0.00           H  
ATOM    902  N   GLY A  73      13.655  34.822  35.073  1.00 29.55           N  
ATOM    903  CA  GLY A  73      14.453  34.713  33.864  1.00 29.37           C  
ATOM    904  C   GLY A  73      14.622  36.052  33.192  1.00 27.73           C  
ATOM    905  O   GLY A  73      13.648  36.739  32.922  1.00 26.93           O  
ATOM    906  H   GLY A  73      13.766  35.633  35.664  1.00  0.00           H  
ATOM    907 1HA  GLY A  73      15.437  34.321  34.121  1.00  0.00           H  
ATOM    908 2HA  GLY A  73      13.960  34.031  33.172  1.00  0.00           H  
ATOM    909  N   LYS A  74      15.867  36.447  32.941  1.00 33.99           N  
ATOM    910  CA  LYS A  74      16.136  37.734  32.327  1.00 33.90           C  
ATOM    911  C   LYS A  74      16.053  37.688  30.808  1.00 30.93           C  
ATOM    912  O   LYS A  74      15.841  38.725  30.188  1.00 30.64           O  
ATOM    913  CB  LYS A  74      17.523  38.244  32.741  1.00 36.04           C  
ATOM    914  CG  LYS A  74      17.594  38.536  34.211  1.00 39.74           C  
ATOM    915  CD  LYS A  74      18.906  39.206  34.598  1.00 43.19           C  
ATOM    916  CE  LYS A  74      18.872  39.735  36.043  1.00 48.38           C  
ATOM    917  NZ  LYS A  74      17.630  40.567  36.238  1.00 53.43           N  
ATOM    918  H   LYS A  74      16.642  35.844  33.180  1.00  0.00           H  
ATOM    919  HA  LYS A  74      15.387  38.459  32.647  1.00  0.00           H  
ATOM    920 1HB  LYS A  74      18.242  37.472  32.466  1.00  0.00           H  
ATOM    921 2HB  LYS A  74      17.719  39.145  32.160  1.00  0.00           H  
ATOM    922 1HG  LYS A  74      16.765  39.194  34.474  1.00  0.00           H  
ATOM    923 2HG  LYS A  74      17.498  37.597  34.756  1.00  0.00           H  
ATOM    924 1HD  LYS A  74      19.711  38.476  34.500  1.00  0.00           H  
ATOM    925 2HD  LYS A  74      19.086  40.037  33.916  1.00  0.00           H  
ATOM    926 1HE  LYS A  74      18.876  38.882  36.720  1.00  0.00           H  
ATOM    927 2HE  LYS A  74      19.768  40.333  36.209  1.00  0.00           H  
ATOM    928 1HZ  LYS A  74      17.604  40.916  37.186  1.00  0.00           H  
ATOM    929 2HZ  LYS A  74      17.640  41.344  35.592  1.00  0.00           H  
ATOM    930 3HZ  LYS A  74      16.814  39.998  36.067  1.00  0.00           H  
ATOM    931  N   GLU A  75      16.243  36.523  30.197  1.00 30.33           N  
ATOM    932  CA  GLU A  75      16.301  36.477  28.727  1.00 30.08           C  
ATOM    933  C   GLU A  75      14.917  36.590  28.076  1.00 27.08           C  
ATOM    934  O   GLU A  75      13.984  35.895  28.466  1.00 26.19           O  
ATOM    935  CB  GLU A  75      16.972  35.198  28.214  1.00 31.48           C  
ATOM    936  CG  GLU A  75      17.430  35.357  26.774  1.00 32.28           C  
ATOM    937  CD  GLU A  75      18.026  34.070  26.168  1.00 36.97           C  
ATOM    938  OE1 GLU A  75      18.444  33.184  26.951  1.00 43.86           O  
ATOM    939  OE2 GLU A  75      18.043  33.976  24.912  1.00 43.20           O  
ATOM    940  H   GLU A  75      16.349  35.666  30.721  1.00  0.00           H  
ATOM    941  HA  GLU A  75      16.874  37.326  28.353  1.00  0.00           H  
ATOM    942 1HB  GLU A  75      17.817  34.996  28.872  1.00  0.00           H  
ATOM    943 2HB  GLU A  75      16.240  34.395  28.305  1.00  0.00           H  
ATOM    944 1HG  GLU A  75      16.646  35.712  26.106  1.00  0.00           H  
ATOM    945 2HG  GLU A  75      18.218  36.106  26.837  1.00  0.00           H  
ATOM    946  N   LEU A  76      14.797  37.491  27.105  1.00 24.93           N  
ATOM    947  CA  LEU A  76      13.544  37.755  26.420  1.00 23.20           C  
ATOM    948  C   LEU A  76      13.686  37.336  24.980  1.00 22.25           C  
ATOM    949  O   LEU A  76      14.419  37.976  24.185  1.00 22.45           O  
ATOM    950  CB  LEU A  76      13.173  39.236  26.525  1.00 23.57           C  
ATOM    951  CG  LEU A  76      13.064  39.767  27.965  1.00 25.09           C  
ATOM    952  CD1 LEU A  76      12.740  41.265  27.902  1.00 28.94           C  
ATOM    953  CD2 LEU A  76      12.005  39.031  28.740  1.00 27.13           C  
ATOM    954  H   LEU A  76      15.622  38.010  26.840  1.00  0.00           H  
ATOM    955  HA  LEU A  76      12.749  37.163  26.872  1.00  0.00           H  
ATOM    956 1HB  LEU A  76      14.038  39.671  26.026  1.00  0.00           H  
ATOM    957 2HB  LEU A  76      12.272  39.468  25.957  1.00  0.00           H  
ATOM    958  HG  LEU A  76      14.016  39.567  28.457  1.00  0.00           H  
ATOM    959 1HD1 LEU A  76      12.658  41.663  28.914  1.00  0.00           H  
ATOM    960 2HD1 LEU A  76      13.536  41.787  27.371  1.00  0.00           H  
ATOM    961 3HD1 LEU A  76      11.796  41.411  27.378  1.00  0.00           H  
ATOM    962 1HD2 LEU A  76      11.954  39.430  29.754  1.00  0.00           H  
ATOM    963 2HD2 LEU A  76      11.040  39.159  28.250  1.00  0.00           H  
ATOM    964 3HD2 LEU A  76      12.254  37.970  28.780  1.00  0.00           H  
ATOM    965  N   HIS A  77      13.084  36.210  24.684  1.00 21.67           N  
ATOM    966  CA  HIS A  77      13.224  35.616  23.382  1.00 21.96           C  
ATOM    967  C   HIS A  77      12.127  34.640  22.985  1.00 19.94           C  
ATOM    968  O   HIS A  77      11.291  34.267  23.749  1.00 20.56           O  
ATOM    969  CB  HIS A  77      14.610  34.969  23.226  1.00 24.71           C  
ATOM    970  CG  HIS A  77      14.803  33.727  24.030  1.00 29.97           C  
ATOM    971  ND1 HIS A  77      15.515  32.653  23.579  1.00 43.64           N  
ATOM    972  CD2 HIS A  77      14.393  33.397  25.267  1.00 38.58           C  
ATOM    973  CE1 HIS A  77      15.523  31.715  24.498  1.00 38.17           C  
ATOM    974  NE2 HIS A  77      14.846  32.139  25.528  1.00 37.29           N  
ATOM    975  H   HIS A  77      12.512  35.748  25.377  1.00  0.00           H  
ATOM    976  HA  HIS A  77      13.108  36.382  22.616  1.00  0.00           H  
ATOM    977 1HB  HIS A  77      14.779  34.688  22.186  1.00  0.00           H  
ATOM    978 2HB  HIS A  77      15.386  35.664  23.545  1.00  0.00           H  
ATOM    979  HD2 HIS A  77      13.800  33.929  26.011  1.00  0.00           H  
ATOM    980  HE1 HIS A  77      16.042  30.773  24.325  1.00  0.00           H  
ATOM    981  HE2 HIS A  77      14.681  31.625  26.382  1.00  0.00           H  
ATOM    982  N   ILE A  78      12.188  34.262  21.733  1.00 18.85           N  
ATOM    983  CA  ILE A  78      11.254  33.306  21.119  1.00 19.15           C  
ATOM    984  C   ILE A  78      12.026  32.126  20.468  1.00 18.99           C  
ATOM    985  O   ILE A  78      12.966  32.352  19.680  1.00 20.94           O  
ATOM    986  CB  ILE A  78      10.397  33.997  20.028  1.00 19.01           C  
ATOM    987  CG1 ILE A  78       9.605  35.183  20.624  1.00 20.89           C  
ATOM    988  CG2 ILE A  78       9.483  32.920  19.276  1.00 19.18           C  
ATOM    989  CD1 ILE A  78       8.985  36.114  19.622  1.00 17.31           C  
ATOM    990  H   ILE A  78      12.926  34.660  21.170  1.00  0.00           H  
ATOM    991  HA  ILE A  78      10.605  32.865  21.874  1.00  0.00           H  
ATOM    992  HB  ILE A  78      11.059  34.480  19.310  1.00  0.00           H  
ATOM    993 1HG1 ILE A  78       8.815  34.765  21.247  1.00  0.00           H  
ATOM    994 2HG1 ILE A  78      10.295  35.752  21.248  1.00  0.00           H  
ATOM    995 1HG2 ILE A  78       8.886  33.419  18.513  1.00  0.00           H  
ATOM    996 2HG2 ILE A  78      10.117  32.169  18.807  1.00  0.00           H  
ATOM    997 3HG2 ILE A  78       8.821  32.438  19.996  1.00  0.00           H  
ATOM    998 1HD1 ILE A  78       8.454  36.910  20.144  1.00  0.00           H  
ATOM    999 2HD1 ILE A  78       9.765  36.549  18.996  1.00  0.00           H  
ATOM   1000 3HD1 ILE A  78       8.285  35.562  18.996  1.00  0.00           H  
ATOM   1001  N   ASN A  79      11.569  30.888  20.723  1.00 19.59           N  
ATOM   1002  CA  ASN A  79      12.073  29.691  20.092  1.00 19.22           C  
ATOM   1003  C   ASN A  79      10.942  28.995  19.334  1.00 19.05           C  
ATOM   1004  O   ASN A  79       9.797  28.924  19.822  1.00 18.66           O  
ATOM   1005  CB  ASN A  79      12.648  28.686  21.115  1.00 20.47           C  
ATOM   1006  CG  ASN A  79      13.861  29.209  21.862  1.00 19.62           C  
ATOM   1007  OD1 ASN A  79      14.638  30.040  21.369  1.00 20.09           O  
ATOM   1008  ND2 ASN A  79      14.085  28.634  23.049  1.00 22.70           N  
ATOM   1009  H   ASN A  79      10.826  30.810  21.402  1.00  0.00           H  
ATOM   1010  HA  ASN A  79      12.882  29.947  19.406  1.00  0.00           H  
ATOM   1011 1HB  ASN A  79      11.993  28.163  21.813  1.00  0.00           H  
ATOM   1012 2HB  ASN A  79      12.982  27.993  20.342  1.00  0.00           H  
ATOM   1013 1HD2 ASN A  79      14.865  28.923  23.605  1.00  0.00           H  
ATOM   1014 2HD2 ASN A  79      13.473  27.916  23.380  1.00  0.00           H  
ATOM   1015  N   LEU A  80      11.285  28.520  18.151  1.00 18.54           N  
ATOM   1016  CA  LEU A  80      10.426  27.729  17.283  1.00 18.27           C  
ATOM   1017  C   LEU A  80      11.008  26.322  17.146  1.00 19.40           C  
ATOM   1018  O   LEU A  80      12.137  26.160  16.698  1.00 19.43           O  
ATOM   1019  CB  LEU A  80      10.309  28.385  15.894  1.00 19.07           C  
ATOM   1020  CG  LEU A  80       9.962  29.860  15.864  1.00 18.84           C  
ATOM   1021  CD1 LEU A  80      10.009  30.343  14.398  1.00 21.59           C  
ATOM   1022  CD2 LEU A  80       8.589  30.071  16.515  1.00 20.81           C  
ATOM   1023  H   LEU A  80      12.224  28.738  17.848  1.00  0.00           H  
ATOM   1024  HA  LEU A  80       9.431  27.657  17.721  1.00  0.00           H  
ATOM   1025 1HB  LEU A  80      11.331  28.245  15.545  1.00  0.00           H  
ATOM   1026 2HB  LEU A  80       9.625  27.837  15.245  1.00  0.00           H  
ATOM   1027  HG  LEU A  80      10.704  30.380  16.470  1.00  0.00           H  
ATOM   1028 1HD1 LEU A  80       9.762  31.404  14.356  1.00  0.00           H  
ATOM   1029 2HD1 LEU A  80      11.010  30.189  13.996  1.00  0.00           H  
ATOM   1030 3HD1 LEU A  80       9.289  29.779  13.806  1.00  0.00           H  
ATOM   1031 1HD2 LEU A  80       8.337  31.132  16.496  1.00  0.00           H  
ATOM   1032 2HD2 LEU A  80       7.835  29.508  15.965  1.00  0.00           H  
ATOM   1033 3HD2 LEU A  80       8.619  29.725  17.548  1.00  0.00           H  
ATOM   1034  N   ILE A  81      10.259  25.324  17.608  1.00 19.05           N  
ATOM   1035  CA  ILE A  81      10.772  23.974  17.787  1.00 20.02           C  
ATOM   1036  C   ILE A  81       9.883  22.973  17.029  1.00 20.19           C  
ATOM   1037  O   ILE A  81       8.779  22.635  17.487  1.00 20.69           O  
ATOM   1038  CB  ILE A  81      10.866  23.579  19.290  1.00 19.20           C  
ATOM   1039  CG1 ILE A  81      11.601  24.665  20.074  1.00 22.02           C  
ATOM   1040  CG2 ILE A  81      11.570  22.181  19.458  1.00 21.34           C  
ATOM   1041  CD1 ILE A  81      11.643  24.463  21.600  1.00 21.52           C  
ATOM   1042  H   ILE A  81       9.296  25.519  17.842  1.00  0.00           H  
ATOM   1043  HA  ILE A  81      11.755  23.873  17.329  1.00  0.00           H  
ATOM   1044  HB  ILE A  81       9.861  23.529  19.708  1.00  0.00           H  
ATOM   1045 1HG1 ILE A  81      12.623  24.701  19.698  1.00  0.00           H  
ATOM   1046 2HG1 ILE A  81      11.103  25.611  19.861  1.00  0.00           H  
ATOM   1047 1HG2 ILE A  81      11.625  21.926  20.516  1.00  0.00           H  
ATOM   1048 2HG2 ILE A  81      10.997  21.419  18.931  1.00  0.00           H  
ATOM   1049 3HG2 ILE A  81      12.577  22.228  19.044  1.00  0.00           H  
ATOM   1050 1HD1 ILE A  81      12.186  25.288  22.062  1.00  0.00           H  
ATOM   1051 2HD1 ILE A  81      10.626  24.434  21.992  1.00  0.00           H  
ATOM   1052 3HD1 ILE A  81      12.146  23.525  21.830  1.00  0.00           H  
ATOM   1053  N   PRO A  82      10.361  22.510  15.854  1.00 22.59           N  
ATOM   1054  CA  PRO A  82       9.680  21.452  15.144  1.00 23.39           C  
ATOM   1055  C   PRO A  82      10.113  20.071  15.698  1.00 25.49           C  
ATOM   1056  O   PRO A  82      11.277  19.870  16.077  1.00 26.14           O  
ATOM   1057  CB  PRO A  82      10.129  21.652  13.710  1.00 24.60           C  
ATOM   1058  CG  PRO A  82      11.552  22.193  13.849  1.00 25.62           C  
ATOM   1059  CD  PRO A  82      11.611  22.924  15.178  1.00 23.20           C  
ATOM   1060  HA  PRO A  82       8.586  21.503  15.251  1.00  0.00           H  
ATOM   1061 1HB  PRO A  82      10.108  20.708  13.146  1.00  0.00           H  
ATOM   1062 2HB  PRO A  82       9.477  22.360  13.178  1.00  0.00           H  
ATOM   1063 1HG  PRO A  82      12.291  21.379  13.826  1.00  0.00           H  
ATOM   1064 2HG  PRO A  82      11.800  22.876  13.024  1.00  0.00           H  
ATOM   1065 1HD  PRO A  82      12.493  22.640  15.770  1.00  0.00           H  
ATOM   1066 2HD  PRO A  82      11.648  24.016  15.051  1.00  0.00           H  
ATOM   1067  N   ASN A  83       9.167  19.143  15.750  1.00 26.37           N  
ATOM   1068  CA  ASN A  83       9.461  17.765  16.125  1.00 28.27           C  
ATOM   1069  C   ASN A  83       8.667  16.829  15.212  1.00 29.61           C  
ATOM   1070  O   ASN A  83       7.447  16.694  15.358  1.00 29.14           O  
ATOM   1071  CB  ASN A  83       9.135  17.491  17.605  1.00 28.66           C  
ATOM   1072  CG  ASN A  83       9.625  16.143  18.058  1.00 31.91           C  
ATOM   1073  OD1 ASN A  83       9.360  15.129  17.409  1.00 33.23           O  
ATOM   1074  ND2 ASN A  83      10.398  16.118  19.158  1.00 35.74           N  
ATOM   1075  H   ASN A  83       8.217  19.399  15.523  1.00  0.00           H  
ATOM   1076  HA  ASN A  83      10.524  17.562  15.984  1.00  0.00           H  
ATOM   1077 1HB  ASN A  83       9.338  18.242  18.370  1.00  0.00           H  
ATOM   1078 2HB  ASN A  83       8.061  17.438  17.425  1.00  0.00           H  
ATOM   1079 1HD2 ASN A  83      10.751  15.247  19.501  1.00  0.00           H  
ATOM   1080 2HD2 ASN A  83      10.620  16.969  19.632  1.00  0.00           H  
ATOM   1081  N   LYS A  84       9.366  16.167  14.281  1.00 30.80           N  
ATOM   1082  CA  LYS A  84       8.694  15.279  13.328  1.00 33.55           C  
ATOM   1083  C   LYS A  84       8.199  14.004  14.001  1.00 34.01           C  
ATOM   1084  O   LYS A  84       7.177  13.493  13.615  1.00 34.76           O  
ATOM   1085  CB  LYS A  84       9.554  14.967  12.079  1.00 36.06           C  
ATOM   1086  CG  LYS A  84       9.366  16.042  10.990  1.00 38.53           C  
ATOM   1087  CD  LYS A  84      10.416  16.073   9.872  1.00 39.82           C  
ATOM   1088  CE  LYS A  84      10.569  17.510   9.306  1.00 41.90           C  
ATOM   1089  NZ  LYS A  84      10.823  17.551   7.841  1.00 46.13           N  
ATOM   1090  H   LYS A  84      10.369  16.276  14.229  1.00  0.00           H  
ATOM   1091  HA  LYS A  84       7.771  15.743  12.978  1.00  0.00           H  
ATOM   1092 1HB  LYS A  84      10.592  14.922  12.409  1.00  0.00           H  
ATOM   1093 2HB  LYS A  84       9.247  13.986  11.716  1.00  0.00           H  
ATOM   1094 1HG  LYS A  84       8.399  15.885  10.512  1.00  0.00           H  
ATOM   1095 2HG  LYS A  84       9.381  17.022  11.465  1.00  0.00           H  
ATOM   1096 1HD  LYS A  84      11.368  15.732  10.280  1.00  0.00           H  
ATOM   1097 2HD  LYS A  84      10.099  15.396   9.079  1.00  0.00           H  
ATOM   1098 1HE  LYS A  84       9.652  18.059   9.515  1.00  0.00           H  
ATOM   1099 2HE  LYS A  84      11.403  17.991   9.816  1.00  0.00           H  
ATOM   1100 1HZ  LYS A  84      10.912  18.512   7.542  1.00  0.00           H  
ATOM   1101 2HZ  LYS A  84      11.677  17.053   7.633  1.00  0.00           H  
ATOM   1102 3HZ  LYS A  84      10.052  17.117   7.354  1.00  0.00           H  
ATOM   1103  N   GLN A  85       8.895  13.511  15.022  1.00 36.22           N  
ATOM   1104  CA  GLN A  85       8.451  12.308  15.755  1.00 37.23           C  
ATOM   1105  C   GLN A  85       7.066  12.501  16.365  1.00 35.52           C  
ATOM   1106  O   GLN A  85       6.185  11.619  16.254  1.00 36.56           O  
ATOM   1107  CB  GLN A  85       9.451  11.969  16.872  1.00 39.60           C  
ATOM   1108  CG  GLN A  85       9.222  10.598  17.512  1.00 44.81           C  
ATOM   1109  CD  GLN A  85       9.644   9.462  16.607  1.00 51.87           C  
ATOM   1110  OE1 GLN A  85       8.799   8.757  16.049  1.00 58.10           O  
ATOM   1111  NE2 GLN A  85      10.958   9.289  16.435  1.00 57.43           N  
ATOM   1112  H   GLN A  85       9.749  13.971  15.303  1.00  0.00           H  
ATOM   1113  HA  GLN A  85       8.379  11.467  15.066  1.00  0.00           H  
ATOM   1114 1HB  GLN A  85      10.446  12.011  16.428  1.00  0.00           H  
ATOM   1115 2HB  GLN A  85       9.358  12.751  17.626  1.00  0.00           H  
ATOM   1116 1HG  GLN A  85       9.546  10.358  18.524  1.00  0.00           H  
ATOM   1117 2HG  GLN A  85       8.134  10.672  17.488  1.00  0.00           H  
ATOM   1118 1HE2 GLN A  85      11.293   8.552  15.847  1.00  0.00           H  
ATOM   1119 2HE2 GLN A  85      11.607   9.896  16.893  1.00  0.00           H  
ATOM   1120  N   ASP A  86       6.889  13.647  17.016  1.00 33.13           N  
ATOM   1121  CA  ASP A  86       5.632  13.989  17.696  1.00 31.90           C  
ATOM   1122  C   ASP A  86       4.607  14.712  16.812  1.00 29.38           C  
ATOM   1123  O   ASP A  86       3.449  14.926  17.260  1.00 28.12           O  
ATOM   1124  CB  ASP A  86       5.912  14.881  18.902  1.00 32.29           C  
ATOM   1125  CG  ASP A  86       6.824  14.233  19.930  1.00 36.11           C  
ATOM   1126  OD1 ASP A  86       7.065  13.002  19.892  1.00 41.21           O  
ATOM   1127  OD2 ASP A  86       7.291  14.985  20.800  1.00 40.98           O  
ATOM   1128  H   ASP A  86       7.656  14.304  17.039  1.00  0.00           H  
ATOM   1129  HA  ASP A  86       5.138  13.079  18.039  1.00  0.00           H  
ATOM   1130 1HB  ASP A  86       6.291  15.868  18.634  1.00  0.00           H  
ATOM   1131 2HB  ASP A  86       4.905  14.975  19.308  1.00  0.00           H  
ATOM   1132  N   ARG A  87       5.038  15.121  15.614  1.00 27.86           N  
ATOM   1133  CA  ARG A  87       4.248  15.972  14.708  1.00 27.13           C  
ATOM   1134  C   ARG A  87       3.769  17.269  15.384  1.00 24.06           C  
ATOM   1135  O   ARG A  87       2.572  17.620  15.362  1.00 24.75           O  
ATOM   1136  CB  ARG A  87       3.061  15.199  14.126  1.00 27.96           C  
ATOM   1137  CG  ARG A  87       2.563  15.798  12.833  1.00 29.41           C  
ATOM   1138  CD  ARG A  87       1.798  14.748  12.025  1.00 34.15           C  
ATOM   1139  NE  ARG A  87       0.411  14.816  12.341  1.00 39.68           N  
ATOM   1140  CZ  ARG A  87      -0.464  13.830  12.172  1.00 40.08           C  
ATOM   1141  NH1 ARG A  87      -0.091  12.631  11.692  1.00 41.55           N  
ATOM   1142  NH2 ARG A  87      -1.729  14.059  12.502  1.00 38.69           N  
ATOM   1143  H   ARG A  87       5.959  14.821  15.329  1.00  0.00           H  
ATOM   1144  HA  ARG A  87       4.859  16.270  13.855  1.00  0.00           H  
ATOM   1145 1HB  ARG A  87       3.395  14.175  13.968  1.00  0.00           H  
ATOM   1146 2HB  ARG A  87       2.273  15.212  14.879  1.00  0.00           H  
ATOM   1147 1HG  ARG A  87       1.909  16.638  13.069  1.00  0.00           H  
ATOM   1148 2HG  ARG A  87       3.422  16.156  12.264  1.00  0.00           H  
ATOM   1149 1HD  ARG A  87       1.945  14.942  10.963  1.00  0.00           H  
ATOM   1150 2HD  ARG A  87       2.186  13.760  12.271  1.00  0.00           H  
ATOM   1151  HE  ARG A  87      -0.125  15.581  12.728  1.00  0.00           H  
ATOM   1152 1HH1 ARG A  87       0.876  12.465  11.451  1.00  0.00           H  
ATOM   1153 2HH1 ARG A  87      -0.779  11.901  11.574  1.00  0.00           H  
ATOM   1154 1HH2 ARG A  87      -1.997  14.962  12.869  1.00  0.00           H  
ATOM   1155 2HH2 ARG A  87      -2.418  13.331  12.385  1.00  0.00           H  
ATOM   1156  N   THR A  88       4.701  17.941  16.049  1.00 24.13           N  
ATOM   1157  CA  THR A  88       4.413  19.206  16.729  1.00 22.50           C  
ATOM   1158  C   THR A  88       5.314  20.329  16.252  1.00 22.22           C  
ATOM   1159  O   THR A  88       6.518  20.116  15.924  1.00 22.42           O  
ATOM   1160  CB  THR A  88       4.536  19.100  18.274  1.00 22.30           C  
ATOM   1161  OG1 THR A  88       5.852  18.615  18.607  1.00 23.22           O  
ATOM   1162  CG2 THR A  88       3.504  18.134  18.851  1.00 22.61           C  
ATOM   1163  H   THR A  88       5.638  17.565  16.085  1.00  0.00           H  
ATOM   1164  HA  THR A  88       3.399  19.529  16.493  1.00  0.00           H  
ATOM   1165  HB  THR A  88       4.381  20.086  18.710  1.00  0.00           H  
ATOM   1166  HG1 THR A  88       6.352  18.468  17.800  1.00  0.00           H  
ATOM   1167 1HG2 THR A  88       3.619  18.085  19.934  1.00  0.00           H  
ATOM   1168 2HG2 THR A  88       2.501  18.485  18.607  1.00  0.00           H  
ATOM   1169 3HG2 THR A  88       3.656  17.143  18.424  1.00  0.00           H  
ATOM   1170  N   LEU A  89       4.732  21.523  16.200  1.00 20.68           N  
ATOM   1171  CA  LEU A  89       5.528  22.748  16.122  1.00 19.68           C  
ATOM   1172  C   LEU A  89       5.191  23.542  17.390  1.00 19.70           C  
ATOM   1173  O   LEU A  89       4.013  23.846  17.661  1.00 18.53           O  
ATOM   1174  CB  LEU A  89       5.192  23.558  14.873  1.00 20.76           C  
ATOM   1175  CG  LEU A  89       5.859  24.914  14.697  1.00 19.94           C  
ATOM   1176  CD1 LEU A  89       7.405  24.735  14.600  1.00 20.85           C  
ATOM   1177  CD2 LEU A  89       5.240  25.665  13.521  1.00 22.09           C  
ATOM   1178  H   LEU A  89       3.724  21.591  16.214  1.00  0.00           H  
ATOM   1179  HA  LEU A  89       6.587  22.494  16.088  1.00  0.00           H  
ATOM   1180 1HB  LEU A  89       5.570  22.876  14.113  1.00  0.00           H  
ATOM   1181 2HB  LEU A  89       4.116  23.681  14.749  1.00  0.00           H  
ATOM   1182  HG  LEU A  89       5.656  25.494  15.597  1.00  0.00           H  
ATOM   1183 1HD1 LEU A  89       7.877  25.709  14.474  1.00  0.00           H  
ATOM   1184 2HD1 LEU A  89       7.775  24.269  15.513  1.00  0.00           H  
ATOM   1185 3HD1 LEU A  89       7.645  24.103  13.746  1.00  0.00           H  
ATOM   1186 1HD2 LEU A  89       5.729  26.633  13.411  1.00  0.00           H  
ATOM   1187 2HD2 LEU A  89       5.372  25.084  12.608  1.00  0.00           H  
ATOM   1188 3HD2 LEU A  89       4.176  25.815  13.704  1.00  0.00           H  
ATOM   1189  N   THR A  90       6.222  23.886  18.144  1.00 19.61           N  
ATOM   1190  CA  THR A  90       6.080  24.561  19.422  1.00 18.42           C  
ATOM   1191  C   THR A  90       6.661  25.971  19.311  1.00 19.13           C  
ATOM   1192  O   THR A  90       7.801  26.172  18.825  1.00 18.62           O  
ATOM   1193  CB  THR A  90       6.758  23.765  20.559  1.00 18.69           C  
ATOM   1194  OG1 THR A  90       6.195  22.431  20.685  1.00 18.45           O  
ATOM   1195  CG2 THR A  90       6.579  24.487  21.921  1.00 20.00           C  
ATOM   1196  H   THR A  90       7.147  23.664  17.805  1.00  0.00           H  
ATOM   1197  HA  THR A  90       5.023  24.681  19.661  1.00  0.00           H  
ATOM   1198  HB  THR A  90       7.821  23.669  20.340  1.00  0.00           H  
ATOM   1199  HG1 THR A  90       5.506  22.312  20.027  1.00  0.00           H  
ATOM   1200 1HG2 THR A  90       7.065  23.907  22.705  1.00  0.00           H  
ATOM   1201 2HG2 THR A  90       7.029  25.478  21.869  1.00  0.00           H  
ATOM   1202 3HG2 THR A  90       5.517  24.582  22.145  1.00  0.00           H  
ATOM   1203  N   ILE A  91       5.868  26.953  19.716  1.00  0.00           N  
ATOM   1204  CA  ILE A  91       6.303  28.342  19.777  1.00  0.00           C  
ATOM   1205  C   ILE A  91       6.443  28.668  21.298  1.00  0.00           C  
ATOM   1206  O   ILE A  91       5.470  28.681  22.031  1.00  0.00           O  
ATOM   1207  CB  ILE A  91       5.314  29.303  19.093  1.00  0.00           C  
ATOM   1208  CG1 ILE A  91       5.161  28.946  17.612  1.00  0.00           C  
ATOM   1209  CG2 ILE A  91       5.775  30.743  19.252  1.00  0.00           C  
ATOM   1210  CD1 ILE A  91       4.146  27.858  17.347  1.00  0.00           C  
ATOM   1211  H   ILE A  91       4.925  26.720  19.992  1.00  0.00           H  
ATOM   1212  HA  ILE A  91       7.274  28.462  19.298  1.00  0.00           H  
ATOM   1213  HB  ILE A  91       4.331  29.184  19.547  1.00  0.00           H  
ATOM   1214 1HG1 ILE A  91       4.865  29.855  17.088  1.00  0.00           H  
ATOM   1215 2HG1 ILE A  91       6.139  28.625  17.253  1.00  0.00           H  
ATOM   1216 1HG2 ILE A  91       5.065  31.409  18.762  1.00  0.00           H  
ATOM   1217 2HG2 ILE A  91       5.834  30.992  20.310  1.00  0.00           H  
ATOM   1218 3HG2 ILE A  91       6.758  30.863  18.796  1.00  0.00           H  
ATOM   1219 1HD1 ILE A  91       4.094  27.660  16.276  1.00  0.00           H  
ATOM   1220 2HD1 ILE A  91       4.443  26.948  17.870  1.00  0.00           H  
ATOM   1221 3HD1 ILE A  91       3.168  28.177  17.703  1.00  0.00           H  
ATOM   1222  N   VAL A  92       7.671  28.911  21.708  1.00  0.00           N  
ATOM   1223  CA  VAL A  92       8.049  29.155  23.082  1.00  0.00           C  
ATOM   1224  C   VAL A  92       8.460  30.616  23.213  1.00  0.00           C  
ATOM   1225  O   VAL A  92       9.273  31.116  22.413  1.00  0.00           O  
ATOM   1226  CB  VAL A  92       9.255  28.281  23.518  1.00  0.00           C  
ATOM   1227  CG1 VAL A  92       9.592  28.540  25.011  1.00  0.00           C  
ATOM   1228  CG2 VAL A  92       9.060  26.767  23.229  1.00  0.00           C  
ATOM   1229  H   VAL A  92       8.384  28.922  20.992  1.00  0.00           H  
ATOM   1230  HA  VAL A  92       7.219  28.959  23.762  1.00  0.00           H  
ATOM   1231  HB  VAL A  92      10.133  28.576  22.942  1.00  0.00           H  
ATOM   1232 1HG1 VAL A  92      10.440  27.921  25.305  1.00  0.00           H  
ATOM   1233 2HG1 VAL A  92       9.845  29.591  25.150  1.00  0.00           H  
ATOM   1234 3HG1 VAL A  92       8.729  28.288  25.627  1.00  0.00           H  
ATOM   1235 1HG2 VAL A  92       9.941  26.216  23.558  1.00  0.00           H  
ATOM   1236 2HG2 VAL A  92       8.184  26.405  23.767  1.00  0.00           H  
ATOM   1237 3HG2 VAL A  92       8.918  26.615  22.159  1.00  0.00           H  
ATOM   1238  N   ASP A  93       8.008  31.256  24.283  1.00  0.00           N  
ATOM   1239  CA  ASP A  93       8.514  32.544  24.663  1.00  0.00           C  
ATOM   1240  C   ASP A  93       8.688  32.653  26.179  1.00  0.00           C  
ATOM   1241  O   ASP A  93       8.086  31.907  26.958  1.00  0.00           O  
ATOM   1242  CB  ASP A  93       7.605  33.658  24.123  1.00  0.00           C  
ATOM   1243  CG  ASP A  93       6.243  33.692  24.786  1.00  0.00           C  
ATOM   1244  OD1 ASP A  93       6.208  34.003  26.005  1.00  0.00           O  
ATOM   1245  OD2 ASP A  93       5.219  33.416  24.117  1.00  0.00           O  
ATOM   1246  H   ASP A  93       7.288  30.825  24.845  1.00  0.00           H  
ATOM   1247  HA  ASP A  93       9.515  32.683  24.255  1.00  0.00           H  
ATOM   1248 1HB  ASP A  93       8.064  34.646  24.156  1.00  0.00           H  
ATOM   1249 2HB  ASP A  93       7.505  33.337  23.086  1.00  0.00           H  
ATOM   1250  N   THR A  94       9.518  33.606  26.558  1.00 19.06           N  
ATOM   1251  CA  THR A  94       9.763  33.937  27.948  1.00 19.94           C  
ATOM   1252  C   THR A  94       9.086  35.274  28.301  1.00 19.81           C  
ATOM   1253  O   THR A  94       9.586  36.050  29.070  1.00 20.46           O  
ATOM   1254  CB  THR A  94      11.259  33.936  28.228  1.00 21.85           C  
ATOM   1255  OG1 THR A  94      11.910  34.828  27.339  1.00 21.69           O  
ATOM   1256  CG2 THR A  94      11.814  32.525  28.085  1.00 22.18           C  
ATOM   1257  H   THR A  94      10.001  34.122  25.837  1.00  0.00           H  
ATOM   1258  HA  THR A  94       9.272  33.208  28.593  1.00  0.00           H  
ATOM   1259  HB  THR A  94      11.430  34.297  29.242  1.00  0.00           H  
ATOM   1260  HG1 THR A  94      11.260  35.233  26.759  1.00  0.00           H  
ATOM   1261 1HG2 THR A  94      12.885  32.535  28.287  1.00  0.00           H  
ATOM   1262 2HG2 THR A  94      11.316  31.865  28.794  1.00  0.00           H  
ATOM   1263 3HG2 THR A  94      11.640  32.168  27.071  1.00  0.00           H  
ATOM   1264  N   GLY A  95       7.896  35.489  27.746  1.00  0.00           N  
ATOM   1265  CA  GLY A  95       7.082  36.646  28.084  1.00  0.00           C  
ATOM   1266  C   GLY A  95       6.420  36.577  29.453  1.00  0.00           C  
ATOM   1267  O   GLY A  95       6.802  35.792  30.342  1.00  0.00           O  
ATOM   1268  H   GLY A  95       7.550  34.825  27.069  1.00  0.00           H  
ATOM   1269 1HA  GLY A  95       7.709  37.538  28.072  1.00  0.00           H  
ATOM   1270 2HA  GLY A  95       6.288  36.751  27.345  1.00  0.00           H  
ATOM   1271  N   ILE A  96       5.372  37.398  29.617  1.00  0.00           N  
ATOM   1272  CA  ILE A  96       4.752  37.577  30.917  1.00  0.00           C  
ATOM   1273  C   ILE A  96       3.984  36.306  31.365  1.00  0.00           C  
ATOM   1274  O   ILE A  96       3.786  36.081  32.551  1.00  0.00           O  
ATOM   1275  CB  ILE A  96       3.792  38.781  30.906  1.00  0.00           C  
ATOM   1276  CG1 ILE A  96       3.493  39.239  32.336  1.00  0.00           C  
ATOM   1277  CG2 ILE A  96       2.505  38.429  30.177  1.00  0.00           C  
ATOM   1278  CD1 ILE A  96       2.828  40.594  32.418  1.00  0.00           C  
ATOM   1279  H   ILE A  96       5.005  37.902  28.823  1.00  0.00           H  
ATOM   1280  HA  ILE A  96       5.510  37.687  31.692  1.00  0.00           H  
ATOM   1281  HB  ILE A  96       4.277  39.618  30.404  1.00  0.00           H  
ATOM   1282 1HG1 ILE A  96       2.845  38.488  32.788  1.00  0.00           H  
ATOM   1283 2HG1 ILE A  96       4.442  39.267  32.872  1.00  0.00           H  
ATOM   1284 1HG2 ILE A  96       1.838  39.290  30.179  1.00  0.00           H  
ATOM   1285 2HG2 ILE A  96       2.734  38.150  29.149  1.00  0.00           H  
ATOM   1286 3HG2 ILE A  96       2.019  37.592  30.679  1.00  0.00           H  
ATOM   1287 1HD1 ILE A  96       2.648  40.850  33.462  1.00  0.00           H  
ATOM   1288 2HD1 ILE A  96       3.477  41.346  31.967  1.00  0.00           H  
ATOM   1289 3HD1 ILE A  96       1.879  40.567  31.884  1.00  0.00           H  
ATOM   1290  N   GLY A  97       3.532  35.506  30.397  1.00  0.00           N  
ATOM   1291  CA  GLY A  97       2.835  34.252  30.710  1.00  0.00           C  
ATOM   1292  C   GLY A  97       1.338  34.489  30.939  1.00  0.00           C  
ATOM   1293  O   GLY A  97       0.810  35.608  30.719  1.00  0.00           O  
ATOM   1294  H   GLY A  97       3.670  35.764  29.430  1.00  0.00           H  
ATOM   1295 1HA  GLY A  97       2.960  33.557  29.880  1.00  0.00           H  
ATOM   1296 2HA  GLY A  97       3.266  33.820  31.612  1.00  0.00           H  
ATOM   1297  N   MET A  98       0.563  33.449  31.337  1.00  0.00           N  
ATOM   1298  CA  MET A  98      -0.856  33.613  31.716  1.00  0.00           C  
ATOM   1299  C   MET A  98      -1.103  33.056  33.113  1.00  0.00           C  
ATOM   1300  O   MET A  98      -0.446  32.106  33.558  1.00  0.00           O  
ATOM   1301  CB  MET A  98      -1.768  32.921  30.705  1.00  0.00           C  
ATOM   1302  CG  MET A  98      -1.714  33.510  29.302  1.00  0.00           C  
ATOM   1303  SD  MET A  98      -2.578  32.493  28.088  1.00  0.00           S  
ATOM   1304  CE  MET A  98      -1.410  31.153  27.877  1.00  0.00           C  
ATOM   1305  H   MET A  98       0.958  32.520  31.300  1.00  0.00           H  
ATOM   1306  HA  MET A  98      -1.122  34.670  31.712  1.00  0.00           H  
ATOM   1307 1HB  MET A  98      -1.467  31.874  30.671  1.00  0.00           H  
ATOM   1308 2HB  MET A  98      -2.785  32.995  31.091  1.00  0.00           H  
ATOM   1309 1HG  MET A  98      -2.171  34.498  29.331  1.00  0.00           H  
ATOM   1310 2HG  MET A  98      -0.668  33.601  29.012  1.00  0.00           H  
ATOM   1311 1HE  MET A  98      -1.803  30.438  27.153  1.00  0.00           H  
ATOM   1312 2HE  MET A  98      -0.461  31.551  27.517  1.00  0.00           H  
ATOM   1313 3HE  MET A  98      -1.255  30.652  28.833  1.00  0.00           H  
ATOM   1314  N   THR A  99      -2.049  33.680  33.785  1.00  0.00           N  
ATOM   1315  CA  THR A  99      -2.556  33.222  35.085  1.00  0.00           C  
ATOM   1316  C   THR A  99      -3.700  32.205  34.839  1.00  0.00           C  
ATOM   1317  O   THR A  99      -4.259  32.127  33.731  1.00  0.00           O  
ATOM   1318  CB  THR A  99      -3.068  34.390  35.949  1.00  0.00           C  
ATOM   1319  OG1 THR A  99      -4.151  35.046  35.277  1.00  0.00           O  
ATOM   1320  CG2 THR A  99      -1.953  35.393  36.205  1.00  0.00           C  
ATOM   1321  H   THR A  99      -2.436  34.516  33.373  1.00  0.00           H  
ATOM   1322  HA  THR A  99      -1.749  32.759  35.654  1.00  0.00           H  
ATOM   1323  HB  THR A  99      -3.427  33.997  36.900  1.00  0.00           H  
ATOM   1324  HG1 THR A  99      -3.799  35.643  34.612  1.00  0.00           H  
ATOM   1325 1HG2 THR A  99      -2.334  36.210  36.817  1.00  0.00           H  
ATOM   1326 2HG2 THR A  99      -1.133  34.899  36.726  1.00  0.00           H  
ATOM   1327 3HG2 THR A  99      -1.594  35.787  35.255  1.00  0.00           H  
ATOM   1328  N   LYS A 100      -4.095  31.495  35.889  1.00 21.57           N  
ATOM   1329  CA  LYS A 100      -5.230  30.568  35.782  1.00 22.52           C  
ATOM   1330  C   LYS A 100      -6.476  31.358  35.382  1.00 22.86           C  
ATOM   1331  O   LYS A 100      -7.300  30.892  34.554  1.00 21.41           O  
ATOM   1332  CB  LYS A 100      -5.475  29.829  37.098  1.00 24.18           C  
ATOM   1333  CG  LYS A 100      -6.300  28.565  36.865  1.00 25.25           C  
ATOM   1334  CD  LYS A 100      -6.597  27.791  38.119  1.00 27.88           C  
ATOM   1335  CE  LYS A 100      -7.425  26.582  37.704  1.00 29.84           C  
ATOM   1336  NZ  LYS A 100      -7.866  25.777  38.861  1.00 32.81           N  
ATOM   1337  H   LYS A 100      -3.617  31.587  36.774  1.00  0.00           H  
ATOM   1338  HA  LYS A 100      -5.028  29.826  35.009  1.00  0.00           H  
ATOM   1339 1HB  LYS A 100      -4.498  29.590  37.517  1.00  0.00           H  
ATOM   1340 2HB  LYS A 100      -5.995  30.521  37.761  1.00  0.00           H  
ATOM   1341 1HG  LYS A 100      -7.248  28.850  36.409  1.00  0.00           H  
ATOM   1342 2HG  LYS A 100      -5.751  27.914  36.186  1.00  0.00           H  
ATOM   1343 1HD  LYS A 100      -5.652  27.495  38.576  1.00  0.00           H  
ATOM   1344 2HD  LYS A 100      -7.145  28.437  38.805  1.00  0.00           H  
ATOM   1345 1HE  LYS A 100      -8.299  26.937  37.160  1.00  0.00           H  
ATOM   1346 2HE  LYS A 100      -6.817  25.961  37.046  1.00  0.00           H  
ATOM   1347 1HZ  LYS A 100      -8.409  24.989  38.536  1.00  0.00           H  
ATOM   1348 2HZ  LYS A 100      -7.057  25.442  39.367  1.00  0.00           H  
ATOM   1349 3HZ  LYS A 100      -8.433  26.347  39.472  1.00  0.00           H  
ATOM   1350  N   ALA A 101      -6.607  32.559  35.950  1.00 22.92           N  
ATOM   1351  CA  ALA A 101      -7.775  33.414  35.673  1.00 24.35           C  
ATOM   1352  C   ALA A 101      -7.824  33.843  34.182  1.00 23.34           C  
ATOM   1353  O   ALA A 101      -8.904  33.897  33.578  1.00 24.35           O  
ATOM   1354  CB  ALA A 101      -7.813  34.629  36.596  1.00 25.52           C  
ATOM   1355  H   ALA A 101      -5.893  32.892  36.583  1.00  0.00           H  
ATOM   1356  HA  ALA A 101      -8.681  32.832  35.844  1.00  0.00           H  
ATOM   1357 1HB  ALA A 101      -8.689  35.235  36.361  1.00  0.00           H  
ATOM   1358 2HB  ALA A 101      -7.869  34.298  37.633  1.00  0.00           H  
ATOM   1359 3HB  ALA A 101      -6.913  35.224  36.452  1.00  0.00           H  
ATOM   1360  N   ASP A 102      -6.644  34.135  33.605  1.00  0.00           N  
ATOM   1361  CA  ASP A 102      -6.520  34.428  32.196  1.00  0.00           C  
ATOM   1362  C   ASP A 102      -7.049  33.248  31.394  1.00  0.00           C  
ATOM   1363  O   ASP A 102      -7.868  33.416  30.464  1.00  0.00           O  
ATOM   1364  CB  ASP A 102      -5.066  34.728  31.825  1.00  0.00           C  
ATOM   1365  CG  ASP A 102      -4.532  36.040  32.384  1.00  0.00           C  
ATOM   1366  OD1 ASP A 102      -5.309  36.948  32.560  1.00  0.00           O  
ATOM   1367  OD2 ASP A 102      -3.390  36.074  32.777  1.00  0.00           O  
ATOM   1368  H   ASP A 102      -5.817  34.148  34.185  1.00  0.00           H  
ATOM   1369  HA  ASP A 102      -7.080  35.333  31.956  1.00  0.00           H  
ATOM   1370 1HB  ASP A 102      -4.378  33.920  32.076  1.00  0.00           H  
ATOM   1371 2HB  ASP A 102      -5.157  34.806  30.741  1.00  0.00           H  
ATOM   1372  N   LEU A 103      -6.570  32.050  31.733  1.00  0.00           N  
ATOM   1373  CA  LEU A 103      -6.911  30.848  30.948  1.00  0.00           C  
ATOM   1374  C   LEU A 103      -8.403  30.559  30.956  1.00  0.00           C  
ATOM   1375  O   LEU A 103      -8.971  30.272  29.922  1.00  0.00           O  
ATOM   1376  CB  LEU A 103      -6.145  29.631  31.480  1.00  0.00           C  
ATOM   1377  CG  LEU A 103      -4.628  29.663  31.251  1.00  0.00           C  
ATOM   1378  CD1 LEU A 103      -3.966  28.498  31.974  1.00  0.00           C  
ATOM   1379  CD2 LEU A 103      -4.339  29.606  29.758  1.00  0.00           C  
ATOM   1380  H   LEU A 103      -5.965  31.957  32.537  1.00  0.00           H  
ATOM   1381  HA  LEU A 103      -6.643  31.006  29.904  1.00  0.00           H  
ATOM   1382 1HB  LEU A 103      -6.364  29.734  32.542  1.00  0.00           H  
ATOM   1383 2HB  LEU A 103      -6.566  28.696  31.112  1.00  0.00           H  
ATOM   1384  HG  LEU A 103      -4.264  30.620  31.625  1.00  0.00           H  
ATOM   1385 1HD1 LEU A 103      -2.890  28.529  31.805  1.00  0.00           H  
ATOM   1386 2HD1 LEU A 103      -4.167  28.572  33.043  1.00  0.00           H  
ATOM   1387 3HD1 LEU A 103      -4.366  27.559  31.593  1.00  0.00           H  
ATOM   1388 1HD2 LEU A 103      -3.260  29.630  29.596  1.00  0.00           H  
ATOM   1389 2HD2 LEU A 103      -4.749  28.686  29.342  1.00  0.00           H  
ATOM   1390 3HD2 LEU A 103      -4.798  30.463  29.265  1.00  0.00           H  
ATOM   1391  N   ILE A 104      -9.013  30.614  32.124  1.00 24.05           N  
ATOM   1392  CA  ILE A 104     -10.393  30.165  32.263  1.00 25.95           C  
ATOM   1393  C   ILE A 104     -11.360  31.253  31.847  1.00 27.72           C  
ATOM   1394  O   ILE A 104     -12.350  30.973  31.117  1.00 29.82           O  
ATOM   1395  CB  ILE A 104     -10.652  29.670  33.675  1.00 25.93           C  
ATOM   1396  CG1 ILE A 104      -9.814  28.404  33.901  1.00 25.77           C  
ATOM   1397  CG2 ILE A 104     -12.192  29.402  33.891  1.00 28.33           C  
ATOM   1398  CD1 ILE A 104      -9.861  27.923  35.325  1.00 28.63           C  
ATOM   1399  H   ILE A 104      -8.527  30.969  32.935  1.00  0.00           H  
ATOM   1400  HA  ILE A 104     -10.615  29.376  31.546  1.00  0.00           H  
ATOM   1401  HB  ILE A 104     -10.311  30.424  34.384  1.00  0.00           H  
ATOM   1402 1HG1 ILE A 104     -10.202  27.634  33.234  1.00  0.00           H  
ATOM   1403 2HG1 ILE A 104      -8.787  28.641  33.621  1.00  0.00           H  
ATOM   1404 1HG2 ILE A 104     -12.361  29.048  34.908  1.00  0.00           H  
ATOM   1405 2HG2 ILE A 104     -12.748  30.326  33.733  1.00  0.00           H  
ATOM   1406 3HG2 ILE A 104     -12.534  28.647  33.183  1.00  0.00           H  
ATOM   1407 1HD1 ILE A 104      -9.251  27.025  35.427  1.00  0.00           H  
ATOM   1408 2HD1 ILE A 104      -9.476  28.700  35.985  1.00  0.00           H  
ATOM   1409 3HD1 ILE A 104     -10.890  27.693  35.598  1.00  0.00           H  
ATOM   1410  N   ASN A 105     -11.088  32.491  32.280  1.00 28.04           N  
ATOM   1411  CA  ASN A 105     -12.026  33.602  32.069  1.00 28.42           C  
ATOM   1412  C   ASN A 105     -11.555  34.807  31.239  1.00 27.21           C  
ATOM   1413  O   ASN A 105     -12.266  35.220  30.300  1.00 27.64           O  
ATOM   1414  CB  ASN A 105     -12.505  34.148  33.404  1.00 30.40           C  
ATOM   1415  CG  ASN A 105     -13.517  33.254  34.079  1.00 37.08           C  
ATOM   1416  OD1 ASN A 105     -14.460  32.752  33.435  1.00 46.59           O  
ATOM   1417  ND2 ASN A 105     -13.369  33.083  35.381  1.00 40.46           N  
ATOM   1418  H   ASN A 105     -10.218  32.666  32.763  1.00  0.00           H  
ATOM   1419  HA  ASN A 105     -12.898  33.250  31.514  1.00  0.00           H  
ATOM   1420 1HB  ASN A 105     -11.793  34.520  34.143  1.00  0.00           H  
ATOM   1421 2HB  ASN A 105     -13.025  34.989  32.946  1.00  0.00           H  
ATOM   1422 1HD2 ASN A 105     -14.009  32.501  35.884  1.00  0.00           H  
ATOM   1423 2HD2 ASN A 105     -12.618  33.534  35.862  1.00  0.00           H  
ATOM   1424  N   ASN A 106     -10.416  35.400  31.596  1.00  0.00           N  
ATOM   1425  CA  ASN A 106     -10.105  36.758  31.134  1.00  0.00           C  
ATOM   1426  C   ASN A 106      -9.904  36.797  29.605  1.00  0.00           C  
ATOM   1427  O   ASN A 106     -10.352  37.729  28.950  1.00  0.00           O  
ATOM   1428  CB  ASN A 106      -8.855  37.372  31.779  1.00  0.00           C  
ATOM   1429  CG  ASN A 106      -8.981  37.601  33.267  1.00  0.00           C  
ATOM   1430  OD1 ASN A 106     -10.077  37.814  33.787  1.00  0.00           O  
ATOM   1431  ND2 ASN A 106      -7.812  37.600  33.963  1.00  0.00           N  
ATOM   1432  H   ASN A 106      -9.755  34.919  32.189  1.00  0.00           H  
ATOM   1433  HA  ASN A 106     -10.931  37.429  31.376  1.00  0.00           H  
ATOM   1434 1HB  ASN A 106      -7.863  36.972  31.564  1.00  0.00           H  
ATOM   1435 2HB  ASN A 106      -8.980  38.325  31.265  1.00  0.00           H  
ATOM   1436 1HD2 ASN A 106      -7.820  37.745  34.953  1.00  0.00           H  
ATOM   1437 2HD2 ASN A 106      -6.946  37.455  33.486  1.00  0.00           H  
ATOM   1438  N   LEU A 107      -9.185  35.812  29.067  1.00  0.00           N  
ATOM   1439  CA  LEU A 107      -8.876  35.833  27.623  1.00  0.00           C  
ATOM   1440  C   LEU A 107     -10.147  35.681  26.765  1.00  0.00           C  
ATOM   1441  O   LEU A 107     -10.298  36.335  25.701  1.00  0.00           O  
ATOM   1442  CB  LEU A 107      -7.873  34.724  27.283  1.00  0.00           C  
ATOM   1443  CG  LEU A 107      -6.497  34.863  27.946  1.00  0.00           C  
ATOM   1444  CD1 LEU A 107      -5.732  33.550  27.842  1.00  0.00           C  
ATOM   1445  CD2 LEU A 107      -5.723  35.992  27.283  1.00  0.00           C  
ATOM   1446  H   LEU A 107      -8.844  35.048  29.632  1.00  0.00           H  
ATOM   1447  HA  LEU A 107      -8.476  36.808  27.349  1.00  0.00           H  
ATOM   1448 1HB  LEU A 107      -8.404  33.870  27.700  1.00  0.00           H  
ATOM   1449 2HB  LEU A 107      -7.764  34.594  26.206  1.00  0.00           H  
ATOM   1450  HG  LEU A 107      -6.666  35.141  28.987  1.00  0.00           H  
ATOM   1451 1HD1 LEU A 107      -4.756  33.658  28.316  1.00  0.00           H  
ATOM   1452 2HD1 LEU A 107      -6.292  32.761  28.343  1.00  0.00           H  
ATOM   1453 3HD1 LEU A 107      -5.598  33.290  26.792  1.00  0.00           H  
ATOM   1454 1HD2 LEU A 107      -4.746  36.090  27.756  1.00  0.00           H  
ATOM   1455 2HD2 LEU A 107      -5.594  35.771  26.223  1.00  0.00           H  
ATOM   1456 3HD2 LEU A 107      -6.275  36.926  27.394  1.00  0.00           H  
ATOM   1457  N   GLY A 108     -11.010  34.792  27.233  1.00  0.00           N  
ATOM   1458  CA  GLY A 108     -12.338  34.544  26.654  1.00  0.00           C  
ATOM   1459  C   GLY A 108     -13.208  35.783  26.676  1.00  0.00           C  
ATOM   1460  O   GLY A 108     -13.869  36.119  25.656  1.00  0.00           O  
ATOM   1461  H   GLY A 108     -10.719  34.259  28.041  1.00  0.00           H  
ATOM   1462 1HA  GLY A 108     -12.220  34.221  25.620  1.00  0.00           H  
ATOM   1463 2HA  GLY A 108     -12.835  33.761  27.225  1.00  0.00           H  
ATOM   1464  N   THR A 109     -13.182  36.490  27.804  1.00 27.09           N  
ATOM   1465  CA  THR A 109     -13.950  37.737  27.961  1.00 28.91           C  
ATOM   1466  C   THR A 109     -13.552  38.772  26.926  1.00 29.62           C  
ATOM   1467  O   THR A 109     -14.409  39.324  26.184  1.00 29.23           O  
ATOM   1468  CB  THR A 109     -13.784  38.342  29.378  1.00 29.11           C  
ATOM   1469  OG1 THR A 109     -14.406  37.447  30.289  1.00 32.01           O  
ATOM   1470  CG2 THR A 109     -14.460  39.715  29.471  1.00 30.65           C  
ATOM   1471  H   THR A 109     -12.619  36.159  28.574  1.00  0.00           H  
ATOM   1472  HA  THR A 109     -15.009  37.543  27.790  1.00  0.00           H  
ATOM   1473  HB  THR A 109     -12.721  38.451  29.594  1.00  0.00           H  
ATOM   1474  HG1 THR A 109     -14.769  36.701  29.806  1.00  0.00           H  
ATOM   1475 1HG2 THR A 109     -14.327  40.117  30.475  1.00  0.00           H  
ATOM   1476 2HG2 THR A 109     -14.009  40.392  28.746  1.00  0.00           H  
ATOM   1477 3HG2 THR A 109     -15.523  39.611  29.259  1.00  0.00           H  
ATOM   1478  N   ILE A 110     -12.249  39.009  26.841  1.00  0.00           N  
ATOM   1479  CA  ILE A 110     -11.716  39.934  25.866  1.00  0.00           C  
ATOM   1480  C   ILE A 110     -12.036  39.459  24.450  1.00  0.00           C  
ATOM   1481  O   ILE A 110     -12.480  40.261  23.611  1.00  0.00           O  
ATOM   1482  CB  ILE A 110     -10.194  40.103  26.022  1.00  0.00           C  
ATOM   1483  CG1 ILE A 110      -9.867  40.797  27.347  1.00  0.00           C  
ATOM   1484  CG2 ILE A 110      -9.623  40.888  24.851  1.00  0.00           C  
ATOM   1485  CD1 ILE A 110      -8.404  40.740  27.721  1.00  0.00           C  
ATOM   1486  H   ILE A 110     -11.614  38.535  27.467  1.00  0.00           H  
ATOM   1487  HA  ILE A 110     -12.259  40.878  25.897  1.00  0.00           H  
ATOM   1488  HB  ILE A 110      -9.729  39.119  26.061  1.00  0.00           H  
ATOM   1489 1HG1 ILE A 110     -10.178  41.837  27.254  1.00  0.00           H  
ATOM   1490 2HG1 ILE A 110     -10.459  40.311  28.122  1.00  0.00           H  
ATOM   1491 1HG2 ILE A 110      -8.547  40.999  24.977  1.00  0.00           H  
ATOM   1492 2HG2 ILE A 110      -9.826  40.356  23.923  1.00  0.00           H  
ATOM   1493 3HG2 ILE A 110     -10.087  41.874  24.813  1.00  0.00           H  
ATOM   1494 1HD1 ILE A 110      -8.250  41.252  28.672  1.00  0.00           H  
ATOM   1495 2HD1 ILE A 110      -8.092  39.699  27.817  1.00  0.00           H  
ATOM   1496 3HD1 ILE A 110      -7.810  41.226  26.949  1.00  0.00           H  
ATOM   1497  N   ALA A 111     -11.878  38.162  24.167  1.00  0.00           N  
ATOM   1498  CA  ALA A 111     -12.076  37.612  22.834  1.00  0.00           C  
ATOM   1499  C   ALA A 111     -13.532  37.715  22.316  1.00  0.00           C  
ATOM   1500  O   ALA A 111     -13.762  37.730  21.081  1.00  0.00           O  
ATOM   1501  CB  ALA A 111     -11.615  36.157  22.787  1.00  0.00           C  
ATOM   1502  H   ALA A 111     -11.608  37.544  24.919  1.00  0.00           H  
ATOM   1503  HA  ALA A 111     -11.480  38.189  22.126  1.00  0.00           H  
ATOM   1504 1HB  ALA A 111     -11.770  35.760  21.784  1.00  0.00           H  
ATOM   1505 2HB  ALA A 111     -10.557  36.101  23.040  1.00  0.00           H  
ATOM   1506 3HB  ALA A 111     -12.191  35.570  23.501  1.00  0.00           H  
ATOM   1507  N   LYS A 112     -14.503  37.744  23.222  1.00 32.14           N  
ATOM   1508  CA  LYS A 112     -15.910  37.877  22.800  1.00 33.59           C  
ATOM   1509  C   LYS A 112     -16.140  39.094  21.863  1.00 32.78           C  
ATOM   1510  O   LYS A 112     -16.706  38.954  20.746  1.00 30.70           O  
ATOM   1511  CB  LYS A 112     -16.832  37.882  24.020  1.00 35.72           C  
ATOM   1512  CG  LYS A 112     -18.298  37.622  23.715  1.00 38.63           C  
ATOM   1513  CD  LYS A 112     -19.138  37.425  24.962  1.00 40.91           C  
ATOM   1514  CE  LYS A 112     -20.632  37.603  24.642  1.00 45.24           C  
ATOM   1515  NZ  LYS A 112     -21.573  37.333  25.763  1.00 49.14           N  
ATOM   1516  H   LYS A 112     -14.289  37.676  24.207  1.00  0.00           H  
ATOM   1517  HA  LYS A 112     -16.184  37.039  22.159  1.00  0.00           H  
ATOM   1518 1HB  LYS A 112     -16.466  37.113  24.700  1.00  0.00           H  
ATOM   1519 2HB  LYS A 112     -16.733  38.860  24.492  1.00  0.00           H  
ATOM   1520 1HG  LYS A 112     -18.693  38.474  23.160  1.00  0.00           H  
ATOM   1521 2HG  LYS A 112     -18.370  36.725  23.101  1.00  0.00           H  
ATOM   1522 1HD  LYS A 112     -18.958  36.420  25.347  1.00  0.00           H  
ATOM   1523 2HD  LYS A 112     -18.830  38.158  25.707  1.00  0.00           H  
ATOM   1524 1HE  LYS A 112     -20.793  38.631  24.321  1.00  0.00           H  
ATOM   1525 2HE  LYS A 112     -20.890  36.925  23.829  1.00  0.00           H  
ATOM   1526 1HZ  LYS A 112     -22.522  37.478  25.448  1.00  0.00           H  
ATOM   1527 2HZ  LYS A 112     -21.463  36.377  26.073  1.00  0.00           H  
ATOM   1528 3HZ  LYS A 112     -21.373  37.960  26.529  1.00  0.00           H  
ATOM   1529  N   SER A 113     -15.676  40.275  22.272  1.00 33.50           N  
ATOM   1530  CA  SER A 113     -15.876  41.480  21.452  1.00 34.40           C  
ATOM   1531  C   SER A 113     -15.094  41.414  20.132  1.00 32.18           C  
ATOM   1532  O   SER A 113     -15.643  41.702  19.055  1.00 30.91           O  
ATOM   1533  CB  SER A 113     -15.522  42.752  22.228  1.00 37.39           C  
ATOM   1534  OG  SER A 113     -14.230  42.656  22.787  1.00 40.85           O  
ATOM   1535  H   SER A 113     -15.182  40.354  23.150  1.00  0.00           H  
ATOM   1536  HA  SER A 113     -16.923  41.672  21.213  1.00  0.00           H  
ATOM   1537 1HB  SER A 113     -15.562  43.600  21.544  1.00  0.00           H  
ATOM   1538 2HB  SER A 113     -16.254  42.892  23.022  1.00  0.00           H  
ATOM   1539  HG  SER A 113     -13.846  41.806  22.559  1.00  0.00           H  
ATOM   1540  N   GLY A 114     -13.828  40.989  20.194  1.00 31.04           N  
ATOM   1541  CA  GLY A 114     -13.014  40.861  18.979  1.00 29.40           C  
ATOM   1542  C   GLY A 114     -13.619  39.891  17.984  1.00 26.86           C  
ATOM   1543  O   GLY A 114     -13.577  40.093  16.749  1.00 26.77           O  
ATOM   1544  H   GLY A 114     -13.420  40.751  21.087  1.00  0.00           H  
ATOM   1545 1HA  GLY A 114     -12.929  41.838  18.502  1.00  0.00           H  
ATOM   1546 2HA  GLY A 114     -12.022  40.504  19.251  1.00  0.00           H  
ATOM   1547  N   THR A 115     -14.139  38.794  18.513  1.00 26.54           N  
ATOM   1548  CA  THR A 115     -14.776  37.770  17.674  1.00 26.50           C  
ATOM   1549  C   THR A 115     -15.965  38.357  16.944  1.00 27.67           C  
ATOM   1550  O   THR A 115     -16.125  38.148  15.739  1.00 27.38           O  
ATOM   1551  CB  THR A 115     -15.230  36.561  18.498  1.00 27.54           C  
ATOM   1552  OG1 THR A 115     -14.066  35.855  18.926  1.00 29.55           O  
ATOM   1553  CG2 THR A 115     -16.161  35.632  17.649  1.00 29.00           C  
ATOM   1554  H   THR A 115     -14.099  38.656  19.513  1.00  0.00           H  
ATOM   1555  HA  THR A 115     -14.074  37.427  16.913  1.00  0.00           H  
ATOM   1556  HB  THR A 115     -15.773  36.913  19.375  1.00  0.00           H  
ATOM   1557  HG1 THR A 115     -13.282  36.303  18.598  1.00  0.00           H  
ATOM   1558 1HG2 THR A 115     -16.472  34.780  18.253  1.00  0.00           H  
ATOM   1559 2HG2 THR A 115     -17.040  36.192  17.330  1.00  0.00           H  
ATOM   1560 3HG2 THR A 115     -15.619  35.277  16.773  1.00  0.00           H  
ATOM   1561  N   LYS A 116     -16.803  39.088  17.664  1.00 28.85           N  
ATOM   1562  CA  LYS A 116     -18.007  39.672  17.036  1.00 30.72           C  
ATOM   1563  C   LYS A 116     -17.600  40.601  15.890  1.00 30.51           C  
ATOM   1564  O   LYS A 116     -18.146  40.506  14.773  1.00 30.87           O  
ATOM   1565  CB  LYS A 116     -18.841  40.411  18.071  1.00 32.71           C  
ATOM   1566  CG  LYS A 116     -20.137  41.036  17.551  1.00 35.97           C  
ATOM   1567  CD  LYS A 116     -20.765  41.887  18.655  1.00 40.00           C  
ATOM   1568  CE  LYS A 116     -22.098  42.481  18.251  1.00 44.21           C  
ATOM   1569  NZ  LYS A 116     -22.074  43.258  16.974  1.00 48.46           N  
ATOM   1570  H   LYS A 116     -16.630  39.254  18.645  1.00  0.00           H  
ATOM   1571  HA  LYS A 116     -18.616  38.880  16.599  1.00  0.00           H  
ATOM   1572 1HB  LYS A 116     -19.086  39.694  18.855  1.00  0.00           H  
ATOM   1573 2HB  LYS A 116     -18.212  41.199  18.485  1.00  0.00           H  
ATOM   1574 1HG  LYS A 116     -19.900  41.651  16.682  1.00  0.00           H  
ATOM   1575 2HG  LYS A 116     -20.813  40.235  17.255  1.00  0.00           H  
ATOM   1576 1HD  LYS A 116     -20.912  41.260  19.535  1.00  0.00           H  
ATOM   1577 2HD  LYS A 116     -20.080  42.699  18.900  1.00  0.00           H  
ATOM   1578 1HE  LYS A 116     -22.814  41.669  18.139  1.00  0.00           H  
ATOM   1579 2HE  LYS A 116     -22.429  43.149  19.046  1.00  0.00           H  
ATOM   1580 1HZ  LYS A 116     -22.998  43.617  16.781  1.00  0.00           H  
ATOM   1581 2HZ  LYS A 116     -21.425  44.028  17.060  1.00  0.00           H  
ATOM   1582 3HZ  LYS A 116     -21.783  42.655  16.218  1.00  0.00           H  
ATOM   1583  N   ALA A 117     -16.642  41.491  16.163  1.00 30.34           N  
ATOM   1584  CA  ALA A 117     -16.123  42.430  15.130  1.00 31.13           C  
ATOM   1585  C   ALA A 117     -15.520  41.690  13.927  1.00 30.13           C  
ATOM   1586  O   ALA A 117     -15.711  42.098  12.782  1.00 30.46           O  
ATOM   1587  CB  ALA A 117     -15.081  43.367  15.734  1.00 31.81           C  
ATOM   1588  H   ALA A 117     -16.260  41.527  17.097  1.00  0.00           H  
ATOM   1589  HA  ALA A 117     -16.952  43.030  14.755  1.00  0.00           H  
ATOM   1590 1HB  ALA A 117     -14.714  44.046  14.964  1.00  0.00           H  
ATOM   1591 2HB  ALA A 117     -15.534  43.944  16.540  1.00  0.00           H  
ATOM   1592 3HB  ALA A 117     -14.251  42.782  16.128  1.00  0.00           H  
ATOM   1593  N   PHE A 118     -14.796  40.602  14.195  1.00 28.13           N  
ATOM   1594  CA  PHE A 118     -14.120  39.843  13.153  1.00 28.10           C  
ATOM   1595  C   PHE A 118     -15.171  39.209  12.257  1.00 28.83           C  
ATOM   1596  O   PHE A 118     -15.101  39.302  11.036  1.00 29.65           O  
ATOM   1597  CB  PHE A 118     -13.208  38.767  13.787  1.00 26.53           C  
ATOM   1598  CG  PHE A 118     -12.454  37.905  12.794  1.00 25.44           C  
ATOM   1599  CD1 PHE A 118     -11.832  38.443  11.667  1.00 26.82           C  
ATOM   1600  CD2 PHE A 118     -12.377  36.530  12.997  1.00 26.28           C  
ATOM   1601  CE1 PHE A 118     -11.113  37.621  10.774  1.00 27.66           C  
ATOM   1602  CE2 PHE A 118     -11.660  35.711  12.106  1.00 27.47           C  
ATOM   1603  CZ  PHE A 118     -11.026  36.248  11.012  1.00 26.23           C  
ATOM   1604  H   PHE A 118     -14.717  40.298  15.155  1.00  0.00           H  
ATOM   1605  HA  PHE A 118     -13.507  40.511  12.547  1.00  0.00           H  
ATOM   1606 1HB  PHE A 118     -12.451  39.238  14.413  1.00  0.00           H  
ATOM   1607 2HB  PHE A 118     -13.802  38.082  14.390  1.00  0.00           H  
ATOM   1608  HD1 PHE A 118     -11.905  39.514  11.479  1.00  0.00           H  
ATOM   1609  HD2 PHE A 118     -12.876  36.089  13.861  1.00  0.00           H  
ATOM   1610  HE1 PHE A 118     -10.628  38.059   9.902  1.00  0.00           H  
ATOM   1611  HE2 PHE A 118     -11.611  34.638  12.291  1.00  0.00           H  
ATOM   1612  HZ  PHE A 118     -10.461  35.611  10.333  1.00  0.00           H  
ATOM   1613  N   MET A 119     -16.150  38.578  12.888  1.00 30.13           N  
ATOM   1614  CA  MET A 119     -17.271  37.960  12.158  1.00 33.15           C  
ATOM   1615  C   MET A 119     -17.981  38.933  11.287  1.00 35.12           C  
ATOM   1616  O   MET A 119     -18.251  38.644  10.119  1.00 37.49           O  
ATOM   1617  CB  MET A 119     -18.293  37.416  13.131  1.00 35.01           C  
ATOM   1618  CG  MET A 119     -17.777  36.318  13.914  1.00 36.68           C  
ATOM   1619  SD  MET A 119     -17.315  34.890  12.947  1.00 45.64           S  
ATOM   1620  CE  MET A 119     -17.542  33.771  14.384  1.00 37.18           C  
ATOM   1621  H   MET A 119     -16.127  38.519  13.896  1.00  0.00           H  
ATOM   1622  HA  MET A 119     -16.905  37.139  11.542  1.00  0.00           H  
ATOM   1623 1HB  MET A 119     -18.586  38.242  13.778  1.00  0.00           H  
ATOM   1624 2HB  MET A 119     -19.152  37.093  12.542  1.00  0.00           H  
ATOM   1625 1HG  MET A 119     -16.898  36.669  14.454  1.00  0.00           H  
ATOM   1626 2HG  MET A 119     -18.546  36.019  14.626  1.00  0.00           H  
ATOM   1627 1HE  MET A 119     -17.317  32.746  14.087  1.00  0.00           H  
ATOM   1628 2HE  MET A 119     -16.871  34.072  15.189  1.00  0.00           H  
ATOM   1629 3HE  MET A 119     -18.574  33.830  14.731  1.00  0.00           H  
ATOM   1630  N   GLU A 120     -18.287  40.089  11.854  1.00 35.51           N  
ATOM   1631  CA  GLU A 120     -18.927  41.169  11.095  1.00 38.81           C  
ATOM   1632  C   GLU A 120     -18.097  41.593   9.875  1.00 38.71           C  
ATOM   1633  O   GLU A 120     -18.635  41.738   8.770  1.00 40.12           O  
ATOM   1634  CB  GLU A 120     -19.232  42.341  12.032  1.00 39.40           C  
ATOM   1635  CG  GLU A 120     -20.411  41.970  12.945  1.00 42.77           C  
ATOM   1636  CD  GLU A 120     -20.732  42.986  14.049  1.00 44.80           C  
ATOM   1637  OE1 GLU A 120     -19.878  43.843  14.380  1.00 51.80           O  
ATOM   1638  OE2 GLU A 120     -21.855  42.887  14.597  1.00 51.47           O  
ATOM   1639  H   GLU A 120     -18.076  40.233  12.831  1.00  0.00           H  
ATOM   1640  HA  GLU A 120     -19.859  40.811  10.656  1.00  0.00           H  
ATOM   1641 1HB  GLU A 120     -18.324  42.538  12.602  1.00  0.00           H  
ATOM   1642 2HB  GLU A 120     -19.460  43.201  11.403  1.00  0.00           H  
ATOM   1643 1HG  GLU A 120     -21.338  41.785  12.403  1.00  0.00           H  
ATOM   1644 2HG  GLU A 120     -20.083  41.049  13.426  1.00  0.00           H  
ATOM   1645  N   ALA A 121     -16.791  41.763  10.096  1.00 36.95           N  
ATOM   1646  CA  ALA A 121     -15.829  42.120   9.043  1.00 37.78           C  
ATOM   1647  C   ALA A 121     -15.765  41.081   7.920  1.00 37.83           C  
ATOM   1648  O   ALA A 121     -15.703  41.444   6.729  1.00 39.93           O  
ATOM   1649  CB  ALA A 121     -14.439  42.342   9.651  1.00 35.85           C  
ATOM   1650  H   ALA A 121     -16.460  41.636  11.042  1.00  0.00           H  
ATOM   1651  HA  ALA A 121     -16.156  43.046   8.570  1.00  0.00           H  
ATOM   1652 1HB  ALA A 121     -13.736  42.606   8.861  1.00  0.00           H  
ATOM   1653 2HB  ALA A 121     -14.485  43.151  10.380  1.00  0.00           H  
ATOM   1654 3HB  ALA A 121     -14.107  41.429  10.142  1.00  0.00           H  
ATOM   1655  N   LEU A 122     -15.764  39.799   8.293  1.00 35.71           N  
ATOM   1656  CA  LEU A 122     -15.780  38.705   7.320  1.00 36.69           C  
ATOM   1657  C   LEU A 122     -17.042  38.753   6.447  1.00 40.18           C  
ATOM   1658  O   LEU A 122     -16.966  38.579   5.229  1.00 41.85           O  
ATOM   1659  CB  LEU A 122     -15.635  37.343   8.011  1.00 34.47           C  
ATOM   1660  CG  LEU A 122     -14.281  37.009   8.633  1.00 32.02           C  
ATOM   1661  CD1 LEU A 122     -14.368  35.681   9.415  1.00 31.54           C  
ATOM   1662  CD2 LEU A 122     -13.130  36.996   7.601  1.00 31.37           C  
ATOM   1663  H   LEU A 122     -15.752  39.580   9.279  1.00  0.00           H  
ATOM   1664  HA  LEU A 122     -14.953  38.826   6.622  1.00  0.00           H  
ATOM   1665 1HB  LEU A 122     -16.372  37.467   8.802  1.00  0.00           H  
ATOM   1666 2HB  LEU A 122     -15.937  36.525   7.358  1.00  0.00           H  
ATOM   1667  HG  LEU A 122     -14.046  37.803   9.343  1.00  0.00           H  
ATOM   1668 1HD1 LEU A 122     -13.397  35.453   9.854  1.00  0.00           H  
ATOM   1669 2HD1 LEU A 122     -15.111  35.773  10.207  1.00  0.00           H  
ATOM   1670 3HD1 LEU A 122     -14.657  34.878   8.737  1.00  0.00           H  
ATOM   1671 1HD2 LEU A 122     -12.194  36.753   8.104  1.00  0.00           H  
ATOM   1672 2HD2 LEU A 122     -13.336  36.248   6.835  1.00  0.00           H  
ATOM   1673 3HD2 LEU A 122     -13.047  37.978   7.136  1.00  0.00           H  
ATOM   1674  N   GLN A 123     -18.187  39.043   7.055  1.00 41.13           N  
ATOM   1675  CA  GLN A 123     -19.438  39.197   6.288  1.00 44.42           C  
ATOM   1676  C   GLN A 123     -19.405  40.372   5.296  1.00 47.24           C  
ATOM   1677  O   GLN A 123     -20.088  40.346   4.252  1.00 50.91           O  
ATOM   1678  CB  GLN A 123     -20.614  39.361   7.250  1.00 45.79           C  
ATOM   1679  CG  GLN A 123     -20.996  38.054   7.938  1.00 48.27           C  
ATOM   1680  CD  GLN A 123     -21.780  37.149   6.994  1.00 57.08           C  
ATOM   1681  OE1 GLN A 123     -21.247  36.161   6.477  1.00 62.37           O  
ATOM   1682  NE2 GLN A 123     -23.039  37.509   6.731  1.00 60.93           N  
ATOM   1683  H   GLN A 123     -18.207  39.161   8.058  1.00  0.00           H  
ATOM   1684  HA  GLN A 123     -19.594  38.317   5.664  1.00  0.00           H  
ATOM   1685 1HB  GLN A 123     -20.317  40.109   7.986  1.00  0.00           H  
ATOM   1686 2HB  GLN A 123     -21.450  39.742   6.663  1.00  0.00           H  
ATOM   1687 1HG  GLN A 123     -20.281  37.450   8.495  1.00  0.00           H  
ATOM   1688 2HG  GLN A 123     -21.693  38.523   8.634  1.00  0.00           H  
ATOM   1689 1HE2 GLN A 123     -23.601  36.953   6.118  1.00  0.00           H  
ATOM   1690 2HE2 GLN A 123     -23.421  38.334   7.147  1.00  0.00           H  
ATOM   1691  N   ALA A 124     -18.620  41.392   5.637  1.00 45.88           N  
ATOM   1692  CA  ALA A 124     -18.449  42.597   4.841  1.00 48.77           C  
ATOM   1693  C   ALA A 124     -17.339  42.481   3.769  1.00 49.31           C  
ATOM   1694  O   ALA A 124     -17.131  43.416   2.990  1.00 52.44           O  
ATOM   1695  CB  ALA A 124     -18.165  43.783   5.783  1.00 48.77           C  
ATOM   1696  H   ALA A 124     -18.119  41.304   6.509  1.00  0.00           H  
ATOM   1697  HA  ALA A 124     -19.371  42.787   4.291  1.00  0.00           H  
ATOM   1698 1HB  ALA A 124     -18.036  44.691   5.194  1.00  0.00           H  
ATOM   1699 2HB  ALA A 124     -19.002  43.912   6.469  1.00  0.00           H  
ATOM   1700 3HB  ALA A 124     -17.257  43.587   6.351  1.00  0.00           H  
ATOM   1701  N   GLY A 125     -16.631  41.350   3.736  1.00 46.77           N  
ATOM   1702  CA  GLY A 125     -15.578  41.105   2.749  1.00 47.08           C  
ATOM   1703  C   GLY A 125     -14.145  40.961   3.234  1.00 44.33           C  
ATOM   1704  O   GLY A 125     -13.236  40.793   2.404  1.00 43.48           O  
ATOM   1705  H   GLY A 125     -16.836  40.639   4.423  1.00  0.00           H  
ATOM   1706 1HA  GLY A 125     -15.795  40.177   2.220  1.00  0.00           H  
ATOM   1707 2HA  GLY A 125     -15.557  41.930   2.038  1.00  0.00           H  
ATOM   1708  N   ALA A 126     -13.907  41.017   4.556  1.00 40.76           N  
ATOM   1709  CA  ALA A 126     -12.547  40.828   5.082  1.00 39.50           C  
ATOM   1710  C   ALA A 126     -12.161  39.361   4.938  1.00 38.14           C  
ATOM   1711  O   ALA A 126     -13.006  38.516   4.676  1.00 38.31           O  
ATOM   1712  CB  ALA A 126     -12.446  41.261   6.556  1.00 37.20           C  
ATOM   1713  H   ALA A 126     -14.664  41.190   5.201  1.00  0.00           H  
ATOM   1714  HA  ALA A 126     -11.859  41.443   4.502  1.00  0.00           H  
ATOM   1715 1HB  ALA A 126     -11.427  41.107   6.910  1.00  0.00           H  
ATOM   1716 2HB  ALA A 126     -12.705  42.316   6.644  1.00  0.00           H  
ATOM   1717 3HB  ALA A 126     -13.132  40.667   7.157  1.00  0.00           H  
ATOM   1718  N   ASP A 127     -10.878  39.042   5.078  1.00 38.12           N  
ATOM   1719  CA  ASP A 127     -10.498  37.632   5.080  1.00 36.53           C  
ATOM   1720  C   ASP A 127      -9.843  37.226   6.379  1.00 32.68           C  
ATOM   1721  O   ASP A 127      -9.468  38.062   7.205  1.00 30.99           O  
ATOM   1722  CB  ASP A 127      -9.612  37.287   3.890  1.00 39.09           C  
ATOM   1723  CG  ASP A 127      -8.269  37.878   4.015  1.00 39.98           C  
ATOM   1724  OD1 ASP A 127      -8.240  39.124   3.899  1.00 46.18           O  
ATOM   1725  OD2 ASP A 127      -7.288  37.132   4.278  1.00 36.78           O  
ATOM   1726  H   ASP A 127     -10.160  39.745   5.183  1.00  0.00           H  
ATOM   1727  HA  ASP A 127     -11.391  37.009   5.028  1.00  0.00           H  
ATOM   1728 1HB  ASP A 127      -9.550  36.217   3.690  1.00  0.00           H  
ATOM   1729 2HB  ASP A 127     -10.168  37.776   3.089  1.00  0.00           H  
ATOM   1730  N   ILE A 128      -9.733  35.917   6.542  1.00 31.72           N  
ATOM   1731  CA  ILE A 128      -9.185  35.312   7.742  1.00 29.60           C  
ATOM   1732  C   ILE A 128      -7.832  35.866   8.108  1.00 29.48           C  
ATOM   1733  O   ILE A 128      -7.524  35.966   9.289  1.00 28.14           O  
ATOM   1734  CB  ILE A 128      -9.196  33.768   7.625  1.00 29.53           C  
ATOM   1735  CG1 ILE A 128     -10.669  33.290   7.719  1.00 29.76           C  
ATOM   1736  CG2 ILE A 128      -8.305  33.098   8.627  1.00 29.68           C  
ATOM   1737  CD1 ILE A 128     -10.902  31.851   7.294  1.00 32.04           C  
ATOM   1738  H   ILE A 128     -10.048  35.321   5.790  1.00  0.00           H  
ATOM   1739  HA  ILE A 128      -9.749  35.623   8.621  1.00  0.00           H  
ATOM   1740  HB  ILE A 128      -8.860  33.485   6.628  1.00  0.00           H  
ATOM   1741 1HG1 ILE A 128     -10.983  33.408   8.756  1.00  0.00           H  
ATOM   1742 2HG1 ILE A 128     -11.264  33.947   7.084  1.00  0.00           H  
ATOM   1743 1HG2 ILE A 128      -8.356  32.018   8.495  1.00  0.00           H  
ATOM   1744 2HG2 ILE A 128      -7.279  33.432   8.482  1.00  0.00           H  
ATOM   1745 3HG2 ILE A 128      -8.632  33.356   9.635  1.00  0.00           H  
ATOM   1746 1HD1 ILE A 128     -11.960  31.608   7.393  1.00  0.00           H  
ATOM   1747 2HD1 ILE A 128     -10.597  31.724   6.255  1.00  0.00           H  
ATOM   1748 3HD1 ILE A 128     -10.318  31.185   7.927  1.00  0.00           H  
ATOM   1749  N   SER A 129      -7.014  36.246   7.129  1.00 29.49           N  
ATOM   1750  CA  SER A 129      -5.662  36.746   7.452  1.00 30.07           C  
ATOM   1751  C   SER A 129      -5.710  38.018   8.321  1.00 30.00           C  
ATOM   1752  O   SER A 129      -4.709  38.375   8.924  1.00 31.01           O  
ATOM   1753  CB  SER A 129      -4.825  36.995   6.183  1.00 31.79           C  
ATOM   1754  OG  SER A 129      -5.224  38.185   5.554  1.00 32.31           O  
ATOM   1755  H   SER A 129      -7.303  36.198   6.162  1.00  0.00           H  
ATOM   1756  HA  SER A 129      -5.039  36.010   7.962  1.00  0.00           H  
ATOM   1757 1HB  SER A 129      -3.775  37.063   6.466  1.00  0.00           H  
ATOM   1758 2HB  SER A 129      -4.963  36.155   5.503  1.00  0.00           H  
ATOM   1759  HG  SER A 129      -5.937  38.588   6.055  1.00  0.00           H  
ATOM   1760  N   MET A 130      -6.869  38.678   8.403  1.00 30.46           N  
ATOM   1761  CA  MET A 130      -7.009  39.905   9.185  1.00 31.09           C  
ATOM   1762  C   MET A 130      -7.352  39.680  10.678  1.00 28.62           C  
ATOM   1763  O   MET A 130      -7.443  40.635  11.446  1.00 28.04           O  
ATOM   1764  CB  MET A 130      -8.034  40.809   8.497  1.00 33.15           C  
ATOM   1765  CG  MET A 130      -7.594  41.158   7.068  1.00 37.59           C  
ATOM   1766  SD  MET A 130      -8.875  41.910   6.108  1.00 43.85           S  
ATOM   1767  CE  MET A 130      -9.434  43.093   7.333  1.00 47.22           C  
ATOM   1768  H   MET A 130      -7.672  38.316   7.908  1.00  0.00           H  
ATOM   1769  HA  MET A 130      -6.051  40.421   9.242  1.00  0.00           H  
ATOM   1770 1HB  MET A 130      -8.981  40.271   8.496  1.00  0.00           H  
ATOM   1771 2HB  MET A 130      -8.127  41.707   9.109  1.00  0.00           H  
ATOM   1772 1HG  MET A 130      -6.750  41.845   7.130  1.00  0.00           H  
ATOM   1773 2HG  MET A 130      -7.278  40.238   6.576  1.00  0.00           H  
ATOM   1774 1HE  MET A 130     -10.255  43.682   6.923  1.00  0.00           H  
ATOM   1775 2HE  MET A 130      -9.776  42.562   8.222  1.00  0.00           H  
ATOM   1776 3HE  MET A 130      -8.610  43.756   7.600  1.00  0.00           H  
ATOM   1777  N   ILE A 131      -7.421  38.403  11.078  1.00 27.27           N  
ATOM   1778  CA  ILE A 131      -7.846  37.965  12.412  1.00 24.72           C  
ATOM   1779  C   ILE A 131      -7.118  38.691  13.554  1.00 24.75           C  
ATOM   1780  O   ILE A 131      -7.736  39.055  14.568  1.00 23.31           O  
ATOM   1781  CB  ILE A 131      -7.704  36.409  12.519  1.00 24.13           C  
ATOM   1782  CG1 ILE A 131      -8.344  35.844  13.813  1.00 23.61           C  
ATOM   1783  CG2 ILE A 131      -6.217  35.990  12.363  1.00 24.19           C  
ATOM   1784  CD1 ILE A 131      -8.483  34.338  13.805  1.00 21.83           C  
ATOM   1785  H   ILE A 131      -7.156  37.709  10.394  1.00  0.00           H  
ATOM   1786  HA  ILE A 131      -8.874  38.270  12.607  1.00  0.00           H  
ATOM   1787  HB  ILE A 131      -8.298  35.943  11.733  1.00  0.00           H  
ATOM   1788 1HG1 ILE A 131      -7.714  36.151  14.647  1.00  0.00           H  
ATOM   1789 2HG1 ILE A 131      -9.328  36.303  13.915  1.00  0.00           H  
ATOM   1790 1HG2 ILE A 131      -6.134  34.906  12.440  1.00  0.00           H  
ATOM   1791 2HG2 ILE A 131      -5.848  36.313  11.391  1.00  0.00           H  
ATOM   1792 3HG2 ILE A 131      -5.623  36.456  13.150  1.00  0.00           H  
ATOM   1793 1HD1 ILE A 131      -8.938  34.009  14.739  1.00  0.00           H  
ATOM   1794 2HD1 ILE A 131      -9.113  34.034  12.968  1.00  0.00           H  
ATOM   1795 3HD1 ILE A 131      -7.500  33.882  13.702  1.00  0.00           H  
ATOM   1796  N   GLY A 132      -5.811  38.924  13.387  1.00  0.00           N  
ATOM   1797  CA  GLY A 132      -4.984  39.587  14.407  1.00  0.00           C  
ATOM   1798  C   GLY A 132      -5.408  40.994  14.768  1.00  0.00           C  
ATOM   1799  O   GLY A 132      -5.225  41.446  15.907  1.00  0.00           O  
ATOM   1800  H   GLY A 132      -5.382  38.629  12.521  1.00  0.00           H  
ATOM   1801 1HA  GLY A 132      -5.014  39.001  15.326  1.00  0.00           H  
ATOM   1802 2HA  GLY A 132      -3.957  39.647  14.049  1.00  0.00           H  
ATOM   1803  N   GLN A 133      -5.977  41.690  13.788  1.00 29.80           N  
ATOM   1804  CA  GLN A 133      -6.490  43.052  13.988  1.00 32.53           C  
ATOM   1805  C   GLN A 133      -7.623  43.091  15.002  1.00 30.58           C  
ATOM   1806  O   GLN A 133      -7.949  44.156  15.544  1.00 32.33           O  
ATOM   1807  CB  GLN A 133      -6.945  43.655  12.668  1.00 33.47           C  
ATOM   1808  CG  GLN A 133      -5.858  43.615  11.605  1.00 36.84           C  
ATOM   1809  CD  GLN A 133      -6.180  44.370  10.344  1.00 40.54           C  
ATOM   1810  OE1 GLN A 133      -6.740  45.472  10.383  1.00 46.64           O  
ATOM   1811  NE2 GLN A 133      -5.810  43.787   9.199  1.00 45.04           N  
ATOM   1812  H   GLN A 133      -6.057  41.263  12.876  1.00  0.00           H  
ATOM   1813  HA  GLN A 133      -5.707  43.678  14.415  1.00  0.00           H  
ATOM   1814 1HB  GLN A 133      -7.818  43.087  12.347  1.00  0.00           H  
ATOM   1815 2HB  GLN A 133      -7.239  44.684  12.877  1.00  0.00           H  
ATOM   1816 1HG  GLN A 133      -4.811  43.824  11.824  1.00  0.00           H  
ATOM   1817 2HG  GLN A 133      -5.978  42.551  11.398  1.00  0.00           H  
ATOM   1818 1HE2 GLN A 133      -5.996  44.238   8.325  1.00  0.00           H  
ATOM   1819 2HE2 GLN A 133      -5.347  42.901   9.215  1.00  0.00           H  
ATOM   1820  N   PHE A 134      -8.240  41.935  15.236  1.00 27.45           N  
ATOM   1821  CA  PHE A 134      -9.364  41.821  16.169  1.00 26.87           C  
ATOM   1822  C   PHE A 134      -8.996  41.216  17.516  1.00 26.60           C  
ATOM   1823  O   PHE A 134      -9.869  40.979  18.347  1.00 26.89           O  
ATOM   1824  CB  PHE A 134     -10.511  41.065  15.498  1.00 24.80           C  
ATOM   1825  CG  PHE A 134     -10.937  41.699  14.198  1.00 24.20           C  
ATOM   1826  CD1 PHE A 134     -11.879  42.748  14.181  1.00 27.38           C  
ATOM   1827  CD2 PHE A 134     -10.342  41.307  13.003  1.00 24.23           C  
ATOM   1828  CE1 PHE A 134     -12.258  43.330  12.997  1.00 28.46           C  
ATOM   1829  CE2 PHE A 134     -10.683  41.913  11.806  1.00 27.30           C  
ATOM   1830  CZ  PHE A 134     -11.647  42.930  11.794  1.00 29.30           C  
ATOM   1831  H   PHE A 134      -7.918  41.110  14.751  1.00  0.00           H  
ATOM   1832  HA  PHE A 134      -9.711  42.815  16.454  1.00  0.00           H  
ATOM   1833 1HB  PHE A 134     -10.208  40.043  15.276  1.00  0.00           H  
ATOM   1834 2HB  PHE A 134     -11.382  41.050  16.151  1.00  0.00           H  
ATOM   1835  HD1 PHE A 134     -12.306  43.096  15.122  1.00  0.00           H  
ATOM   1836  HD2 PHE A 134      -9.593  40.515  13.019  1.00  0.00           H  
ATOM   1837  HE1 PHE A 134     -13.030  44.099  12.991  1.00  0.00           H  
ATOM   1838  HE2 PHE A 134     -10.207  41.603  10.876  1.00  0.00           H  
ATOM   1839  HZ  PHE A 134     -11.924  43.409  10.856  1.00  0.00           H  
ATOM   1840  N   GLY A 135      -7.701  40.995  17.711  1.00  0.00           N  
ATOM   1841  CA  GLY A 135      -7.159  40.477  18.959  1.00  0.00           C  
ATOM   1842  C   GLY A 135      -7.450  39.020  19.252  1.00  0.00           C  
ATOM   1843  O   GLY A 135      -7.313  38.594  20.404  1.00  0.00           O  
ATOM   1844  H   GLY A 135      -7.071  41.200  16.949  1.00  0.00           H  
ATOM   1845 1HA  GLY A 135      -6.074  40.581  18.947  1.00  0.00           H  
ATOM   1846 2HA  GLY A 135      -7.568  41.050  19.790  1.00  0.00           H  
ATOM   1847  N   VAL A 136      -7.801  38.235  18.230  1.00  0.00           N  
ATOM   1848  CA  VAL A 136      -8.196  36.824  18.419  1.00  0.00           C  
ATOM   1849  C   VAL A 136      -7.301  35.881  17.565  1.00  0.00           C  
ATOM   1850  O   VAL A 136      -7.610  34.701  17.314  1.00  0.00           O  
ATOM   1851  CB  VAL A 136      -9.709  36.618  18.211  1.00  0.00           C  
ATOM   1852  CG1 VAL A 136     -10.525  37.366  19.296  1.00  0.00           C  
ATOM   1853  CG2 VAL A 136     -10.142  37.040  16.799  1.00  0.00           C  
ATOM   1854  H   VAL A 136      -7.795  38.623  17.298  1.00  0.00           H  
ATOM   1855  HA  VAL A 136      -7.935  36.470  19.417  1.00  0.00           H  
ATOM   1856  HB  VAL A 136      -9.937  35.556  18.300  1.00  0.00           H  
ATOM   1857 1HG1 VAL A 136     -11.590  37.204  19.127  1.00  0.00           H  
ATOM   1858 2HG1 VAL A 136     -10.254  36.988  20.282  1.00  0.00           H  
ATOM   1859 3HG1 VAL A 136     -10.308  38.433  19.244  1.00  0.00           H  
ATOM   1860 1HG2 VAL A 136     -11.213  36.882  16.683  1.00  0.00           H  
ATOM   1861 2HG2 VAL A 136      -9.912  38.095  16.649  1.00  0.00           H  
ATOM   1862 3HG2 VAL A 136      -9.606  36.443  16.060  1.00  0.00           H  
ATOM   1863  N   GLY A 137      -6.142  36.414  17.185  1.00  0.00           N  
ATOM   1864  CA  GLY A 137      -5.184  35.729  16.329  1.00  0.00           C  
ATOM   1865  C   GLY A 137      -4.787  34.343  16.806  1.00  0.00           C  
ATOM   1866  O   GLY A 137      -4.608  33.441  15.995  1.00  0.00           O  
ATOM   1867  H   GLY A 137      -5.929  37.345  17.515  1.00  0.00           H  
ATOM   1868 1HA  GLY A 137      -5.611  35.619  15.333  1.00  0.00           H  
ATOM   1869 2HA  GLY A 137      -4.272  36.323  16.269  1.00  0.00           H  
ATOM   1870  N   PHE A 138      -4.726  34.129  18.124  1.00  0.00           N  
ATOM   1871  CA  PHE A 138      -4.337  32.820  18.640  1.00  0.00           C  
ATOM   1872  C   PHE A 138      -5.163  31.692  17.990  1.00  0.00           C  
ATOM   1873  O   PHE A 138      -4.654  30.619  17.721  1.00  0.00           O  
ATOM   1874  CB  PHE A 138      -4.566  32.726  20.170  1.00  0.00           C  
ATOM   1875  CG  PHE A 138      -4.503  31.321  20.698  1.00  0.00           C  
ATOM   1876  CD1 PHE A 138      -3.289  30.713  20.960  1.00  0.00           C  
ATOM   1877  CD2 PHE A 138      -5.674  30.587  20.926  1.00  0.00           C  
ATOM   1878  CE1 PHE A 138      -3.228  29.412  21.462  1.00  0.00           C  
ATOM   1879  CE2 PHE A 138      -5.616  29.292  21.438  1.00  0.00           C  
ATOM   1880  CZ  PHE A 138      -4.405  28.689  21.674  1.00  0.00           C  
ATOM   1881  H   PHE A 138      -4.949  34.868  18.775  1.00  0.00           H  
ATOM   1882  HA  PHE A 138      -3.278  32.646  18.444  1.00  0.00           H  
ATOM   1883 1HB  PHE A 138      -3.804  33.296  20.700  1.00  0.00           H  
ATOM   1884 2HB  PHE A 138      -5.551  33.114  20.426  1.00  0.00           H  
ATOM   1885  HD1 PHE A 138      -2.366  31.263  20.770  1.00  0.00           H  
ATOM   1886  HD2 PHE A 138      -6.640  31.057  20.741  1.00  0.00           H  
ATOM   1887  HE1 PHE A 138      -2.263  28.961  21.689  1.00  0.00           H  
ATOM   1888  HE2 PHE A 138      -6.541  28.756  21.651  1.00  0.00           H  
ATOM   1889  HZ  PHE A 138      -4.358  27.658  22.022  1.00  0.00           H  
ATOM   1890  N   TYR A 139      -6.456  31.932  17.796  1.00  0.00           N  
ATOM   1891  CA  TYR A 139      -7.354  30.857  17.357  1.00  0.00           C  
ATOM   1892  C   TYR A 139      -7.067  30.376  15.938  1.00  0.00           C  
ATOM   1893  O   TYR A 139      -7.397  29.226  15.604  1.00  0.00           O  
ATOM   1894  CB  TYR A 139      -8.837  31.273  17.538  1.00  0.00           C  
ATOM   1895  CG  TYR A 139      -9.234  31.370  19.008  1.00  0.00           C  
ATOM   1896  CD1 TYR A 139      -9.521  30.244  19.787  1.00  0.00           C  
ATOM   1897  CD2 TYR A 139      -9.245  32.604  19.628  1.00  0.00           C  
ATOM   1898  CE1 TYR A 139      -9.809  30.380  21.151  1.00  0.00           C  
ATOM   1899  CE2 TYR A 139      -9.554  32.749  20.951  1.00  0.00           C  
ATOM   1900  CZ  TYR A 139      -9.845  31.653  21.716  1.00  0.00           C  
ATOM   1901  OH  TYR A 139     -10.140  31.879  23.055  1.00  0.00           O  
ATOM   1902  H   TYR A 139      -6.834  32.857  17.950  1.00  0.00           H  
ATOM   1903  HA  TYR A 139      -7.172  29.958  17.947  1.00  0.00           H  
ATOM   1904 1HB  TYR A 139      -8.964  32.239  17.048  1.00  0.00           H  
ATOM   1905 2HB  TYR A 139      -9.446  30.525  17.031  1.00  0.00           H  
ATOM   1906  HD1 TYR A 139      -9.517  29.262  19.313  1.00  0.00           H  
ATOM   1907  HD2 TYR A 139      -9.001  33.490  19.042  1.00  0.00           H  
ATOM   1908  HE1 TYR A 139     -10.033  29.502  21.757  1.00  0.00           H  
ATOM   1909  HE2 TYR A 139      -9.571  33.742  21.401  1.00  0.00           H  
ATOM   1910  HH  TYR A 139     -10.116  32.809  23.294  1.00  0.00           H  
ATOM   1911  N   SER A 140      -6.245  31.251  15.159  1.00  0.00           N  
ATOM   1912  CA  SER A 140      -5.733  30.830  13.842  1.00  0.00           C  
ATOM   1913  C   SER A 140      -4.862  29.554  13.933  1.00  0.00           C  
ATOM   1914  O   SER A 140      -4.614  28.915  12.917  1.00  0.00           O  
ATOM   1915  CB  SER A 140      -4.946  31.969  13.160  1.00  0.00           C  
ATOM   1916  OG  SER A 140      -3.645  32.149  13.712  1.00  0.00           O  
ATOM   1917  H   SER A 140      -6.014  32.172  15.504  1.00  0.00           H  
ATOM   1918  HA  SER A 140      -6.520  30.654  13.107  1.00  0.00           H  
ATOM   1919 1HB  SER A 140      -4.845  31.738  12.100  1.00  0.00           H  
ATOM   1920 2HB  SER A 140      -5.504  32.897  13.276  1.00  0.00           H  
ATOM   1921  HG  SER A 140      -3.507  31.512  14.417  1.00  0.00           H  
ATOM   1922  N   ALA A 141      -4.397  29.215  15.154  1.00  0.00           N  
ATOM   1923  CA  ALA A 141      -3.663  27.954  15.392  1.00  0.00           C  
ATOM   1924  C   ALA A 141      -4.428  26.763  14.786  1.00  0.00           C  
ATOM   1925  O   ALA A 141      -3.830  25.814  14.258  1.00  0.00           O  
ATOM   1926  CB  ALA A 141      -3.465  27.726  16.921  1.00  0.00           C  
ATOM   1927  H   ALA A 141      -4.558  29.845  15.927  1.00  0.00           H  
ATOM   1928  HA  ALA A 141      -2.683  28.026  14.921  1.00  0.00           H  
ATOM   1929 1HB  ALA A 141      -2.923  26.794  17.081  1.00  0.00           H  
ATOM   1930 2HB  ALA A 141      -2.895  28.554  17.342  1.00  0.00           H  
ATOM   1931 3HB  ALA A 141      -4.437  27.669  17.409  1.00  0.00           H  
ATOM   1932  N   TYR A 142      -5.759  26.832  14.877  1.00  0.00           N  
ATOM   1933  CA  TYR A 142      -6.650  25.744  14.428  1.00  0.00           C  
ATOM   1934  C   TYR A 142      -6.725  25.597  12.882  1.00  0.00           C  
ATOM   1935  O   TYR A 142      -7.357  24.661  12.352  1.00  0.00           O  
ATOM   1936  CB  TYR A 142      -8.031  25.843  15.107  1.00  0.00           C  
ATOM   1937  CG  TYR A 142      -7.887  25.485  16.586  1.00  0.00           C  
ATOM   1938  CD1 TYR A 142      -7.984  24.134  17.017  1.00  0.00           C  
ATOM   1939  CD2 TYR A 142      -7.510  26.429  17.514  1.00  0.00           C  
ATOM   1940  CE1 TYR A 142      -7.780  23.774  18.338  1.00  0.00           C  
ATOM   1941  CE2 TYR A 142      -7.313  26.078  18.859  1.00  0.00           C  
ATOM   1942  CZ  TYR A 142      -7.435  24.739  19.254  1.00  0.00           C  
ATOM   1943  OH  TYR A 142      -7.212  24.454  20.574  1.00  0.00           O  
ATOM   1944  H   TYR A 142      -6.164  27.669  15.271  1.00  0.00           H  
ATOM   1945  HA  TYR A 142      -6.212  24.778  14.682  1.00  0.00           H  
ATOM   1946 1HB  TYR A 142      -8.386  26.866  14.970  1.00  0.00           H  
ATOM   1947 2HB  TYR A 142      -8.696  25.155  14.586  1.00  0.00           H  
ATOM   1948  HD1 TYR A 142      -8.229  23.364  16.285  1.00  0.00           H  
ATOM   1949  HD2 TYR A 142      -7.368  27.460  17.189  1.00  0.00           H  
ATOM   1950  HE1 TYR A 142      -7.861  22.732  18.644  1.00  0.00           H  
ATOM   1951  HE2 TYR A 142      -7.066  26.846  19.592  1.00  0.00           H  
ATOM   1952  HH  TYR A 142      -6.983  25.229  21.092  1.00  0.00           H  
ATOM   1953  N   LEU A 143      -6.107  26.535  12.165  1.00 19.31           N  
ATOM   1954  CA  LEU A 143      -5.935  26.383  10.712  1.00 21.35           C  
ATOM   1955  C   LEU A 143      -5.060  25.168  10.415  1.00 22.08           C  
ATOM   1956  O   LEU A 143      -5.188  24.514   9.388  1.00 23.71           O  
ATOM   1957  CB  LEU A 143      -5.294  27.622  10.113  1.00 22.22           C  
ATOM   1958  CG  LEU A 143      -6.165  28.894  10.020  1.00 22.93           C  
ATOM   1959  CD1 LEU A 143      -5.300  30.158   9.687  1.00 23.85           C  
ATOM   1960  CD2 LEU A 143      -7.304  28.685   8.997  1.00 24.56           C  
ATOM   1961  H   LEU A 143      -5.750  27.364  12.619  1.00  0.00           H  
ATOM   1962  HA  LEU A 143      -6.907  26.233  10.243  1.00  0.00           H  
ATOM   1963 1HB  LEU A 143      -4.501  27.781  10.842  1.00  0.00           H  
ATOM   1964 2HB  LEU A 143      -4.854  27.417   9.137  1.00  0.00           H  
ATOM   1965  HG  LEU A 143      -6.625  29.044  10.997  1.00  0.00           H  
ATOM   1966 1HD1 LEU A 143      -5.944  31.035   9.629  1.00  0.00           H  
ATOM   1967 2HD1 LEU A 143      -4.556  30.306  10.470  1.00  0.00           H  
ATOM   1968 3HD1 LEU A 143      -4.798  30.013   8.731  1.00  0.00           H  
ATOM   1969 1HD2 LEU A 143      -7.912  29.589   8.941  1.00  0.00           H  
ATOM   1970 2HD2 LEU A 143      -6.878  28.471   8.016  1.00  0.00           H  
ATOM   1971 3HD2 LEU A 143      -7.927  27.848   9.312  1.00  0.00           H  
ATOM   1972  N   VAL A 144      -4.111  24.922  11.300  1.00 21.56           N  
ATOM   1973  CA  VAL A 144      -3.126  23.889  11.060  1.00 21.93           C  
ATOM   1974  C   VAL A 144      -3.071  22.764  12.098  1.00 22.41           C  
ATOM   1975  O   VAL A 144      -2.467  21.728  11.798  1.00 21.55           O  
ATOM   1976  CB  VAL A 144      -1.701  24.488  10.865  1.00 22.97           C  
ATOM   1977  CG1 VAL A 144      -1.611  25.350   9.552  1.00 22.45           C  
ATOM   1978  CG2 VAL A 144      -1.166  25.211  12.156  1.00 22.88           C  
ATOM   1979  H   VAL A 144      -4.065  25.456  12.156  1.00  0.00           H  
ATOM   1980  HA  VAL A 144      -3.377  23.298  10.178  1.00  0.00           H  
ATOM   1981  HB  VAL A 144      -1.000  23.677  10.666  1.00  0.00           H  
ATOM   1982 1HG1 VAL A 144      -0.603  25.752   9.449  1.00  0.00           H  
ATOM   1983 2HG1 VAL A 144      -1.842  24.725   8.690  1.00  0.00           H  
ATOM   1984 3HG1 VAL A 144      -2.324  26.172   9.607  1.00  0.00           H  
ATOM   1985 1HG2 VAL A 144      -0.170  25.609  11.965  1.00  0.00           H  
ATOM   1986 2HG2 VAL A 144      -1.839  26.027  12.420  1.00  0.00           H  
ATOM   1987 3HG2 VAL A 144      -1.119  24.498  12.980  1.00  0.00           H  
ATOM   1988  N   ALA A 145      -3.583  23.022  13.312  1.00 21.33           N  
ATOM   1989  CA  ALA A 145      -3.453  22.126  14.475  1.00 21.69           C  
ATOM   1990  C   ALA A 145      -4.792  21.410  14.724  1.00 22.46           C  
ATOM   1991  O   ALA A 145      -5.826  22.079  14.808  1.00 23.18           O  
ATOM   1992  CB  ALA A 145      -3.070  22.933  15.743  1.00 19.60           C  
ATOM   1993  H   ALA A 145      -4.086  23.892  13.415  1.00  0.00           H  
ATOM   1994  HA  ALA A 145      -2.663  21.403  14.273  1.00  0.00           H  
ATOM   1995 1HB  ALA A 145      -2.979  22.254  16.591  1.00  0.00           H  
ATOM   1996 2HB  ALA A 145      -2.118  23.439  15.579  1.00  0.00           H  
ATOM   1997 3HB  ALA A 145      -3.843  23.671  15.951  1.00  0.00           H  
ATOM   1998  N   GLU A 146      -4.754  20.090  14.907  1.00 22.74           N  
ATOM   1999  CA  GLU A 146      -5.928  19.297  15.367  1.00 23.52           C  
ATOM   2000  C   GLU A 146      -6.164  19.464  16.889  1.00 22.79           C  
ATOM   2001  O   GLU A 146      -7.271  19.290  17.380  1.00 22.32           O  
ATOM   2002  CB  GLU A 146      -5.757  17.800  15.003  1.00 23.36           C  
ATOM   2003  CG  GLU A 146      -4.569  17.093  15.659  1.00 26.29           C  
ATOM   2004  CD  GLU A 146      -4.369  15.640  15.210  1.00 28.63           C  
ATOM   2005  OE1 GLU A 146      -5.077  15.188  14.287  1.00 34.14           O  
ATOM   2006  OE2 GLU A 146      -3.498  14.959  15.806  1.00 31.58           O  
ATOM   2007  H   GLU A 146      -3.882  19.615  14.722  1.00  0.00           H  
ATOM   2008  HA  GLU A 146      -6.835  19.668  14.888  1.00  0.00           H  
ATOM   2009 1HB  GLU A 146      -6.676  17.293  15.300  1.00  0.00           H  
ATOM   2010 2HB  GLU A 146      -5.645  17.746  13.920  1.00  0.00           H  
ATOM   2011 1HG  GLU A 146      -3.622  17.614  15.518  1.00  0.00           H  
ATOM   2012 2HG  GLU A 146      -4.826  17.089  16.717  1.00  0.00           H  
ATOM   2013  N   LYS A 147      -5.083  19.766  17.597  1.00  0.00           N  
ATOM   2014  CA  LYS A 147      -5.061  19.963  19.047  1.00  0.00           C  
ATOM   2015  C   LYS A 147      -3.991  21.015  19.351  1.00  0.00           C  
ATOM   2016  O   LYS A 147      -2.891  20.999  18.785  1.00  0.00           O  
ATOM   2017  CB  LYS A 147      -4.699  18.660  19.782  1.00  0.00           C  
ATOM   2018  CG  LYS A 147      -4.752  18.766  21.322  1.00  0.00           C  
ATOM   2019  CD  LYS A 147      -4.788  17.405  22.004  1.00  0.00           C  
ATOM   2020  CE  LYS A 147      -3.465  16.717  21.962  1.00  0.00           C  
ATOM   2021  NZ  LYS A 147      -3.549  15.329  22.535  1.00  0.00           N  
ATOM   2022  H   LYS A 147      -4.224  19.862  17.074  1.00  0.00           H  
ATOM   2023  HA  LYS A 147      -6.044  20.286  19.390  1.00  0.00           H  
ATOM   2024 1HB  LYS A 147      -5.401  17.897  19.445  1.00  0.00           H  
ATOM   2025 2HB  LYS A 147      -3.691  18.387  19.471  1.00  0.00           H  
ATOM   2026 1HG  LYS A 147      -3.868  19.306  21.663  1.00  0.00           H  
ATOM   2027 2HG  LYS A 147      -5.647  19.322  21.600  1.00  0.00           H  
ATOM   2028 1HD  LYS A 147      -5.084  17.546  23.044  1.00  0.00           H  
ATOM   2029 2HD  LYS A 147      -5.527  16.783  21.499  1.00  0.00           H  
ATOM   2030 1HE  LYS A 147      -3.138  16.667  20.925  1.00  0.00           H  
ATOM   2031 2HE  LYS A 147      -2.754  17.309  22.538  1.00  0.00           H  
ATOM   2032 1HZ  LYS A 147      -2.639  14.891  22.493  1.00  0.00           H  
ATOM   2033 2HZ  LYS A 147      -3.854  15.379  23.497  1.00  0.00           H  
ATOM   2034 3HZ  LYS A 147      -4.210  14.784  22.000  1.00  0.00           H  
ATOM   2035  N   VAL A 148      -4.308  21.890  20.289  1.00  0.00           N  
ATOM   2036  CA  VAL A 148      -3.342  22.875  20.760  1.00  0.00           C  
ATOM   2037  C   VAL A 148      -3.193  22.684  22.259  1.00  0.00           C  
ATOM   2038  O   VAL A 148      -4.192  22.637  22.984  1.00  0.00           O  
ATOM   2039  CB  VAL A 148      -3.773  24.322  20.454  1.00  0.00           C  
ATOM   2040  CG1 VAL A 148      -2.752  25.308  21.002  1.00  0.00           C  
ATOM   2041  CG2 VAL A 148      -3.952  24.519  18.956  1.00  0.00           C  
ATOM   2042  H   VAL A 148      -5.235  21.880  20.689  1.00  0.00           H  
ATOM   2043  HA  VAL A 148      -2.351  22.690  20.343  1.00  0.00           H  
ATOM   2044  HB  VAL A 148      -4.742  24.508  20.916  1.00  0.00           H  
ATOM   2045 1HG1 VAL A 148      -3.073  26.326  20.777  1.00  0.00           H  
ATOM   2046 2HG1 VAL A 148      -2.670  25.185  22.081  1.00  0.00           H  
ATOM   2047 3HG1 VAL A 148      -1.783  25.124  20.539  1.00  0.00           H  
ATOM   2048 1HG2 VAL A 148      -4.257  25.546  18.758  1.00  0.00           H  
ATOM   2049 2HG2 VAL A 148      -3.009  24.315  18.448  1.00  0.00           H  
ATOM   2050 3HG2 VAL A 148      -4.718  23.836  18.588  1.00  0.00           H  
ATOM   2051  N   THR A 149      -1.947  22.534  22.698  1.00  0.00           N  
ATOM   2052  CA  THR A 149      -1.601  22.432  24.145  1.00  0.00           C  
ATOM   2053  C   THR A 149      -0.763  23.660  24.459  1.00  0.00           C  
ATOM   2054  O   THR A 149       0.275  23.898  23.823  1.00  0.00           O  
ATOM   2055  CB  THR A 149      -0.817  21.156  24.501  1.00  0.00           C  
ATOM   2056  OG1 THR A 149      -1.595  20.002  24.158  1.00  0.00           O  
ATOM   2057  CG2 THR A 149      -0.496  21.123  25.988  1.00  0.00           C  
ATOM   2058  H   THR A 149      -1.208  22.489  22.011  1.00  0.00           H  
ATOM   2059  HA  THR A 149      -2.513  22.436  24.743  1.00  0.00           H  
ATOM   2060  HB  THR A 149       0.111  21.140  23.930  1.00  0.00           H  
ATOM   2061  HG1 THR A 149      -2.240  19.835  24.850  1.00  0.00           H  
ATOM   2062 1HG2 THR A 149       0.059  20.215  26.219  1.00  0.00           H  
ATOM   2063 2HG2 THR A 149       0.105  21.994  26.249  1.00  0.00           H  
ATOM   2064 3HG2 THR A 149      -1.423  21.138  26.559  1.00  0.00           H  
ATOM   2065  N   VAL A 150      -1.141  24.391  25.483  1.00  0.00           N  
ATOM   2066  CA  VAL A 150      -0.447  25.619  25.865  1.00  0.00           C  
ATOM   2067  C   VAL A 150      -0.007  25.500  27.328  1.00  0.00           C  
ATOM   2068  O   VAL A 150      -0.851  25.406  28.248  1.00  0.00           O  
ATOM   2069  CB  VAL A 150      -1.333  26.867  25.686  1.00  0.00           C  
ATOM   2070  CG1 VAL A 150      -0.572  28.122  26.087  1.00  0.00           C  
ATOM   2071  CG2 VAL A 150      -1.818  26.975  24.248  1.00  0.00           C  
ATOM   2072  H   VAL A 150      -1.940  24.089  26.023  1.00  0.00           H  
ATOM   2073  HA  VAL A 150       0.485  25.736  25.311  1.00  0.00           H  
ATOM   2074  HB  VAL A 150      -2.220  26.764  26.312  1.00  0.00           H  
ATOM   2075 1HG1 VAL A 150      -1.214  28.994  25.954  1.00  0.00           H  
ATOM   2076 2HG1 VAL A 150      -0.273  28.048  27.132  1.00  0.00           H  
ATOM   2077 3HG1 VAL A 150       0.313  28.226  25.460  1.00  0.00           H  
ATOM   2078 1HG2 VAL A 150      -2.442  27.861  24.140  1.00  0.00           H  
ATOM   2079 2HG2 VAL A 150      -0.959  27.052  23.581  1.00  0.00           H  
ATOM   2080 3HG2 VAL A 150      -2.398  26.089  23.992  1.00  0.00           H  
ATOM   2081  N   ILE A 151       1.313  25.449  27.521  1.00  0.00           N  
ATOM   2082  CA  ILE A 151       1.926  25.380  28.859  1.00  0.00           C  
ATOM   2083  C   ILE A 151       2.429  26.792  29.186  1.00  0.00           C  
ATOM   2084  O   ILE A 151       3.091  27.438  28.381  1.00  0.00           O  
ATOM   2085  CB  ILE A 151       3.088  24.373  28.933  1.00  0.00           C  
ATOM   2086  CG1 ILE A 151       2.589  22.959  28.621  1.00  0.00           C  
ATOM   2087  CG2 ILE A 151       3.745  24.419  30.304  1.00  0.00           C  
ATOM   2088  CD1 ILE A 151       3.697  21.947  28.439  1.00  0.00           C  
ATOM   2089  H   ILE A 151       1.909  25.459  26.706  1.00  0.00           H  
ATOM   2090  HA  ILE A 151       1.186  25.098  29.606  1.00  0.00           H  
ATOM   2091  HB  ILE A 151       3.823  24.622  28.168  1.00  0.00           H  
ATOM   2092 1HG1 ILE A 151       1.948  22.652  29.447  1.00  0.00           H  
ATOM   2093 2HG1 ILE A 151       1.998  23.019  27.707  1.00  0.00           H  
ATOM   2094 1HG2 ILE A 151       4.563  23.700  30.339  1.00  0.00           H  
ATOM   2095 2HG2 ILE A 151       4.133  25.419  30.488  1.00  0.00           H  
ATOM   2096 3HG2 ILE A 151       3.010  24.168  31.069  1.00  0.00           H  
ATOM   2097 1HD1 ILE A 151       3.266  20.970  28.221  1.00  0.00           H  
ATOM   2098 2HD1 ILE A 151       4.339  22.253  27.612  1.00  0.00           H  
ATOM   2099 3HD1 ILE A 151       4.288  21.885  29.352  1.00  0.00           H  
ATOM   2100  N   THR A 152       2.072  27.287  30.365  1.00  0.00           N  
ATOM   2101  CA  THR A 152       2.363  28.656  30.693  1.00  0.00           C  
ATOM   2102  C   THR A 152       2.625  28.799  32.171  1.00  0.00           C  
ATOM   2103  O   THR A 152       2.071  28.058  32.998  1.00  0.00           O  
ATOM   2104  CB  THR A 152       1.213  29.595  30.285  1.00  0.00           C  
ATOM   2105  OG1 THR A 152       1.649  30.958  30.382  1.00  0.00           O  
ATOM   2106  CG2 THR A 152       0.008  29.387  31.189  1.00  0.00           C  
ATOM   2107  H   THR A 152       1.593  26.710  31.041  1.00  0.00           H  
ATOM   2108  HA  THR A 152       3.313  28.949  30.244  1.00  0.00           H  
ATOM   2109  HB  THR A 152       0.933  29.385  29.253  1.00  0.00           H  
ATOM   2110  HG1 THR A 152       2.147  31.191  29.595  1.00  0.00           H  
ATOM   2111 1HG2 THR A 152      -0.794  30.059  30.885  1.00  0.00           H  
ATOM   2112 2HG2 THR A 152      -0.332  28.354  31.109  1.00  0.00           H  
ATOM   2113 3HG2 THR A 152       0.287  29.597  32.221  1.00  0.00           H  
ATOM   2114  N   LYS A 153       3.437  29.855  32.354  1.00  0.00           N  
ATOM   2115  CA  LYS A 153       3.930  30.207  33.702  1.00  0.00           C  
ATOM   2116  C   LYS A 153       4.027  31.729  33.856  1.00  0.00           C  
ATOM   2117  O   LYS A 153       4.813  32.374  33.180  1.00  0.00           O  
ATOM   2118  CB  LYS A 153       5.289  29.551  33.927  1.00  0.00           C  
ATOM   2119  CG  LYS A 153       5.953  29.851  35.295  1.00  0.00           C  
ATOM   2120  CD  LYS A 153       5.219  29.144  36.449  1.00  0.00           C  
ATOM   2121  CE  LYS A 153       5.885  29.308  37.795  1.00  0.00           C  
ATOM   2122  NZ  LYS A 153       5.651  30.651  38.416  1.00  0.00           N  
ATOM   2123  H   LYS A 153       3.692  30.438  31.569  1.00  0.00           H  
ATOM   2124  HA  LYS A 153       3.228  29.849  34.456  1.00  0.00           H  
ATOM   2125 1HB  LYS A 153       5.143  28.474  33.833  1.00  0.00           H  
ATOM   2126 2HB  LYS A 153       5.948  29.897  33.131  1.00  0.00           H  
ATOM   2127 1HG  LYS A 153       6.988  29.508  35.260  1.00  0.00           H  
ATOM   2128 2HG  LYS A 153       5.934  30.928  35.460  1.00  0.00           H  
ATOM   2129 1HD  LYS A 153       4.209  29.550  36.518  1.00  0.00           H  
ATOM   2130 2HD  LYS A 153       5.166  28.078  36.226  1.00  0.00           H  
ATOM   2131 1HE  LYS A 153       5.497  28.542  38.464  1.00  0.00           H  
ATOM   2132 2HE  LYS A 153       6.958  29.166  37.665  1.00  0.00           H  
ATOM   2133 1HZ  LYS A 153       6.121  30.696  39.309  1.00  0.00           H  
ATOM   2134 2HZ  LYS A 153       6.015  31.372  37.807  1.00  0.00           H  
ATOM   2135 3HZ  LYS A 153       4.660  30.792  38.549  1.00  0.00           H  
ATOM   2136  N   HIS A 154       3.181  32.260  34.729  1.00  0.00           N  
ATOM   2137  CA  HIS A 154       3.156  33.673  35.126  1.00  0.00           C  
ATOM   2138  C   HIS A 154       3.760  33.795  36.532  1.00  0.00           C  
ATOM   2139  O   HIS A 154       3.573  32.938  37.404  1.00  0.00           O  
ATOM   2140  CB  HIS A 154       1.732  34.237  35.097  1.00  0.00           C  
ATOM   2141  CG  HIS A 154       1.677  35.733  35.144  1.00  0.00           C  
ATOM   2142  ND1 HIS A 154       1.896  36.449  36.301  1.00  0.00           N  
ATOM   2143  CD2 HIS A 154       1.427  36.647  34.177  1.00  0.00           C  
ATOM   2144  CE1 HIS A 154       1.784  37.741  36.043  1.00  0.00           C  
ATOM   2145  NE2 HIS A 154       1.499  37.886  34.762  1.00  0.00           N  
ATOM   2146  H   HIS A 154       2.512  31.623  35.138  1.00  0.00           H  
ATOM   2147  HA  HIS A 154       3.757  34.259  34.431  1.00  0.00           H  
ATOM   2148 1HB  HIS A 154       1.226  33.936  34.179  1.00  0.00           H  
ATOM   2149 2HB  HIS A 154       1.168  33.877  35.957  1.00  0.00           H  
ATOM   2150  HD1 HIS A 154       2.181  36.074  37.184  1.00  0.00           H  
ATOM   2151  HD2 HIS A 154       1.199  36.557  33.114  1.00  0.00           H  
ATOM   2152  HE1 HIS A 154       1.924  38.479  36.833  1.00  0.00           H  
ATOM   2153  N   ASN A 155       4.479  34.882  36.763  1.00 23.77           N  
ATOM   2154  CA  ASN A 155       4.991  35.161  38.086  1.00 26.28           C  
ATOM   2155  C   ASN A 155       3.849  35.115  39.115  1.00 27.53           C  
ATOM   2156  O   ASN A 155       2.723  35.509  38.825  1.00 25.72           O  
ATOM   2157  CB  ASN A 155       5.644  36.541  38.128  1.00 26.99           C  
ATOM   2158  CG  ASN A 155       7.010  36.606  37.432  1.00 28.16           C  
ATOM   2159  OD1 ASN A 155       7.740  35.617  37.305  1.00 27.90           O  
ATOM   2160  ND2 ASN A 155       7.373  37.813  37.026  1.00 26.45           N  
ATOM   2161  H   ASN A 155       4.677  35.528  36.013  1.00  0.00           H  
ATOM   2162  HA  ASN A 155       5.748  34.422  38.353  1.00  0.00           H  
ATOM   2163 1HB  ASN A 155       5.074  37.436  37.875  1.00  0.00           H  
ATOM   2164 2HB  ASN A 155       5.802  36.504  39.206  1.00  0.00           H  
ATOM   2165 1HD2 ASN A 155       8.250  37.941  36.562  1.00  0.00           H  
ATOM   2166 2HD2 ASN A 155       6.771  38.595  37.182  1.00  0.00           H  
ATOM   2167  N   ASP A 156       4.146  34.549  40.282  1.00 29.13           N  
ATOM   2168  CA  ASP A 156       3.167  34.484  41.400  1.00 31.35           C  
ATOM   2169  C   ASP A 156       1.962  33.577  41.125  1.00 31.00           C  
ATOM   2170  O   ASP A 156       0.979  33.623  41.850  1.00 33.27           O  
ATOM   2171  CB  ASP A 156       2.663  35.887  41.758  1.00 32.83           C  
ATOM   2172  CG  ASP A 156       3.806  36.857  42.032  1.00 37.12           C  
ATOM   2173  OD1 ASP A 156       4.606  36.580  42.951  1.00 39.30           O  
ATOM   2174  OD2 ASP A 156       3.906  37.873  41.302  1.00 42.14           O  
ATOM   2175  H   ASP A 156       5.066  34.152  40.410  1.00  0.00           H  
ATOM   2176  HA  ASP A 156       3.641  34.050  42.281  1.00  0.00           H  
ATOM   2177 1HB  ASP A 156       1.972  36.301  41.023  1.00  0.00           H  
ATOM   2178 2HB  ASP A 156       2.125  35.668  42.681  1.00  0.00           H  
ATOM   2179  N   ASP A 157       2.016  32.763  40.076  1.00 28.66           N  
ATOM   2180  CA  ASP A 157       1.002  31.724  39.881  1.00 28.28           C  
ATOM   2181  C   ASP A 157       1.746  30.440  39.498  1.00 27.73           C  
ATOM   2182  O   ASP A 157       2.977  30.457  39.280  1.00 26.53           O  
ATOM   2183  CB  ASP A 157      -0.016  32.169  38.829  1.00 27.00           C  
ATOM   2184  CG  ASP A 157      -1.389  31.482  38.955  1.00 28.83           C  
ATOM   2185  OD1 ASP A 157      -1.545  30.486  39.722  1.00 28.07           O  
ATOM   2186  OD2 ASP A 157      -2.329  31.987  38.264  1.00 27.50           O  
ATOM   2187  H   ASP A 157       2.762  32.856  39.401  1.00  0.00           H  
ATOM   2188  HA  ASP A 157       0.478  31.538  40.819  1.00  0.00           H  
ATOM   2189 1HB  ASP A 157      -0.149  33.250  38.784  1.00  0.00           H  
ATOM   2190 2HB  ASP A 157       0.483  31.825  37.922  1.00  0.00           H  
ATOM   2191  N   GLU A 158       1.000  29.345  39.400  1.00 26.82           N  
ATOM   2192  CA  GLU A 158       1.565  28.033  39.114  1.00 27.76           C  
ATOM   2193  C   GLU A 158       1.735  27.829  37.624  1.00 25.89           C  
ATOM   2194  O   GLU A 158       1.194  28.595  36.816  1.00 25.07           O  
ATOM   2195  CB  GLU A 158       0.606  26.948  39.637  1.00 30.50           C  
ATOM   2196  CG  GLU A 158       0.460  26.992  41.117  1.00 36.69           C  
ATOM   2197  CD  GLU A 158       1.774  26.757  41.812  1.00 44.99           C  
ATOM   2198  OE1 GLU A 158       2.443  25.739  41.501  1.00 50.48           O  
ATOM   2199  OE2 GLU A 158       2.161  27.598  42.665  1.00 51.60           O  
ATOM   2200  H   GLU A 158       0.002  29.433  39.530  1.00  0.00           H  
ATOM   2201  HA  GLU A 158       2.531  27.931  39.609  1.00  0.00           H  
ATOM   2202 1HB  GLU A 158      -0.357  27.114  39.153  1.00  0.00           H  
ATOM   2203 2HB  GLU A 158       1.010  25.986  39.321  1.00  0.00           H  
ATOM   2204 1HG  GLU A 158       0.022  27.921  41.482  1.00  0.00           H  
ATOM   2205 2HG  GLU A 158      -0.215  26.165  41.333  1.00  0.00           H  
ATOM   2206  N   GLN A 159       2.425  26.755  37.246  1.00 23.69           N  
ATOM   2207  CA  GLN A 159       2.519  26.403  35.812  1.00 23.38           C  
ATOM   2208  C   GLN A 159       1.303  25.587  35.424  1.00 22.66           C  
ATOM   2209  O   GLN A 159       0.986  24.599  36.107  1.00 25.15           O  
ATOM   2210  CB  GLN A 159       3.768  25.562  35.545  1.00 23.19           C  
ATOM   2211  CG  GLN A 159       4.131  25.297  34.119  1.00 22.47           C  
ATOM   2212  CD  GLN A 159       5.573  24.822  33.986  1.00 25.25           C  
ATOM   2213  OE1 GLN A 159       6.492  25.492  34.468  1.00 26.84           O  
ATOM   2214  NE2 GLN A 159       5.774  23.671  33.355  1.00 26.47           N  
ATOM   2215  H   GLN A 159       2.889  26.172  37.927  1.00  0.00           H  
ATOM   2216  HA  GLN A 159       2.566  27.314  35.215  1.00  0.00           H  
ATOM   2217 1HB  GLN A 159       4.603  26.080  36.016  1.00  0.00           H  
ATOM   2218 2HB  GLN A 159       3.612  24.602  36.038  1.00  0.00           H  
ATOM   2219 1HG  GLN A 159       3.508  24.701  33.453  1.00  0.00           H  
ATOM   2220 2HG  GLN A 159       4.081  26.345  33.821  1.00  0.00           H  
ATOM   2221 1HE2 GLN A 159       6.704  23.317  33.242  1.00  0.00           H  
ATOM   2222 2HE2 GLN A 159       4.997  23.156  32.993  1.00  0.00           H  
ATOM   2223  N   TYR A 160       0.625  25.981  34.351  1.00  0.00           N  
ATOM   2224  CA  TYR A 160      -0.611  25.331  33.905  1.00  0.00           C  
ATOM   2225  C   TYR A 160      -0.475  24.817  32.490  1.00  0.00           C  
ATOM   2226  O   TYR A 160       0.325  25.335  31.712  1.00  0.00           O  
ATOM   2227  CB  TYR A 160      -1.795  26.296  33.994  1.00  0.00           C  
ATOM   2228  CG  TYR A 160      -2.099  26.766  35.399  1.00  0.00           C  
ATOM   2229  CD1 TYR A 160      -1.681  28.014  35.839  1.00  0.00           C  
ATOM   2230  CD2 TYR A 160      -2.804  25.962  36.281  1.00  0.00           C  
ATOM   2231  CE1 TYR A 160      -1.955  28.448  37.122  1.00  0.00           C  
ATOM   2232  CE2 TYR A 160      -3.085  26.385  37.566  1.00  0.00           C  
ATOM   2233  CZ  TYR A 160      -2.658  27.630  37.983  1.00  0.00           C  
ATOM   2234  OH  TYR A 160      -2.935  28.057  39.261  1.00  0.00           O  
ATOM   2235  H   TYR A 160       0.986  26.765  33.826  1.00  0.00           H  
ATOM   2236  HA  TYR A 160      -0.856  24.505  34.573  1.00  0.00           H  
ATOM   2237 1HB  TYR A 160      -1.558  27.157  33.366  1.00  0.00           H  
ATOM   2238 2HB  TYR A 160      -2.664  25.778  33.588  1.00  0.00           H  
ATOM   2239  HD1 TYR A 160      -1.125  28.654  35.154  1.00  0.00           H  
ATOM   2240  HD2 TYR A 160      -3.138  24.980  35.946  1.00  0.00           H  
ATOM   2241  HE1 TYR A 160      -1.620  29.430  37.454  1.00  0.00           H  
ATOM   2242  HE2 TYR A 160      -3.640  25.738  38.245  1.00  0.00           H  
ATOM   2243  HH  TYR A 160      -2.550  28.913  39.462  1.00  0.00           H  
ATOM   2244  N   ALA A 161      -1.226  23.823  32.214  1.00  0.00           N  
ATOM   2245  CA  ALA A 161      -1.382  23.292  30.868  1.00  0.00           C  
ATOM   2246  C   ALA A 161      -2.851  23.459  30.517  1.00  0.00           C  
ATOM   2247  O   ALA A 161      -3.745  22.921  31.220  1.00  0.00           O  
ATOM   2248  CB  ALA A 161      -0.955  21.822  30.807  1.00  0.00           C  
ATOM   2249  H   ALA A 161      -1.722  23.385  32.977  1.00  0.00           H  
ATOM   2250  HA  ALA A 161      -0.746  23.862  30.191  1.00  0.00           H  
ATOM   2251 1HB  ALA A 161      -1.082  21.449  29.791  1.00  0.00           H  
ATOM   2252 2HB  ALA A 161       0.092  21.734  31.098  1.00  0.00           H  
ATOM   2253 3HB  ALA A 161      -1.571  21.236  31.488  1.00  0.00           H  
ATOM   2254  N   TRP A 162      -3.102  24.209  29.457  1.00  0.00           N  
ATOM   2255  CA  TRP A 162      -4.401  24.355  28.823  1.00  0.00           C  
ATOM   2256  C   TRP A 162      -4.381  23.489  27.567  1.00  0.00           C  
ATOM   2257  O   TRP A 162      -3.333  23.336  26.923  1.00  0.00           O  
ATOM   2258  CB  TRP A 162      -4.576  25.839  28.427  1.00  0.00           C  
ATOM   2259  CG  TRP A 162      -5.783  26.283  27.659  1.00  0.00           C  
ATOM   2260  CD1 TRP A 162      -6.899  26.881  28.170  1.00  0.00           C  
ATOM   2261  CD2 TRP A 162      -5.963  26.282  26.222  1.00  0.00           C  
ATOM   2262  NE1 TRP A 162      -7.755  27.225  27.164  1.00  0.00           N  
ATOM   2263  CE2 TRP A 162      -7.219  26.859  25.962  1.00  0.00           C  
ATOM   2264  CE3 TRP A 162      -5.187  25.826  25.139  1.00  0.00           C  
ATOM   2265  CZ2 TRP A 162      -7.723  26.998  24.662  1.00  0.00           C  
ATOM   2266  CZ3 TRP A 162      -5.683  25.977  23.834  1.00  0.00           C  
ATOM   2267  CH2 TRP A 162      -6.944  26.541  23.618  1.00  0.00           C  
ATOM   2268  H   TRP A 162      -2.311  24.710  29.077  1.00  0.00           H  
ATOM   2269  HA  TRP A 162      -5.186  24.063  29.520  1.00  0.00           H  
ATOM   2270 1HB  TRP A 162      -4.610  26.466  29.318  1.00  0.00           H  
ATOM   2271 2HB  TRP A 162      -3.751  26.158  27.791  1.00  0.00           H  
ATOM   2272  HD1 TRP A 162      -6.946  26.994  29.252  1.00  0.00           H  
ATOM   2273  HE1 TRP A 162      -8.649  27.679  27.282  1.00  0.00           H  
ATOM   2274  HE3 TRP A 162      -4.211  25.360  25.270  1.00  0.00           H  
ATOM   2275  HZ2 TRP A 162      -8.701  27.458  24.523  1.00  0.00           H  
ATOM   2276  HZ3 TRP A 162      -5.069  25.647  22.996  1.00  0.00           H  
ATOM   2277  HH2 TRP A 162      -7.318  26.620  22.596  1.00  0.00           H  
ATOM   2278  N   GLU A 163      -5.525  22.928  27.209  1.00  0.00           N  
ATOM   2279  CA  GLU A 163      -5.596  22.134  26.000  1.00  0.00           C  
ATOM   2280  C   GLU A 163      -6.954  22.123  25.379  1.00  0.00           C  
ATOM   2281  O   GLU A 163      -7.964  22.079  26.067  1.00  0.00           O  
ATOM   2282  CB  GLU A 163      -5.160  20.696  26.288  1.00  0.00           C  
ATOM   2283  CG  GLU A 163      -5.147  19.787  25.067  1.00  0.00           C  
ATOM   2284  CD  GLU A 163      -4.449  18.488  25.361  1.00  0.00           C  
ATOM   2285  OE1 GLU A 163      -3.308  18.524  25.754  1.00  0.00           O  
ATOM   2286  OE2 GLU A 163      -5.090  17.465  25.301  1.00  0.00           O  
ATOM   2287  H   GLU A 163      -6.356  23.046  27.770  1.00  0.00           H  
ATOM   2288  HA  GLU A 163      -4.968  22.580  25.228  1.00  0.00           H  
ATOM   2289 1HB  GLU A 163      -4.157  20.746  26.713  1.00  0.00           H  
ATOM   2290 2HB  GLU A 163      -5.850  20.296  27.031  1.00  0.00           H  
ATOM   2291 1HG  GLU A 163      -6.140  19.582  24.669  1.00  0.00           H  
ATOM   2292 2HG  GLU A 163      -4.572  20.350  24.334  1.00  0.00           H  
ATOM   2293  N   SER A 164      -6.995  22.164  24.066  1.00  0.00           N  
ATOM   2294  CA  SER A 164      -8.242  22.002  23.355  1.00  0.00           C  
ATOM   2295  C   SER A 164      -8.070  21.415  21.939  1.00  0.00           C  
ATOM   2296  O   SER A 164      -7.190  21.771  21.235  1.00  0.00           O  
ATOM   2297  CB  SER A 164      -8.948  23.342  23.287  1.00  0.00           C  
ATOM   2298  OG  SER A 164     -10.181  23.255  22.626  1.00  0.00           O  
ATOM   2299  H   SER A 164      -6.145  22.311  23.541  1.00  0.00           H  
ATOM   2300  HA  SER A 164      -8.967  21.384  23.887  1.00  0.00           H  
ATOM   2301 1HB  SER A 164      -9.115  23.700  24.303  1.00  0.00           H  
ATOM   2302 2HB  SER A 164      -8.310  24.047  22.755  1.00  0.00           H  
ATOM   2303  HG  SER A 164     -10.860  22.988  23.250  1.00  0.00           H  
ATOM   2304  N   SER A 165      -8.985  20.536  21.585  1.00 20.03           N  
ATOM   2305  CA  SER A 165      -9.132  19.979  20.258  1.00 20.52           C  
ATOM   2306  C   SER A 165     -10.420  20.577  19.645  1.00 22.30           C  
ATOM   2307  O   SER A 165     -11.038  20.002  18.805  1.00 23.04           O  
ATOM   2308  CB  SER A 165      -9.157  18.444  20.275  1.00 22.67           C  
ATOM   2309  OG  SER A 165      -7.964  17.912  20.705  1.00 21.79           O  
ATOM   2310  H   SER A 165      -9.620  20.245  22.314  1.00  0.00           H  
ATOM   2311  HA  SER A 165      -8.268  20.156  19.616  1.00  0.00           H  
ATOM   2312 1HB  SER A 165      -9.953  18.116  20.944  1.00  0.00           H  
ATOM   2313 2HB  SER A 165      -9.361  18.087  19.267  1.00  0.00           H  
ATOM   2314  HG  SER A 165      -7.352  18.623  20.909  1.00  0.00           H  
ATOM   2315  N   ALA A 166     -10.782  21.731  20.138  1.00 20.57           N  
ATOM   2316  CA  ALA A 166     -11.987  22.421  19.775  1.00 21.56           C  
ATOM   2317  C   ALA A 166     -13.193  21.596  20.204  1.00 23.87           C  
ATOM   2318  O   ALA A 166     -13.145  20.980  21.213  1.00 25.46           O  
ATOM   2319  CB  ALA A 166     -12.011  22.740  18.312  1.00 23.17           C  
ATOM   2320  H   ALA A 166     -10.161  22.149  20.817  1.00  0.00           H  
ATOM   2321  HA  ALA A 166     -12.033  23.359  20.328  1.00  0.00           H  
ATOM   2322 1HB  ALA A 166     -12.937  23.262  18.070  1.00  0.00           H  
ATOM   2323 2HB  ALA A 166     -11.161  23.375  18.064  1.00  0.00           H  
ATOM   2324 3HB  ALA A 166     -11.955  21.817  17.738  1.00  0.00           H  
ATOM   2325  N   GLY A 167     -14.275  21.611  19.455  1.00 24.12           N  
ATOM   2326  CA  GLY A 167     -15.429  20.861  19.879  1.00 23.91           C  
ATOM   2327  C   GLY A 167     -16.190  21.457  21.053  1.00 23.26           C  
ATOM   2328  O   GLY A 167     -17.028  20.814  21.604  1.00 23.85           O  
ATOM   2329  H   GLY A 167     -14.318  22.134  18.592  1.00  0.00           H  
ATOM   2330 1HA  GLY A 167     -16.131  20.787  19.048  1.00  0.00           H  
ATOM   2331 2HA  GLY A 167     -15.114  19.862  20.177  1.00  0.00           H  
ATOM   2332  N   GLY A 168     -15.922  22.701  21.373  1.00 20.71           N  
ATOM   2333  CA  GLY A 168     -16.610  23.414  22.421  1.00 22.33           C  
ATOM   2334  C   GLY A 168     -16.093  23.373  23.843  1.00 20.47           C  
ATOM   2335  O   GLY A 168     -16.652  23.977  24.675  1.00 20.65           O  
ATOM   2336  H   GLY A 168     -15.196  23.172  20.852  1.00  0.00           H  
ATOM   2337 1HA  GLY A 168     -16.631  24.476  22.175  1.00  0.00           H  
ATOM   2338 2HA  GLY A 168     -17.630  23.039  22.497  1.00  0.00           H  
ATOM   2339  N   SER A 169     -14.995  22.684  24.063  1.00 20.08           N  
ATOM   2340  CA  SER A 169     -14.436  22.557  25.377  1.00 20.47           C  
ATOM   2341  C   SER A 169     -12.920  22.656  25.371  1.00 19.92           C  
ATOM   2342  O   SER A 169     -12.309  22.434  24.364  1.00 18.59           O  
ATOM   2343  CB  SER A 169     -14.868  21.240  26.005  1.00 21.95           C  
ATOM   2344  OG  SER A 169     -14.275  20.146  25.417  1.00 21.87           O  
ATOM   2345  H   SER A 169     -14.533  22.233  23.286  1.00  0.00           H  
ATOM   2346  HA  SER A 169     -14.837  23.279  26.090  1.00  0.00           H  
ATOM   2347 1HB  SER A 169     -14.600  21.254  27.061  1.00  0.00           H  
ATOM   2348 2HB  SER A 169     -15.948  21.144  25.906  1.00  0.00           H  
ATOM   2349  HG  SER A 169     -13.693  20.439  24.711  1.00  0.00           H  
ATOM   2350  N   PHE A 170     -12.375  22.983  26.534  1.00  0.00           N  
ATOM   2351  CA  PHE A 170     -10.963  22.999  26.791  1.00  0.00           C  
ATOM   2352  C   PHE A 170     -10.720  22.476  28.187  1.00  0.00           C  
ATOM   2353  O   PHE A 170     -11.646  22.355  28.981  1.00  0.00           O  
ATOM   2354  CB  PHE A 170     -10.386  24.404  26.574  1.00  0.00           C  
ATOM   2355  CG  PHE A 170     -10.910  25.470  27.511  1.00  0.00           C  
ATOM   2356  CD1 PHE A 170     -10.226  25.779  28.717  1.00  0.00           C  
ATOM   2357  CD2 PHE A 170     -12.068  26.176  27.210  1.00  0.00           C  
ATOM   2358  CE1 PHE A 170     -10.707  26.788  29.554  1.00  0.00           C  
ATOM   2359  CE2 PHE A 170     -12.524  27.203  28.049  1.00  0.00           C  
ATOM   2360  CZ  PHE A 170     -11.833  27.488  29.233  1.00  0.00           C  
ATOM   2361  H   PHE A 170     -13.013  23.234  27.276  1.00  0.00           H  
ATOM   2362  HA  PHE A 170     -10.456  22.309  26.115  1.00  0.00           H  
ATOM   2363 1HB  PHE A 170      -9.306  24.392  26.713  1.00  0.00           H  
ATOM   2364 2HB  PHE A 170     -10.618  24.753  25.569  1.00  0.00           H  
ATOM   2365  HD1 PHE A 170      -9.326  25.220  28.977  1.00  0.00           H  
ATOM   2366  HD2 PHE A 170     -12.602  25.949  26.286  1.00  0.00           H  
ATOM   2367  HE1 PHE A 170     -10.180  27.026  30.478  1.00  0.00           H  
ATOM   2368  HE2 PHE A 170     -13.410  27.779  27.784  1.00  0.00           H  
ATOM   2369  HZ  PHE A 170     -12.198  28.269  29.898  1.00  0.00           H  
ATOM   2370  N   THR A 171      -9.529  22.072  28.482  1.00  0.00           N  
ATOM   2371  CA  THR A 171      -9.161  21.627  29.801  1.00  0.00           C  
ATOM   2372  C   THR A 171      -8.050  22.494  30.342  1.00  0.00           C  
ATOM   2373  O   THR A 171      -7.251  23.061  29.579  1.00  0.00           O  
ATOM   2374  CB  THR A 171      -8.699  20.189  29.832  1.00  0.00           C  
ATOM   2375  OG1 THR A 171      -7.502  20.071  29.051  1.00  0.00           O  
ATOM   2376  CG2 THR A 171      -9.839  19.181  29.415  1.00  0.00           C  
ATOM   2377  H   THR A 171      -8.831  22.075  27.752  1.00  0.00           H  
ATOM   2378  HA  THR A 171     -10.015  21.719  30.473  1.00  0.00           H  
ATOM   2379  HB  THR A 171      -8.374  19.942  30.843  1.00  0.00           H  
ATOM   2380  HG1 THR A 171      -7.270  20.930  28.690  1.00  0.00           H  
ATOM   2381 1HG2 THR A 171      -9.454  18.162  29.454  1.00  0.00           H  
ATOM   2382 2HG2 THR A 171     -10.680  19.279  30.101  1.00  0.00           H  
ATOM   2383 3HG2 THR A 171     -10.169  19.406  28.402  1.00  0.00           H  
ATOM   2384  N   VAL A 172      -7.974  22.553  31.659  1.00  0.00           N  
ATOM   2385  CA  VAL A 172      -6.868  23.174  32.346  1.00  0.00           C  
ATOM   2386  C   VAL A 172      -6.474  22.269  33.525  1.00  0.00           C  
ATOM   2387  O   VAL A 172      -7.325  21.716  34.242  1.00  0.00           O  
ATOM   2388  CB  VAL A 172      -7.215  24.566  32.875  1.00  0.00           C  
ATOM   2389  CG1 VAL A 172      -5.956  25.210  33.626  1.00  0.00           C  
ATOM   2390  CG2 VAL A 172      -7.731  25.455  31.757  1.00  0.00           C  
ATOM   2391  H   VAL A 172      -8.723  22.144  32.200  1.00  0.00           H  
ATOM   2392  HA  VAL A 172      -5.998  23.268  31.695  1.00  0.00           H  
ATOM   2393  HB  VAL A 172      -8.021  24.477  33.603  1.00  0.00           H  
ATOM   2394 1HG1 VAL A 172      -6.221  26.201  33.996  1.00  0.00           H  
ATOM   2395 2HG1 VAL A 172      -5.667  24.576  34.463  1.00  0.00           H  
ATOM   2396 3HG1 VAL A 172      -5.121  25.296  32.929  1.00  0.00           H  
ATOM   2397 1HG2 VAL A 172      -7.973  26.439  32.156  1.00  0.00           H  
ATOM   2398 2HG2 VAL A 172      -6.965  25.552  30.988  1.00  0.00           H  
ATOM   2399 3HG2 VAL A 172      -8.627  25.010  31.323  1.00  0.00           H  
ATOM   2400  N   ARG A 173      -5.156  22.115  33.683  1.00 23.59           N  
ATOM   2401  CA  ARG A 173      -4.583  21.388  34.805  1.00 25.35           C  
ATOM   2402  C   ARG A 173      -3.284  22.053  35.248  1.00 25.71           C  
ATOM   2403  O   ARG A 173      -2.639  22.773  34.480  1.00 23.47           O  
ATOM   2404  CB  ARG A 173      -4.310  19.911  34.459  1.00 26.17           C  
ATOM   2405  CG  ARG A 173      -3.101  19.695  33.537  1.00 26.69           C  
ATOM   2406  CD  ARG A 173      -2.700  18.240  33.328  1.00 28.72           C  
ATOM   2407  NE  ARG A 173      -1.802  18.153  32.165  1.00 30.76           N  
ATOM   2408  CZ  ARG A 173      -0.492  18.433  32.166  1.00 32.32           C  
ATOM   2409  NH1 ARG A 173       0.124  18.794  33.266  1.00 35.12           N  
ATOM   2410  NH2 ARG A 173       0.217  18.337  31.059  1.00 32.51           N  
ATOM   2411  H   ARG A 173      -4.540  22.521  32.994  1.00  0.00           H  
ATOM   2412  HA  ARG A 173      -5.294  21.365  35.632  1.00  0.00           H  
ATOM   2413 1HB  ARG A 173      -4.150  19.388  35.401  1.00  0.00           H  
ATOM   2414 2HB  ARG A 173      -5.209  19.526  33.978  1.00  0.00           H  
ATOM   2415 1HG  ARG A 173      -3.331  20.116  32.558  1.00  0.00           H  
ATOM   2416 2HG  ARG A 173      -2.243  20.216  33.964  1.00  0.00           H  
ATOM   2417 1HD  ARG A 173      -2.193  17.881  34.223  1.00  0.00           H  
ATOM   2418 2HD  ARG A 173      -3.597  17.647  33.156  1.00  0.00           H  
ATOM   2419  HE  ARG A 173      -2.006  17.881  31.212  1.00  0.00           H  
ATOM   2420 1HH1 ARG A 173      -0.392  18.864  34.131  1.00  0.00           H  
ATOM   2421 2HH1 ARG A 173       1.112  19.001  33.243  1.00  0.00           H  
ATOM   2422 1HH2 ARG A 173      -0.231  18.049  30.199  1.00  0.00           H  
ATOM   2423 2HH2 ARG A 173       1.203  18.552  31.074  1.00  0.00           H  
ATOM   2424  N   THR A 174      -2.909  21.790  36.492  1.00 27.39           N  
ATOM   2425  CA  THR A 174      -1.582  22.210  36.943  1.00 29.03           C  
ATOM   2426  C   THR A 174      -0.575  21.302  36.219  1.00 30.99           C  
ATOM   2427  O   THR A 174      -0.773  20.063  36.140  1.00 32.30           O  
ATOM   2428  CB  THR A 174      -1.466  22.110  38.494  1.00 31.06           C  
ATOM   2429  OG1 THR A 174      -2.427  23.008  39.071  1.00 31.67           O  
ATOM   2430  CG2 THR A 174      -0.077  22.473  38.958  1.00 31.86           C  
ATOM   2431  H   THR A 174      -3.517  21.306  37.137  1.00  0.00           H  
ATOM   2432  HA  THR A 174      -1.398  23.241  36.638  1.00  0.00           H  
ATOM   2433  HB  THR A 174      -1.690  21.089  38.801  1.00  0.00           H  
ATOM   2434  HG1 THR A 174      -2.909  23.453  38.370  1.00  0.00           H  
ATOM   2435 1HG2 THR A 174      -0.025  22.394  40.044  1.00  0.00           H  
ATOM   2436 2HG2 THR A 174       0.646  21.792  38.509  1.00  0.00           H  
ATOM   2437 3HG2 THR A 174       0.151  23.495  38.657  1.00  0.00           H  
ATOM   2438  N   ASP A 175       0.509  21.896  35.713  1.00 30.71           N  
ATOM   2439  CA  ASP A 175       1.474  21.170  34.903  1.00 32.47           C  
ATOM   2440  C   ASP A 175       2.620  20.652  35.793  1.00 34.90           C  
ATOM   2441  O   ASP A 175       3.215  21.433  36.532  1.00 35.76           O  
ATOM   2442  CB  ASP A 175       2.038  22.051  33.782  1.00 32.15           C  
ATOM   2443  CG  ASP A 175       2.923  21.289  32.808  1.00 32.48           C  
ATOM   2444  OD1 ASP A 175       2.544  20.201  32.344  1.00 41.50           O  
ATOM   2445  OD2 ASP A 175       4.013  21.763  32.466  1.00 34.29           O  
ATOM   2446  H   ASP A 175       0.662  22.877  35.899  1.00  0.00           H  
ATOM   2447  HA  ASP A 175       0.995  20.303  34.446  1.00  0.00           H  
ATOM   2448 1HB  ASP A 175       1.273  22.606  33.239  1.00  0.00           H  
ATOM   2449 2HB  ASP A 175       2.643  22.743  34.368  1.00  0.00           H  
ATOM   2450  N   THR A 176       2.903  19.356  35.658  1.00 37.12           N  
ATOM   2451  CA  THR A 176       3.972  18.646  36.389  1.00 39.65           C  
ATOM   2452  C   THR A 176       5.176  18.348  35.473  1.00 40.61           C  
ATOM   2453  O   THR A 176       6.061  17.552  35.833  1.00 42.75           O  
ATOM   2454  CB  THR A 176       3.437  17.289  36.951  1.00 41.04           C  
ATOM   2455  OG1 THR A 176       2.763  16.578  35.890  1.00 43.94           O  
ATOM   2456  CG2 THR A 176       2.466  17.516  38.139  1.00 42.49           C  
ATOM   2457  H   THR A 176       2.331  18.843  35.002  1.00  0.00           H  
ATOM   2458  HA  THR A 176       4.327  19.263  37.215  1.00  0.00           H  
ATOM   2459  HB  THR A 176       4.281  16.689  37.291  1.00  0.00           H  
ATOM   2460  HG1 THR A 176       2.797  17.099  35.084  1.00  0.00           H  
ATOM   2461 1HG2 THR A 176       2.112  16.553  38.507  1.00  0.00           H  
ATOM   2462 2HG2 THR A 176       2.987  18.042  38.939  1.00  0.00           H  
ATOM   2463 3HG2 THR A 176       1.617  18.111  37.805  1.00  0.00           H  
ATOM   2464  N   GLY A 177       5.212  18.975  34.297  1.00 39.85           N  
ATOM   2465  CA  GLY A 177       6.299  18.772  33.334  1.00 39.48           C  
ATOM   2466  C   GLY A 177       7.527  19.568  33.708  1.00 38.94           C  
ATOM   2467  O   GLY A 177       7.651  20.055  34.824  1.00 39.67           O  
ATOM   2468  H   GLY A 177       4.462  19.611  34.066  1.00  0.00           H  
ATOM   2469 1HA  GLY A 177       6.560  17.714  33.309  1.00  0.00           H  
ATOM   2470 2HA  GLY A 177       5.963  19.086  32.346  1.00  0.00           H  
ATOM   2471  N   GLU A 178       8.442  19.700  32.763  1.00 38.62           N  
ATOM   2472  CA  GLU A 178       9.684  20.452  32.996  1.00 38.13           C  
ATOM   2473  C   GLU A 178       9.278  21.893  33.423  1.00 36.61           C  
ATOM   2474  O   GLU A 178       8.523  22.569  32.697  1.00 34.55           O  
ATOM   2475  CB  GLU A 178      10.524  20.435  31.717  1.00 38.42           C  
ATOM   2476  CG  GLU A 178      12.009  20.816  31.826  1.00 39.61           C  
ATOM   2477  CD  GLU A 178      12.872  19.866  32.685  1.00 41.02           C  
ATOM   2478  OE1 GLU A 178      13.615  20.384  33.549  1.00 41.00           O  
ATOM   2479  OE2 GLU A 178      12.809  18.624  32.525  1.00 39.62           O  
ATOM   2480  H   GLU A 178       8.286  19.275  31.860  1.00  0.00           H  
ATOM   2481  HA  GLU A 178      10.249  19.990  33.806  1.00  0.00           H  
ATOM   2482 1HB  GLU A 178      10.472  19.423  31.315  1.00  0.00           H  
ATOM   2483 2HB  GLU A 178      10.056  21.128  31.018  1.00  0.00           H  
ATOM   2484 1HG  GLU A 178      12.504  20.912  30.860  1.00  0.00           H  
ATOM   2485 2HG  GLU A 178      11.989  21.786  32.320  1.00  0.00           H  
ATOM   2486  N   PRO A 179       9.754  22.373  34.556  1.00 36.15           N  
ATOM   2487  CA  PRO A 179       9.425  23.729  34.969  1.00 35.29           C  
ATOM   2488  C   PRO A 179       9.977  24.763  33.993  1.00 33.85           C  
ATOM   2489  O   PRO A 179      11.109  24.651  33.642  1.00 32.62           O  
ATOM   2490  CB  PRO A 179      10.112  23.839  36.321  1.00 36.64           C  
ATOM   2491  CG  PRO A 179      10.159  22.497  36.810  1.00 38.21           C  
ATOM   2492  CD  PRO A 179      10.371  21.624  35.658  1.00 37.86           C  
ATOM   2493  HA  PRO A 179       8.341  23.905  35.028  1.00  0.00           H  
ATOM   2494 1HB  PRO A 179      11.123  24.263  36.226  1.00  0.00           H  
ATOM   2495 2HB  PRO A 179       9.551  24.492  37.006  1.00  0.00           H  
ATOM   2496 1HG  PRO A 179      10.973  22.367  37.538  1.00  0.00           H  
ATOM   2497 2HG  PRO A 179       9.224  22.227  37.322  1.00  0.00           H  
ATOM   2498 1HD  PRO A 179      11.438  21.440  35.466  1.00  0.00           H  
ATOM   2499 2HD  PRO A 179       9.894  20.641  35.788  1.00  0.00           H  
ATOM   2500  N   MET A 180       9.172  25.741  33.583  1.00 31.39           N  
ATOM   2501  CA  MET A 180       9.571  26.774  32.613  1.00 32.18           C  
ATOM   2502  C   MET A 180      10.171  28.104  33.063  1.00 31.39           C  
ATOM   2503  O   MET A 180      10.681  28.831  32.269  1.00 33.79           O  
ATOM   2504  CB  MET A 180       8.368  27.204  31.776  1.00 31.87           C  
ATOM   2505  CG  MET A 180       7.733  26.194  30.974  1.00 35.35           C  
ATOM   2506  SD  MET A 180       6.233  26.938  30.342  1.00 35.76           S  
ATOM   2507  CE  MET A 180       6.906  28.290  29.508  1.00 31.63           C  
ATOM   2508  H   MET A 180       8.238  25.762  33.968  1.00  0.00           H  
ATOM   2509  HA  MET A 180      10.337  26.381  31.945  1.00  0.00           H  
ATOM   2510 1HB  MET A 180       7.627  27.603  32.467  1.00  0.00           H  
ATOM   2511 2HB  MET A 180       8.711  27.998  31.111  1.00  0.00           H  
ATOM   2512 1HG  MET A 180       8.422  25.908  30.180  1.00  0.00           H  
ATOM   2513 2HG  MET A 180       7.533  25.332  31.610  1.00  0.00           H  
ATOM   2514 1HE  MET A 180       6.105  28.871  29.049  1.00  0.00           H  
ATOM   2515 2HE  MET A 180       7.452  28.918  30.213  1.00  0.00           H  
ATOM   2516 3HE  MET A 180       7.588  27.937  28.734  1.00  0.00           H  
ATOM   2517  N   GLY A 181      10.095  28.417  34.320  1.00 29.98           N  
ATOM   2518  CA  GLY A 181      10.555  29.680  34.830  1.00 29.11           C  
ATOM   2519  C   GLY A 181       9.544  30.781  34.604  1.00 26.77           C  
ATOM   2520  O   GLY A 181       8.969  31.243  35.513  1.00 26.04           O  
ATOM   2521  H   GLY A 181       9.697  27.744  34.959  1.00  0.00           H  
ATOM   2522 1HA  GLY A 181      10.736  29.587  35.901  1.00  0.00           H  
ATOM   2523 2HA  GLY A 181      11.483  29.950  34.328  1.00  0.00           H  
ATOM   2524  N   ARG A 182       9.321  31.177  33.364  1.00  0.00           N  
ATOM   2525  CA  ARG A 182       8.299  32.159  33.035  1.00  0.00           C  
ATOM   2526  C   ARG A 182       7.986  32.054  31.548  1.00  0.00           C  
ATOM   2527  O   ARG A 182       8.868  31.928  30.764  1.00  0.00           O  
ATOM   2528  CB  ARG A 182       8.714  33.580  33.408  1.00  0.00           C  
ATOM   2529  CG  ARG A 182       7.657  34.652  33.174  1.00  0.00           C  
ATOM   2530  CD  ARG A 182       8.234  36.033  33.020  1.00  0.00           C  
ATOM   2531  NE  ARG A 182       9.229  36.132  31.991  1.00  0.00           N  
ATOM   2532  CZ  ARG A 182      10.518  36.279  32.219  1.00  0.00           C  
ATOM   2533  NH1 ARG A 182      10.936  36.363  33.463  1.00  0.00           N  
ATOM   2534  NH2 ARG A 182      11.376  36.343  31.222  1.00  0.00           N  
ATOM   2535  H   ARG A 182       9.881  30.782  32.622  1.00  0.00           H  
ATOM   2536  HA  ARG A 182       7.397  31.962  33.616  1.00  0.00           H  
ATOM   2537 1HB  ARG A 182       8.978  33.567  34.464  1.00  0.00           H  
ATOM   2538 2HB  ARG A 182       9.597  33.819  32.816  1.00  0.00           H  
ATOM   2539 1HG  ARG A 182       7.107  34.405  32.265  1.00  0.00           H  
ATOM   2540 2HG  ARG A 182       6.973  34.655  34.023  1.00  0.00           H  
ATOM   2541 1HD  ARG A 182       7.431  36.727  32.774  1.00  0.00           H  
ATOM   2542 2HD  ARG A 182       8.696  36.330  33.961  1.00  0.00           H  
ATOM   2543  HE  ARG A 182       9.121  36.107  30.986  1.00  0.00           H  
ATOM   2544 1HH1 ARG A 182      10.271  36.313  34.221  1.00  0.00           H  
ATOM   2545 2HH1 ARG A 182      11.921  36.477  33.654  1.00  0.00           H  
ATOM   2546 1HH2 ARG A 182      11.045  36.278  30.269  1.00  0.00           H  
ATOM   2547 2HH2 ARG A 182      12.361  36.457  31.413  1.00  0.00           H  
ATOM   2548  N   GLY A 183       6.809  32.212  31.114  1.00  0.00           N  
ATOM   2549  CA  GLY A 183       6.545  32.208  29.701  1.00  0.00           C  
ATOM   2550  C   GLY A 183       5.360  31.407  29.220  1.00  0.00           C  
ATOM   2551  O   GLY A 183       4.462  31.133  29.958  1.00  0.00           O  
ATOM   2552  H   GLY A 183       6.051  32.392  31.756  1.00  0.00           H  
ATOM   2553 1HA  GLY A 183       6.367  33.230  29.368  1.00  0.00           H  
ATOM   2554 2HA  GLY A 183       7.410  31.802  29.178  1.00  0.00           H  
ATOM   2555  N   THR A 184       5.411  31.067  27.939  1.00  0.00           N  
ATOM   2556  CA  THR A 184       4.372  30.326  27.269  1.00  0.00           C  
ATOM   2557  C   THR A 184       4.888  29.474  26.136  1.00  0.00           C  
ATOM   2558  O   THR A 184       5.684  29.896  25.370  1.00  0.00           O  
ATOM   2559  CB  THR A 184       3.289  31.273  26.719  1.00  0.00           C  
ATOM   2560  OG1 THR A 184       2.698  32.006  27.800  1.00  0.00           O  
ATOM   2561  CG2 THR A 184       2.208  30.484  25.996  1.00  0.00           C  
ATOM   2562  H   THR A 184       6.229  31.349  27.418  1.00  0.00           H  
ATOM   2563  HA  THR A 184       3.921  29.614  27.961  1.00  0.00           H  
ATOM   2564  HB  THR A 184       3.751  31.975  26.025  1.00  0.00           H  
ATOM   2565  HG1 THR A 184       2.048  32.622  27.451  1.00  0.00           H  
ATOM   2566 1HG2 THR A 184       1.452  31.170  25.615  1.00  0.00           H  
ATOM   2567 2HG2 THR A 184       2.653  29.934  25.167  1.00  0.00           H  
ATOM   2568 3HG2 THR A 184       1.745  29.783  26.690  1.00  0.00           H  
ATOM   2569  N   LYS A 185       4.390  28.268  26.082  1.00  0.00           N  
ATOM   2570  CA  LYS A 185       4.747  27.324  25.060  1.00  0.00           C  
ATOM   2571  C   LYS A 185       3.489  26.871  24.379  1.00  0.00           C  
ATOM   2572  O   LYS A 185       2.705  26.140  24.989  1.00  0.00           O  
ATOM   2573  CB  LYS A 185       5.435  26.064  25.642  1.00  0.00           C  
ATOM   2574  CG  LYS A 185       6.720  26.300  26.275  1.00  0.00           C  
ATOM   2575  CD  LYS A 185       7.367  24.954  26.690  1.00  0.00           C  
ATOM   2576  CE  LYS A 185       8.761  25.197  27.243  1.00  0.00           C  
ATOM   2577  NZ  LYS A 185       9.419  23.924  27.622  1.00  0.00           N  
ATOM   2578  H   LYS A 185       3.726  27.996  26.793  1.00  0.00           H  
ATOM   2579  HA  LYS A 185       5.441  27.786  24.357  1.00  0.00           H  
ATOM   2580 1HB  LYS A 185       4.751  25.636  26.374  1.00  0.00           H  
ATOM   2581 2HB  LYS A 185       5.568  25.363  24.817  1.00  0.00           H  
ATOM   2582 1HG  LYS A 185       7.365  26.822  25.566  1.00  0.00           H  
ATOM   2583 2HG  LYS A 185       6.565  26.927  27.152  1.00  0.00           H  
ATOM   2584 1HD  LYS A 185       6.738  24.486  27.449  1.00  0.00           H  
ATOM   2585 2HD  LYS A 185       7.418  24.307  25.814  1.00  0.00           H  
ATOM   2586 1HE  LYS A 185       9.348  25.702  26.477  1.00  0.00           H  
ATOM   2587 2HE  LYS A 185       8.673  25.842  28.117  1.00  0.00           H  
ATOM   2588 1HZ  LYS A 185      10.342  24.118  27.985  1.00  0.00           H  
ATOM   2589 2HZ  LYS A 185       8.869  23.458  28.330  1.00  0.00           H  
ATOM   2590 3HZ  LYS A 185       9.495  23.329  26.809  1.00  0.00           H  
ATOM   2591  N   VAL A 186       3.289  27.322  23.149  1.00  0.00           N  
ATOM   2592  CA  VAL A 186       2.132  26.896  22.352  1.00  0.00           C  
ATOM   2593  C   VAL A 186       2.558  25.694  21.498  1.00  0.00           C  
ATOM   2594  O   VAL A 186       3.375  25.838  20.567  1.00  0.00           O  
ATOM   2595  CB  VAL A 186       1.598  28.021  21.445  1.00  0.00           C  
ATOM   2596  CG1 VAL A 186       0.442  27.516  20.594  1.00  0.00           C  
ATOM   2597  CG2 VAL A 186       1.162  29.216  22.278  1.00  0.00           C  
ATOM   2598  H   VAL A 186       3.949  27.974  22.750  1.00  0.00           H  
ATOM   2599  HA  VAL A 186       1.325  26.530  22.988  1.00  0.00           H  
ATOM   2600  HB  VAL A 186       2.404  28.364  20.796  1.00  0.00           H  
ATOM   2601 1HG1 VAL A 186       0.078  28.323  19.959  1.00  0.00           H  
ATOM   2602 2HG1 VAL A 186       0.783  26.690  19.970  1.00  0.00           H  
ATOM   2603 3HG1 VAL A 186      -0.364  27.173  21.243  1.00  0.00           H  
ATOM   2604 1HG2 VAL A 186       0.789  30.001  21.622  1.00  0.00           H  
ATOM   2605 2HG2 VAL A 186       0.372  28.911  22.965  1.00  0.00           H  
ATOM   2606 3HG2 VAL A 186       2.012  29.593  22.847  1.00  0.00           H  
ATOM   2607  N   ILE A 187       1.987  24.534  21.812  1.00  0.00           N  
ATOM   2608  CA  ILE A 187       2.369  23.257  21.170  1.00  0.00           C  
ATOM   2609  C   ILE A 187       1.256  22.924  20.154  1.00  0.00           C  
ATOM   2610  O   ILE A 187       0.128  22.626  20.546  1.00  0.00           O  
ATOM   2611  CB  ILE A 187       2.531  22.106  22.179  1.00  0.00           C  
ATOM   2612  CG1 ILE A 187       3.602  22.452  23.217  1.00  0.00           C  
ATOM   2613  CG2 ILE A 187       2.882  20.813  21.459  1.00  0.00           C  
ATOM   2614  CD1 ILE A 187       3.672  21.479  24.371  1.00  0.00           C  
ATOM   2615  H   ILE A 187       1.265  24.533  22.518  1.00  0.00           H  
ATOM   2616  HA  ILE A 187       3.311  23.364  20.633  1.00  0.00           H  
ATOM   2617  HB  ILE A 187       1.597  21.976  22.724  1.00  0.00           H  
ATOM   2618 1HG1 ILE A 187       4.561  22.472  22.700  1.00  0.00           H  
ATOM   2619 2HG1 ILE A 187       3.375  23.449  23.596  1.00  0.00           H  
ATOM   2620 1HG2 ILE A 187       2.994  20.009  22.187  1.00  0.00           H  
ATOM   2621 2HG2 ILE A 187       2.087  20.559  20.759  1.00  0.00           H  
ATOM   2622 3HG2 ILE A 187       3.818  20.941  20.915  1.00  0.00           H  
ATOM   2623 1HD1 ILE A 187       4.453  21.791  25.065  1.00  0.00           H  
ATOM   2624 2HD1 ILE A 187       2.713  21.460  24.891  1.00  0.00           H  
ATOM   2625 3HD1 ILE A 187       3.900  20.483  23.995  1.00  0.00           H  
ATOM   2626  N   LEU A 188       1.567  23.051  18.877  1.00 19.01           N  
ATOM   2627  CA  LEU A 188       0.637  22.774  17.788  1.00 19.19           C  
ATOM   2628  C   LEU A 188       0.797  21.313  17.388  1.00 21.85           C  
ATOM   2629  O   LEU A 188       1.819  20.917  16.823  1.00 20.97           O  
ATOM   2630  CB  LEU A 188       0.911  23.655  16.548  1.00 19.04           C  
ATOM   2631  CG  LEU A 188       0.909  25.151  16.872  1.00 17.85           C  
ATOM   2632  CD1 LEU A 188       1.399  25.945  15.607  1.00 20.07           C  
ATOM   2633  CD2 LEU A 188      -0.504  25.592  17.390  1.00 17.87           C  
ATOM   2634  H   LEU A 188       2.504  23.358  18.658  1.00  0.00           H  
ATOM   2635  HA  LEU A 188      -0.382  22.970  18.120  1.00  0.00           H  
ATOM   2636 1HB  LEU A 188       1.915  23.311  16.305  1.00  0.00           H  
ATOM   2637 2HB  LEU A 188       0.236  23.416  15.726  1.00  0.00           H  
ATOM   2638  HG  LEU A 188       1.619  25.307  17.684  1.00  0.00           H  
ATOM   2639 1HD1 LEU A 188       1.402  27.013  15.826  1.00  0.00           H  
ATOM   2640 2HD1 LEU A 188       2.408  25.626  15.346  1.00  0.00           H  
ATOM   2641 3HD1 LEU A 188       0.728  25.748  14.772  1.00  0.00           H  
ATOM   2642 1HD2 LEU A 188      -0.491  26.658  17.617  1.00  0.00           H  
ATOM   2643 2HD2 LEU A 188      -1.252  25.393  16.622  1.00  0.00           H  
ATOM   2644 3HD2 LEU A 188      -0.752  25.032  18.292  1.00  0.00           H  
ATOM   2645  N   HIS A 189      -0.227  20.520  17.700  1.00 21.19           N  
ATOM   2646  CA  HIS A 189      -0.305  19.135  17.213  1.00 22.26           C  
ATOM   2647  C   HIS A 189      -0.897  19.197  15.813  1.00 22.30           C  
ATOM   2648  O   HIS A 189      -2.117  19.373  15.619  1.00 22.07           O  
ATOM   2649  CB  HIS A 189      -1.155  18.291  18.155  1.00 23.07           C  
ATOM   2650  CG  HIS A 189      -0.665  18.283  19.563  1.00 22.22           C  
ATOM   2651  ND1 HIS A 189       0.202  17.319  20.045  1.00 24.45           N  
ATOM   2652  CD2 HIS A 189      -0.961  19.087  20.616  1.00 23.72           C  
ATOM   2653  CE1 HIS A 189       0.451  17.565  21.326  1.00 24.30           C  
ATOM   2654  NE2 HIS A 189      -0.245  18.629  21.692  1.00 24.36           N  
ATOM   2655  H   HIS A 189      -0.968  20.878  18.285  1.00  0.00           H  
ATOM   2656  HA  HIS A 189       0.696  18.708  17.162  1.00  0.00           H  
ATOM   2657 1HB  HIS A 189      -2.176  18.672  18.184  1.00  0.00           H  
ATOM   2658 2HB  HIS A 189      -1.165  17.253  17.823  1.00  0.00           H  
ATOM   2659  HD2 HIS A 189      -1.602  19.963  20.719  1.00  0.00           H  
ATOM   2660  HE1 HIS A 189       1.134  16.931  21.890  1.00  0.00           H  
ATOM   2661  HE2 HIS A 189      -0.254  19.044  22.613  1.00  0.00           H  
ATOM   2662  N   LEU A 190      -0.017  19.096  14.825  1.00 22.13           N  
ATOM   2663  CA  LEU A 190      -0.397  19.404  13.467  1.00 23.14           C  
ATOM   2664  C   LEU A 190      -1.319  18.363  12.867  1.00 24.77           C  
ATOM   2665  O   LEU A 190      -1.206  17.153  13.145  1.00 25.32           O  
ATOM   2666  CB  LEU A 190       0.850  19.617  12.599  1.00 23.25           C  
ATOM   2667  CG  LEU A 190       1.821  20.717  12.987  1.00 21.53           C  
ATOM   2668  CD1 LEU A 190       3.046  20.703  12.046  1.00 22.69           C  
ATOM   2669  CD2 LEU A 190       1.082  22.059  12.966  1.00 21.25           C  
ATOM   2670  H   LEU A 190       0.930  18.801  15.016  1.00  0.00           H  
ATOM   2671  HA  LEU A 190      -0.995  20.314  13.453  1.00  0.00           H  
ATOM   2672 1HB  LEU A 190       1.334  18.653  12.745  1.00  0.00           H  
ATOM   2673 2HB  LEU A 190       0.593  19.739  11.547  1.00  0.00           H  
ATOM   2674  HG  LEU A 190       2.140  20.521  14.011  1.00  0.00           H  
ATOM   2675 1HD1 LEU A 190       3.736  21.496  12.334  1.00  0.00           H  
ATOM   2676 2HD1 LEU A 190       3.551  19.740  12.120  1.00  0.00           H  
ATOM   2677 3HD1 LEU A 190       2.718  20.863  11.020  1.00  0.00           H  
ATOM   2678 1HD2 LEU A 190       1.771  22.857  13.244  1.00  0.00           H  
ATOM   2679 2HD2 LEU A 190       0.694  22.246  11.964  1.00  0.00           H  
ATOM   2680 3HD2 LEU A 190       0.255  22.031  13.675  1.00  0.00           H  
ATOM   2681  N   LYS A 191      -2.274  18.861  12.076  1.00 24.89           N  
ATOM   2682  CA  LYS A 191      -3.111  18.001  11.211  1.00 27.94           C  
ATOM   2683  C   LYS A 191      -2.192  17.214  10.258  1.00 28.67           C  
ATOM   2684  O   LYS A 191      -1.098  17.691   9.868  1.00 27.21           O  
ATOM   2685  CB  LYS A 191      -4.071  18.847  10.391  1.00 28.22           C  
ATOM   2686  CG  LYS A 191      -5.203  19.577  11.168  1.00 29.41           C  
ATOM   2687  CD  LYS A 191      -5.983  20.590  10.225  1.00 30.62           C  
ATOM   2688  CE  LYS A 191      -6.566  21.813  10.960  1.00 32.17           C  
ATOM   2689  NZ  LYS A 191      -7.780  22.634  10.393  1.00 31.01           N  
ATOM   2690  H   LYS A 191      -2.426  19.859  12.072  1.00  0.00           H  
ATOM   2691  HA  LYS A 191      -3.692  17.313  11.826  1.00  0.00           H  
ATOM   2692 1HB  LYS A 191      -3.473  19.599   9.875  1.00  0.00           H  
ATOM   2693 2HB  LYS A 191      -4.534  18.186   9.658  1.00  0.00           H  
ATOM   2694 1HG  LYS A 191      -5.896  18.829  11.554  1.00  0.00           H  
ATOM   2695 2HG  LYS A 191      -4.757  20.121  12.000  1.00  0.00           H  
ATOM   2696 1HD  LYS A 191      -5.295  20.951   9.459  1.00  0.00           H  
ATOM   2697 2HD  LYS A 191      -6.807  20.058   9.750  1.00  0.00           H  
ATOM   2698 1HE  LYS A 191      -6.901  21.492  11.945  1.00  0.00           H  
ATOM   2699 2HE  LYS A 191      -5.774  22.554  11.070  1.00  0.00           H  
ATOM   2700 1HZ  LYS A 191      -8.000  23.390  11.026  1.00  0.00           H  
ATOM   2701 2HZ  LYS A 191      -7.538  23.013   9.488  1.00  0.00           H  
ATOM   2702 3HZ  LYS A 191      -8.582  22.028  10.300  1.00  0.00           H  
ATOM   2703  N   GLU A 192      -2.639  16.008   9.912  1.00 31.20           N  
ATOM   2704  CA  GLU A 192      -1.895  15.070   9.045  1.00 33.30           C  
ATOM   2705  C   GLU A 192      -1.385  15.700   7.754  1.00 32.81           C  
ATOM   2706  O   GLU A 192      -0.265  15.401   7.297  1.00 33.62           O  
ATOM   2707  CB  GLU A 192      -2.774  13.863   8.710  1.00 35.48           C  
ATOM   2708  CG  GLU A 192      -2.067  12.745   7.997  1.00 39.15           C  
ATOM   2709  CD  GLU A 192      -2.950  11.507   7.810  1.00 43.07           C  
ATOM   2710  OE1 GLU A 192      -2.413  10.466   7.374  1.00 53.21           O  
ATOM   2711  OE2 GLU A 192      -4.178  11.571   8.085  1.00 50.09           O  
ATOM   2712  H   GLU A 192      -3.542  15.734  10.272  1.00  0.00           H  
ATOM   2713  HA  GLU A 192      -0.998  14.723   9.560  1.00  0.00           H  
ATOM   2714 1HB  GLU A 192      -3.175  13.490   9.653  1.00  0.00           H  
ATOM   2715 2HB  GLU A 192      -3.591  14.226   8.086  1.00  0.00           H  
ATOM   2716 1HG  GLU A 192      -1.667  13.035   7.026  1.00  0.00           H  
ATOM   2717 2HG  GLU A 192      -1.246  12.493   8.666  1.00  0.00           H  
ATOM   2718  N   ASP A 193      -2.192  16.578   7.173  1.00 31.92           N  
ATOM   2719  CA  ASP A 193      -1.859  17.219   5.911  1.00 32.21           C  
ATOM   2720  C   ASP A 193      -1.141  18.565   6.053  1.00 30.61           C  
ATOM   2721  O   ASP A 193      -0.936  19.258   5.055  1.00 29.45           O  
ATOM   2722  CB  ASP A 193      -3.090  17.360   5.001  1.00 33.84           C  
ATOM   2723  CG  ASP A 193      -4.189  18.247   5.583  1.00 36.76           C  
ATOM   2724  OD1 ASP A 193      -4.205  18.533   6.800  1.00 35.56           O  
ATOM   2725  OD2 ASP A 193      -5.097  18.617   4.798  1.00 42.42           O  
ATOM   2726  H   ASP A 193      -3.066  16.806   7.625  1.00  0.00           H  
ATOM   2727  HA  ASP A 193      -1.114  16.625   5.380  1.00  0.00           H  
ATOM   2728 1HB  ASP A 193      -2.848  17.688   3.990  1.00  0.00           H  
ATOM   2729 2HB  ASP A 193      -3.430  16.324   4.976  1.00  0.00           H  
ATOM   2730  N   GLN A 194      -0.729  18.913   7.269  1.00 28.18           N  
ATOM   2731  CA  GLN A 194      -0.078  20.218   7.533  1.00 27.71           C  
ATOM   2732  C   GLN A 194       1.395  20.076   8.016  1.00 27.00           C  
ATOM   2733  O   GLN A 194       1.935  20.958   8.672  1.00 26.07           O  
ATOM   2734  CB  GLN A 194      -0.950  21.025   8.514  1.00 26.65           C  
ATOM   2735  CG  GLN A 194      -2.340  21.294   8.014  1.00 29.04           C  
ATOM   2736  CD  GLN A 194      -2.370  22.090   6.685  1.00 29.56           C  
ATOM   2737  OE1 GLN A 194      -1.491  22.921   6.428  1.00 27.33           O  
ATOM   2738  NE2 GLN A 194      -3.406  21.855   5.861  1.00 31.42           N  
ATOM   2739  H   GLN A 194      -0.865  18.267   8.034  1.00  0.00           H  
ATOM   2740  HA  GLN A 194       0.035  20.766   6.597  1.00  0.00           H  
ATOM   2741 1HB  GLN A 194      -0.993  20.453   9.441  1.00  0.00           H  
ATOM   2742 2HB  GLN A 194      -0.432  21.967   8.693  1.00  0.00           H  
ATOM   2743 1HG  GLN A 194      -3.102  20.518   7.943  1.00  0.00           H  
ATOM   2744 2HG  GLN A 194      -2.594  21.976   8.826  1.00  0.00           H  
ATOM   2745 1HE2 GLN A 194      -3.474  22.343   4.990  1.00  0.00           H  
ATOM   2746 2HE2 GLN A 194      -4.109  21.192   6.118  1.00  0.00           H  
ATOM   2747  N   THR A 195       2.054  18.987   7.638  1.00 27.85           N  
ATOM   2748  CA  THR A 195       3.389  18.741   8.153  1.00 28.37           C  
ATOM   2749  C   THR A 195       4.476  19.577   7.469  1.00 28.05           C  
ATOM   2750  O   THR A 195       5.637  19.532   7.909  1.00 28.52           O  
ATOM   2751  CB  THR A 195       3.735  17.253   8.132  1.00 29.67           C  
ATOM   2752  OG1 THR A 195       3.831  16.791   6.779  1.00 31.94           O  
ATOM   2753  CG2 THR A 195       2.671  16.456   8.918  1.00 32.50           C  
ATOM   2754  H   THR A 195       1.644  18.323   6.997  1.00  0.00           H  
ATOM   2755  HA  THR A 195       3.460  19.101   9.180  1.00  0.00           H  
ATOM   2756  HB  THR A 195       4.714  17.110   8.589  1.00  0.00           H  
ATOM   2757  HG1 THR A 195       3.656  17.520   6.179  1.00  0.00           H  
ATOM   2758 1HG2 THR A 195       2.924  15.396   8.899  1.00  0.00           H  
ATOM   2759 2HG2 THR A 195       2.644  16.805   9.950  1.00  0.00           H  
ATOM   2760 3HG2 THR A 195       1.694  16.604   8.459  1.00  0.00           H  
ATOM   2761  N   GLU A 196       4.107  20.362   6.448  1.00 26.23           N  
ATOM   2762  CA  GLU A 196       5.078  21.296   5.837  1.00 27.27           C  
ATOM   2763  C   GLU A 196       5.596  22.274   6.898  1.00 26.04           C  
ATOM   2764  O   GLU A 196       6.700  22.793   6.785  1.00 26.43           O  
ATOM   2765  CB  GLU A 196       4.464  22.084   4.686  1.00 26.28           C  
ATOM   2766  CG  GLU A 196       3.384  23.085   5.076  1.00 26.13           C  
ATOM   2767  CD  GLU A 196       2.597  23.575   3.887  1.00 29.39           C  
ATOM   2768  OE1 GLU A 196       1.697  22.848   3.407  1.00 33.43           O  
ATOM   2769  OE2 GLU A 196       2.886  24.673   3.409  1.00 28.22           O  
ATOM   2770  H   GLU A 196       3.165  20.325   6.085  1.00  0.00           H  
ATOM   2771  HA  GLU A 196       5.930  20.739   5.445  1.00  0.00           H  
ATOM   2772 1HB  GLU A 196       5.278  22.618   4.196  1.00  0.00           H  
ATOM   2773 2HB  GLU A 196       4.037  21.358   3.994  1.00  0.00           H  
ATOM   2774 1HG  GLU A 196       2.689  22.703   5.823  1.00  0.00           H  
ATOM   2775 2HG  GLU A 196       3.946  23.918   5.497  1.00  0.00           H  
ATOM   2776  N   TYR A 197       4.788  22.543   7.924  1.00 24.84           N  
ATOM   2777  CA  TYR A 197       5.216  23.471   8.995  1.00 24.36           C  
ATOM   2778  C   TYR A 197       6.243  22.901   9.979  1.00 25.46           C  
ATOM   2779  O   TYR A 197       6.617  23.548  10.941  1.00 26.58           O  
ATOM   2780  CB  TYR A 197       3.966  24.096   9.652  1.00 23.25           C  
ATOM   2781  CG  TYR A 197       3.105  24.765   8.617  1.00 22.86           C  
ATOM   2782  CD1 TYR A 197       3.562  25.903   7.939  1.00 24.07           C  
ATOM   2783  CD2 TYR A 197       1.859  24.234   8.238  1.00 23.13           C  
ATOM   2784  CE1 TYR A 197       2.805  26.484   6.939  1.00 24.31           C  
ATOM   2785  CE2 TYR A 197       1.084  24.855   7.277  1.00 23.97           C  
ATOM   2786  CZ  TYR A 197       1.578  25.990   6.623  1.00 26.50           C  
ATOM   2787  OH  TYR A 197       0.833  26.616   5.621  1.00 26.03           O  
ATOM   2788  H   TYR A 197       3.875  22.115   7.980  1.00  0.00           H  
ATOM   2789  HA  TYR A 197       5.835  24.263   8.573  1.00  0.00           H  
ATOM   2790 1HB  TYR A 197       3.426  23.290  10.151  1.00  0.00           H  
ATOM   2791 2HB  TYR A 197       4.316  24.812  10.394  1.00  0.00           H  
ATOM   2792  HD1 TYR A 197       4.528  26.327   8.214  1.00  0.00           H  
ATOM   2793  HD2 TYR A 197       1.509  23.319   8.717  1.00  0.00           H  
ATOM   2794  HE1 TYR A 197       3.168  27.369   6.417  1.00  0.00           H  
ATOM   2795  HE2 TYR A 197       0.097  24.461   7.035  1.00  0.00           H  
ATOM   2796  HH  TYR A 197      -0.010  26.186   5.456  1.00  0.00           H  
ATOM   2797  N   LEU A 198       6.705  21.681   9.719  1.00 26.22           N  
ATOM   2798  CA  LEU A 198       7.837  21.064  10.422  1.00 27.95           C  
ATOM   2799  C   LEU A 198       9.159  21.254   9.713  1.00 29.25           C  
ATOM   2800  O   LEU A 198      10.211  20.951  10.282  1.00 31.39           O  
ATOM   2801  CB  LEU A 198       7.585  19.554  10.614  1.00 28.49           C  
ATOM   2802  CG  LEU A 198       6.330  19.236  11.451  1.00 29.82           C  
ATOM   2803  CD1 LEU A 198       6.022  17.743  11.558  1.00 33.11           C  
ATOM   2804  CD2 LEU A 198       6.432  19.832  12.878  1.00 31.13           C  
ATOM   2805  H   LEU A 198       6.236  21.162   8.990  1.00  0.00           H  
ATOM   2806  HA  LEU A 198       7.957  21.530  11.400  1.00  0.00           H  
ATOM   2807 1HB  LEU A 198       7.435  19.266   9.575  1.00  0.00           H  
ATOM   2808 2HB  LEU A 198       8.464  19.045  11.009  1.00  0.00           H  
ATOM   2809  HG  LEU A 198       5.484  19.722  10.964  1.00  0.00           H  
ATOM   2810 1HD1 LEU A 198       5.126  17.598  12.161  1.00  0.00           H  
ATOM   2811 2HD1 LEU A 198       5.857  17.333  10.561  1.00  0.00           H  
ATOM   2812 3HD1 LEU A 198       6.861  17.231  12.028  1.00  0.00           H  
ATOM   2813 1HD2 LEU A 198       5.529  19.588  13.439  1.00  0.00           H  
ATOM   2814 2HD2 LEU A 198       7.300  19.413  13.387  1.00  0.00           H  
ATOM   2815 3HD2 LEU A 198       6.537  20.915  12.814  1.00  0.00           H  
ATOM   2816  N   GLU A 199       9.085  21.678   8.448  1.00 29.31           N  
ATOM   2817  CA  GLU A 199      10.228  21.802   7.571  1.00 30.06           C  
ATOM   2818  C   GLU A 199      10.964  23.119   7.785  1.00 28.73           C  
ATOM   2819  O   GLU A 199      10.359  24.200   7.729  1.00 26.45           O  
ATOM   2820  CB  GLU A 199       9.766  21.731   6.103  1.00 31.41           C  
ATOM   2821  CG  GLU A 199       8.982  20.476   5.729  1.00 35.93           C  
ATOM   2822  CD  GLU A 199       9.846  19.237   5.579  1.00 45.52           C  
ATOM   2823  OE1 GLU A 199       9.263  18.108   5.555  1.00 51.56           O  
ATOM   2824  OE2 GLU A 199      11.104  19.376   5.471  1.00 52.17           O  
ATOM   2825  H   GLU A 199       8.169  21.922   8.100  1.00  0.00           H  
ATOM   2826  HA  GLU A 199      10.931  20.990   7.762  1.00  0.00           H  
ATOM   2827 1HB  GLU A 199       9.142  22.607   5.923  1.00  0.00           H  
ATOM   2828 2HB  GLU A 199      10.661  21.789   5.484  1.00  0.00           H  
ATOM   2829 1HG  GLU A 199       8.178  20.243   6.427  1.00  0.00           H  
ATOM   2830 2HG  GLU A 199       8.557  20.720   4.756  1.00  0.00           H  
ATOM   2831  N   GLU A 200      12.275  23.028   7.979  1.00 30.07           N  
ATOM   2832  CA  GLU A 200      13.116  24.208   8.239  1.00 30.26           C  
ATOM   2833  C   GLU A 200      12.908  25.304   7.193  1.00 27.92           C  
ATOM   2834  O   GLU A 200      12.656  26.458   7.534  1.00 25.44           O  
ATOM   2835  CB  GLU A 200      14.614  23.844   8.341  1.00 32.00           C  
ATOM   2836  CG  GLU A 200      15.493  25.008   8.875  1.00 33.55           C  
ATOM   2837  CD  GLU A 200      16.925  24.598   9.228  1.00 38.54           C  
ATOM   2838  OE1 GLU A 200      17.479  23.637   8.628  1.00 45.56           O  
ATOM   2839  OE2 GLU A 200      17.507  25.279  10.102  1.00 47.98           O  
ATOM   2840  H   GLU A 200      12.705  22.115   7.946  1.00  0.00           H  
ATOM   2841  HA  GLU A 200      12.821  24.672   9.181  1.00  0.00           H  
ATOM   2842 1HB  GLU A 200      14.688  22.985   9.008  1.00  0.00           H  
ATOM   2843 2HB  GLU A 200      14.941  23.558   7.341  1.00  0.00           H  
ATOM   2844 1HG  GLU A 200      15.548  25.857   8.194  1.00  0.00           H  
ATOM   2845 2HG  GLU A 200      14.988  25.311   9.791  1.00  0.00           H  
ATOM   2846  N   ARG A 201      13.029  24.950   5.922  1.00 28.52           N  
ATOM   2847  CA  ARG A 201      12.956  25.968   4.887  1.00 29.35           C  
ATOM   2848  C   ARG A 201      11.599  26.644   4.828  1.00 26.79           C  
ATOM   2849  O   ARG A 201      11.538  27.830   4.536  1.00 25.72           O  
ATOM   2850  CB  ARG A 201      13.348  25.397   3.519  1.00 31.16           C  
ATOM   2851  CG  ARG A 201      12.483  24.254   3.100  1.00 34.01           C  
ATOM   2852  CD  ARG A 201      13.100  23.519   1.961  1.00 38.36           C  
ATOM   2853  NE  ARG A 201      12.125  22.592   1.398  1.00 43.35           N  
ATOM   2854  CZ  ARG A 201      12.314  21.964   0.241  1.00 45.19           C  
ATOM   2855  NH1 ARG A 201      13.423  22.170  -0.441  1.00 47.35           N  
ATOM   2856  NH2 ARG A 201      11.385  21.148  -0.233  1.00 46.56           N  
ATOM   2857  H   ARG A 201      13.171  23.986   5.655  1.00  0.00           H  
ATOM   2858  HA  ARG A 201      13.676  26.760   5.096  1.00  0.00           H  
ATOM   2859 1HB  ARG A 201      13.272  26.212   2.800  1.00  0.00           H  
ATOM   2860 2HB  ARG A 201      14.387  25.075   3.595  1.00  0.00           H  
ATOM   2861 1HG  ARG A 201      12.360  23.582   3.950  1.00  0.00           H  
ATOM   2862 2HG  ARG A 201      11.510  24.647   2.804  1.00  0.00           H  
ATOM   2863 1HD  ARG A 201      13.412  24.237   1.203  1.00  0.00           H  
ATOM   2864 2HD  ARG A 201      13.970  22.972   2.322  1.00  0.00           H  
ATOM   2865  HE  ARG A 201      11.227  22.301   1.762  1.00  0.00           H  
ATOM   2866 1HH1 ARG A 201      14.124  22.803  -0.082  1.00  0.00           H  
ATOM   2867 2HH1 ARG A 201      13.567  21.694  -1.320  1.00  0.00           H  
ATOM   2868 1HH2 ARG A 201      10.531  21.003   0.288  1.00  0.00           H  
ATOM   2869 2HH2 ARG A 201      11.534  20.675  -1.112  1.00  0.00           H  
ATOM   2870  N   ARG A 202      10.526  25.902   5.154  1.00 25.52           N  
ATOM   2871  CA  ARG A 202       9.172  26.458   5.137  1.00 24.59           C  
ATOM   2872  C   ARG A 202       8.976  27.445   6.287  1.00 24.03           C  
ATOM   2873  O   ARG A 202       8.442  28.522   6.091  1.00 22.74           O  
ATOM   2874  CB  ARG A 202       8.138  25.332   5.208  1.00 24.98           C  
ATOM   2875  CG  ARG A 202       6.709  25.805   5.184  1.00 24.50           C  
ATOM   2876  CD  ARG A 202       6.333  26.343   3.809  1.00 26.56           C  
ATOM   2877  NE  ARG A 202       4.908  26.615   3.724  1.00 25.76           N  
ATOM   2878  CZ  ARG A 202       4.330  27.797   3.464  1.00 25.79           C  
ATOM   2879  NH1 ARG A 202       5.021  28.891   3.195  1.00 25.31           N  
ATOM   2880  NH2 ARG A 202       3.002  27.861   3.459  1.00 27.52           N  
ATOM   2881  H   ARG A 202      10.658  24.936   5.417  1.00  0.00           H  
ATOM   2882  HA  ARG A 202       8.997  26.976   4.193  1.00  0.00           H  
ATOM   2883 1HB  ARG A 202       8.321  24.678   4.357  1.00  0.00           H  
ATOM   2884 2HB  ARG A 202       8.326  24.786   6.133  1.00  0.00           H  
ATOM   2885 1HG  ARG A 202       6.061  24.966   5.438  1.00  0.00           H  
ATOM   2886 2HG  ARG A 202       6.592  26.592   5.930  1.00  0.00           H  
ATOM   2887 1HD  ARG A 202       6.884  27.265   3.627  1.00  0.00           H  
ATOM   2888 2HD  ARG A 202       6.602  25.605   3.054  1.00  0.00           H  
ATOM   2889  HE  ARG A 202       4.124  25.987   3.841  1.00  0.00           H  
ATOM   2890 1HH1 ARG A 202       6.031  28.856   3.179  1.00  0.00           H  
ATOM   2891 2HH1 ARG A 202       4.537  29.757   3.006  1.00  0.00           H  
ATOM   2892 1HH2 ARG A 202       2.459  27.030   3.648  1.00  0.00           H  
ATOM   2893 2HH2 ARG A 202       2.543  28.739   3.267  1.00  0.00           H  
ATOM   2894  N   ILE A 203       9.421  27.066   7.480  1.00 22.97           N  
ATOM   2895  CA  ILE A 203       9.334  27.977   8.649  1.00 22.47           C  
ATOM   2896  C   ILE A 203      10.160  29.234   8.405  1.00 21.67           C  
ATOM   2897  O   ILE A 203       9.679  30.350   8.599  1.00 21.64           O  
ATOM   2898  CB  ILE A 203       9.767  27.277   9.933  1.00 22.49           C  
ATOM   2899  CG1 ILE A 203       8.869  26.048  10.223  1.00 22.19           C  
ATOM   2900  CG2 ILE A 203       9.715  28.250  11.127  1.00 23.10           C  
ATOM   2901  CD1 ILE A 203       9.509  25.047  11.267  1.00 24.27           C  
ATOM   2902  H   ILE A 203       9.825  26.148   7.601  1.00  0.00           H  
ATOM   2903  HA  ILE A 203       8.319  28.356   8.766  1.00  0.00           H  
ATOM   2904  HB  ILE A 203      10.785  26.908   9.811  1.00  0.00           H  
ATOM   2905 1HG1 ILE A 203       7.919  26.423  10.603  1.00  0.00           H  
ATOM   2906 2HG1 ILE A 203       8.703  25.537   9.274  1.00  0.00           H  
ATOM   2907 1HG2 ILE A 203      10.027  27.731  12.033  1.00  0.00           H  
ATOM   2908 2HG2 ILE A 203      10.384  29.089  10.942  1.00  0.00           H  
ATOM   2909 3HG2 ILE A 203       8.697  28.618  11.253  1.00  0.00           H  
ATOM   2910 1HD1 ILE A 203       8.833  24.207  11.428  1.00  0.00           H  
ATOM   2911 2HD1 ILE A 203      10.460  24.678  10.882  1.00  0.00           H  
ATOM   2912 3HD1 ILE A 203       9.676  25.563  12.212  1.00  0.00           H  
ATOM   2913  N   LYS A 204      11.387  29.072   7.910  1.00 23.21           N  
ATOM   2914  CA  LYS A 204      12.229  30.248   7.587  1.00 24.98           C  
ATOM   2915  C   LYS A 204      11.551  31.201   6.605  1.00 23.75           C  
ATOM   2916  O   LYS A 204      11.597  32.420   6.777  1.00 23.90           O  
ATOM   2917  CB  LYS A 204      13.596  29.831   7.022  1.00 27.02           C  
ATOM   2918  CG  LYS A 204      14.564  29.333   8.046  1.00 30.00           C  
ATOM   2919  CD  LYS A 204      15.923  29.047   7.397  1.00 32.52           C  
ATOM   2920  CE  LYS A 204      16.894  28.340   8.359  1.00 35.38           C  
ATOM   2921  NZ  LYS A 204      18.058  27.706   7.611  1.00 38.48           N  
ATOM   2922  H   LYS A 204      11.755  28.145   7.750  1.00  0.00           H  
ATOM   2923  HA  LYS A 204      12.403  30.836   8.489  1.00  0.00           H  
ATOM   2924 1HB  LYS A 204      13.412  29.047   6.287  1.00  0.00           H  
ATOM   2925 2HB  LYS A 204      14.016  30.704   6.523  1.00  0.00           H  
ATOM   2926 1HG  LYS A 204      14.672  30.094   8.819  1.00  0.00           H  
ATOM   2927 2HG  LYS A 204      14.162  28.422   8.488  1.00  0.00           H  
ATOM   2928 1HD  LYS A 204      15.764  28.413   6.523  1.00  0.00           H  
ATOM   2929 2HD  LYS A 204      16.364  29.993   7.082  1.00  0.00           H  
ATOM   2930 1HE  LYS A 204      17.271  29.077   9.067  1.00  0.00           H  
ATOM   2931 2HE  LYS A 204      16.341  27.570   8.897  1.00  0.00           H  
ATOM   2932 1HZ  LYS A 204      18.674  27.251   8.270  1.00  0.00           H  
ATOM   2933 2HZ  LYS A 204      17.705  27.024   6.954  1.00  0.00           H  
ATOM   2934 3HZ  LYS A 204      18.567  28.422   7.112  1.00  0.00           H  
ATOM   2935  N   GLU A 205      10.968  30.629   5.541  1.00 24.24           N  
ATOM   2936  CA  GLU A 205      10.230  31.394   4.534  1.00 24.40           C  
ATOM   2937  C   GLU A 205       9.136  32.266   5.174  1.00 24.04           C  
ATOM   2938  O   GLU A 205       9.010  33.481   4.897  1.00 22.81           O  
ATOM   2939  CB  GLU A 205       9.605  30.430   3.534  1.00 24.33           C  
ATOM   2940  CG  GLU A 205       8.832  31.104   2.396  1.00 24.92           C  
ATOM   2941  CD  GLU A 205       8.230  30.082   1.448  1.00 25.91           C  
ATOM   2942  OE1 GLU A 205       7.624  29.125   1.966  1.00 25.25           O  
ATOM   2943  OE2 GLU A 205       8.348  30.247   0.203  1.00 26.36           O  
ATOM   2944  H   GLU A 205      11.046  29.627   5.438  1.00  0.00           H  
ATOM   2945  HA  GLU A 205      10.909  32.067   4.010  1.00  0.00           H  
ATOM   2946 1HB  GLU A 205      10.417  29.835   3.115  1.00  0.00           H  
ATOM   2947 2HB  GLU A 205       8.931  29.782   4.094  1.00  0.00           H  
ATOM   2948 1HG  GLU A 205       8.049  31.777   2.743  1.00  0.00           H  
ATOM   2949 2HG  GLU A 205       9.596  31.677   1.872  1.00  0.00           H  
ATOM   2950  N   ILE A 206       8.336  31.621   6.018  1.00 23.64           N  
ATOM   2951  CA  ILE A 206       7.191  32.277   6.650  1.00 23.98           C  
ATOM   2952  C   ILE A 206       7.603  33.371   7.627  1.00 23.87           C  
ATOM   2953  O   ILE A 206       6.981  34.454   7.656  1.00 23.96           O  
ATOM   2954  CB  ILE A 206       6.305  31.246   7.355  1.00 23.67           C  
ATOM   2955  CG1 ILE A 206       5.707  30.267   6.321  1.00 26.03           C  
ATOM   2956  CG2 ILE A 206       5.212  31.957   8.218  1.00 25.34           C  
ATOM   2957  CD1 ILE A 206       5.217  28.944   7.006  1.00 25.47           C  
ATOM   2958  H   ILE A 206       8.525  30.651   6.228  1.00  0.00           H  
ATOM   2959  HA  ILE A 206       6.608  32.827   5.912  1.00  0.00           H  
ATOM   2960  HB  ILE A 206       6.927  30.624   7.999  1.00  0.00           H  
ATOM   2961 1HG1 ILE A 206       4.878  30.778   5.832  1.00  0.00           H  
ATOM   2962 2HG1 ILE A 206       6.485  30.055   5.587  1.00  0.00           H  
ATOM   2963 1HG2 ILE A 206       4.592  31.208   8.710  1.00  0.00           H  
ATOM   2964 2HG2 ILE A 206       5.692  32.582   8.970  1.00  0.00           H  
ATOM   2965 3HG2 ILE A 206       4.588  32.578   7.575  1.00  0.00           H  
ATOM   2966 1HD1 ILE A 206       4.802  28.275   6.252  1.00  0.00           H  
ATOM   2967 2HD1 ILE A 206       6.058  28.456   7.500  1.00  0.00           H  
ATOM   2968 3HD1 ILE A 206       4.450  29.178   7.743  1.00  0.00           H  
ATOM   2969  N   VAL A 207       8.634  33.096   8.425  1.00 22.95           N  
ATOM   2970  CA  VAL A 207       9.159  34.111   9.384  1.00 23.60           C  
ATOM   2971  C   VAL A 207       9.728  35.313   8.616  1.00 24.98           C  
ATOM   2972  O   VAL A 207       9.450  36.446   8.985  1.00 24.76           O  
ATOM   2973  CB  VAL A 207      10.196  33.535  10.363  1.00 23.60           C  
ATOM   2974  CG1 VAL A 207      10.861  34.664  11.198  1.00 24.35           C  
ATOM   2975  CG2 VAL A 207       9.550  32.471  11.285  1.00 22.72           C  
ATOM   2976  H   VAL A 207       9.071  32.186   8.383  1.00  0.00           H  
ATOM   2977  HA  VAL A 207       8.355  34.553   9.973  1.00  0.00           H  
ATOM   2978  HB  VAL A 207      10.975  33.027   9.795  1.00  0.00           H  
ATOM   2979 1HG1 VAL A 207      11.590  34.229  11.882  1.00  0.00           H  
ATOM   2980 2HG1 VAL A 207      11.363  35.363  10.530  1.00  0.00           H  
ATOM   2981 3HG1 VAL A 207      10.098  35.191  11.770  1.00  0.00           H  
ATOM   2982 1HG2 VAL A 207      10.301  32.077  11.968  1.00  0.00           H  
ATOM   2983 2HG2 VAL A 207       8.743  32.929  11.857  1.00  0.00           H  
ATOM   2984 3HG2 VAL A 207       9.150  31.658  10.678  1.00  0.00           H  
ATOM   2985  N   LYS A 208      10.507  35.063   7.555  1.00 28.71           N  
ATOM   2986  CA  LYS A 208      11.045  36.144   6.722  1.00 32.25           C  
ATOM   2987  C   LYS A 208       9.920  37.010   6.100  1.00 34.02           C  
ATOM   2988  O   LYS A 208      10.000  38.243   6.061  1.00 35.17           O  
ATOM   2989  CB  LYS A 208      11.965  35.562   5.619  1.00 33.68           C  
ATOM   2990  CG  LYS A 208      12.696  36.607   4.754  1.00 37.32           C  
ATOM   2991  CD  LYS A 208      13.662  35.975   3.754  1.00 39.88           C  
ATOM   2992  CE  LYS A 208      14.709  36.967   3.228  1.00 44.52           C  
ATOM   2993  NZ  LYS A 208      15.765  36.253   2.416  1.00 47.69           N  
ATOM   2994  H   LYS A 208      10.730  34.106   7.323  1.00  0.00           H  
ATOM   2995  HA  LYS A 208      11.627  36.830   7.338  1.00  0.00           H  
ATOM   2996 1HB  LYS A 208      12.704  34.934   6.118  1.00  0.00           H  
ATOM   2997 2HB  LYS A 208      11.340  34.943   4.975  1.00  0.00           H  
ATOM   2998 1HG  LYS A 208      11.951  37.185   4.205  1.00  0.00           H  
ATOM   2999 2HG  LYS A 208      13.257  37.270   5.412  1.00  0.00           H  
ATOM   3000 1HD  LYS A 208      14.178  35.148   4.244  1.00  0.00           H  
ATOM   3001 2HD  LYS A 208      13.088  35.594   2.910  1.00  0.00           H  
ATOM   3002 1HE  LYS A 208      14.200  37.706   2.611  1.00  0.00           H  
ATOM   3003 2HE  LYS A 208      15.168  37.463   4.083  1.00  0.00           H  
ATOM   3004 1HZ  LYS A 208      16.442  36.923   2.081  1.00  0.00           H  
ATOM   3005 2HZ  LYS A 208      16.228  35.566   2.995  1.00  0.00           H  
ATOM   3006 3HZ  LYS A 208      15.330  35.792   1.630  1.00  0.00           H  
ATOM   3007  N   LYS A 209       8.870  36.348   5.612  1.00 34.56           N  
ATOM   3008  CA  LYS A 209       7.757  37.006   4.923  1.00 36.64           C  
ATOM   3009  C   LYS A 209       6.922  37.899   5.841  1.00 35.60           C  
ATOM   3010  O   LYS A 209       6.581  39.018   5.471  1.00 35.66           O  
ATOM   3011  CB  LYS A 209       6.874  35.930   4.242  1.00 36.76           C  
ATOM   3012  CG  LYS A 209       5.658  36.461   3.506  1.00 40.82           C  
ATOM   3013  CD  LYS A 209       4.877  35.332   2.845  1.00 43.07           C  
ATOM   3014  CE  LYS A 209       3.794  35.886   1.894  1.00 45.33           C  
ATOM   3015  NZ  LYS A 209       2.944  34.836   1.184  1.00 49.07           N  
ATOM   3016  H   LYS A 209       8.852  35.345   5.729  1.00  0.00           H  
ATOM   3017  HA  LYS A 209       8.144  37.688   4.165  1.00  0.00           H  
ATOM   3018 1HB  LYS A 209       7.510  35.395   3.536  1.00  0.00           H  
ATOM   3019 2HB  LYS A 209       6.544  35.245   5.024  1.00  0.00           H  
ATOM   3020 1HG  LYS A 209       5.018  36.977   4.222  1.00  0.00           H  
ATOM   3021 2HG  LYS A 209       5.994  37.166   2.746  1.00  0.00           H  
ATOM   3022 1HD  LYS A 209       5.575  34.710   2.282  1.00  0.00           H  
ATOM   3023 2HD  LYS A 209       4.406  34.733   3.624  1.00  0.00           H  
ATOM   3024 1HE  LYS A 209       3.122  36.519   2.472  1.00  0.00           H  
ATOM   3025 2HE  LYS A 209       4.286  36.485   1.128  1.00  0.00           H  
ATOM   3026 1HZ  LYS A 209       2.270  35.295   0.588  1.00  0.00           H  
ATOM   3027 2HZ  LYS A 209       3.540  34.243   0.623  1.00  0.00           H  
ATOM   3028 3HZ  LYS A 209       2.460  34.275   1.870  1.00  0.00           H  
ATOM   3029  N   HIS A 210       6.611  37.397   7.040  1.00 34.87           N  
ATOM   3030  CA  HIS A 210       5.557  37.970   7.904  1.00 35.07           C  
ATOM   3031  C   HIS A 210       6.021  38.439   9.301  1.00 33.91           C  
ATOM   3032  O   HIS A 210       5.252  39.111  10.003  1.00 34.61           O  
ATOM   3033  CB  HIS A 210       4.434  36.922   8.140  1.00 35.66           C  
ATOM   3034  CG  HIS A 210       3.671  36.526   6.916  1.00 37.97           C  
ATOM   3035  ND1 HIS A 210       2.911  37.411   6.183  1.00 39.56           N  
ATOM   3036  CD2 HIS A 210       3.522  35.319   6.322  1.00 40.44           C  
ATOM   3037  CE1 HIS A 210       2.333  36.764   5.183  1.00 43.56           C  
ATOM   3038  NE2 HIS A 210       2.695  35.494   5.242  1.00 42.47           N  
ATOM   3039  H   HIS A 210       7.125  36.589   7.361  1.00  0.00           H  
ATOM   3040  HA  HIS A 210       5.128  38.849   7.424  1.00  0.00           H  
ATOM   3041 1HB  HIS A 210       4.858  36.000   8.539  1.00  0.00           H  
ATOM   3042 2HB  HIS A 210       3.696  37.314   8.839  1.00  0.00           H  
ATOM   3043  HD2 HIS A 210       3.930  34.332   6.543  1.00  0.00           H  
ATOM   3044  HE1 HIS A 210       1.684  37.290   4.483  1.00  0.00           H  
ATOM   3045  HE2 HIS A 210       2.413  34.766   4.601  1.00  0.00           H  
ATOM   3046  N   SER A 211       7.231  38.072   9.719  1.00 32.58           N  
ATOM   3047  CA  SER A 211       7.707  38.325  11.091  1.00 32.10           C  
ATOM   3048  C   SER A 211       9.137  38.895  11.107  1.00 32.49           C  
ATOM   3049  O   SER A 211       9.863  38.726  12.079  1.00 32.11           O  
ATOM   3050  CB  SER A 211       7.623  37.037  11.932  1.00 30.66           C  
ATOM   3051  OG  SER A 211       6.295  36.538  11.969  1.00 30.08           O  
ATOM   3052  H   SER A 211       7.841  37.602   9.065  1.00  0.00           H  
ATOM   3053  HA  SER A 211       7.058  38.994  11.658  1.00  0.00           H  
ATOM   3054 1HB  SER A 211       8.280  36.289  11.490  1.00  0.00           H  
ATOM   3055 2HB  SER A 211       7.957  37.259  12.945  1.00  0.00           H  
ATOM   3056  HG  SER A 211       5.723  37.114  11.457  1.00  0.00           H  
ATOM   3057  N   GLN A 212       9.527  39.600  10.051  1.00 33.88           N  
ATOM   3058  CA  GLN A 212      10.951  39.995   9.920  1.00 35.70           C  
ATOM   3059  C   GLN A 212      11.424  41.101  10.894  1.00 34.92           C  
ATOM   3060  O   GLN A 212      12.638  41.241  11.112  1.00 35.18           O  
ATOM   3061  CB  GLN A 212      11.312  40.357   8.475  1.00 37.98           C  
ATOM   3062  CG  GLN A 212      10.651  41.599   7.982  1.00 41.55           C  
ATOM   3063  CD  GLN A 212      11.032  41.942   6.555  1.00 44.69           C  
ATOM   3064  OE1 GLN A 212      12.221  42.130   6.228  1.00 51.26           O  
ATOM   3065  NE2 GLN A 212      10.017  42.030   5.685  1.00 50.19           N  
ATOM   3066  H   GLN A 212       8.872  39.874   9.332  1.00  0.00           H  
ATOM   3067  HA  GLN A 212      11.589  39.172  10.241  1.00  0.00           H  
ATOM   3068 1HB  GLN A 212      12.395  40.473   8.441  1.00  0.00           H  
ATOM   3069 2HB  GLN A 212      11.018  39.510   7.856  1.00  0.00           H  
ATOM   3070 1HG  GLN A 212       9.582  41.781   8.090  1.00  0.00           H  
ATOM   3071 2HG  GLN A 212      11.200  42.261   8.652  1.00  0.00           H  
ATOM   3072 1HE2 GLN A 212      10.197  42.253   4.726  1.00  0.00           H  
ATOM   3073 2HE2 GLN A 212       9.079  41.872   5.993  1.00  0.00           H  
ATOM   3074  N   PHE A 213      10.500  41.877  11.463  1.00 34.01           N  
ATOM   3075  CA  PHE A 213      10.897  43.007  12.334  1.00 34.08           C  
ATOM   3076  C   PHE A 213      10.542  42.861  13.803  1.00 32.88           C  
ATOM   3077  O   PHE A 213      10.469  43.851  14.538  1.00 35.42           O  
ATOM   3078  CB  PHE A 213      10.356  44.325  11.771  1.00 35.67           C  
ATOM   3079  CG  PHE A 213      10.961  44.677  10.439  1.00 36.30           C  
ATOM   3080  CD1 PHE A 213      12.347  44.759  10.299  1.00 36.19           C  
ATOM   3081  CD2 PHE A 213      10.159  44.875   9.323  1.00 38.97           C  
ATOM   3082  CE1 PHE A 213      12.931  45.063   9.079  1.00 40.62           C  
ATOM   3083  CE2 PHE A 213      10.740  45.195   8.073  1.00 40.89           C  
ATOM   3084  CZ  PHE A 213      12.131  45.279   7.961  1.00 40.60           C  
ATOM   3085  H   PHE A 213       9.518  41.700  11.304  1.00  0.00           H  
ATOM   3086  HA  PHE A 213      11.985  43.069  12.387  1.00  0.00           H  
ATOM   3087 1HB  PHE A 213       9.278  44.258  11.628  1.00  0.00           H  
ATOM   3088 2HB  PHE A 213      10.581  45.144  12.453  1.00  0.00           H  
ATOM   3089  HD1 PHE A 213      12.981  44.579  11.167  1.00  0.00           H  
ATOM   3090  HD2 PHE A 213       9.075  44.808   9.419  1.00  0.00           H  
ATOM   3091  HE1 PHE A 213      14.015  45.132   8.997  1.00  0.00           H  
ATOM   3092  HE2 PHE A 213      10.112  45.376   7.201  1.00  0.00           H  
ATOM   3093  HZ  PHE A 213      12.587  45.515   7.001  1.00  0.00           H  
ATOM   3094  N   ILE A 214      10.361  41.632  14.245  1.00 29.69           N  
ATOM   3095  CA  ILE A 214      10.067  41.364  15.661  1.00 28.18           C  
ATOM   3096  C   ILE A 214      11.315  41.710  16.476  1.00 27.61           C  
ATOM   3097  O   ILE A 214      12.433  41.391  16.050  1.00 28.64           O  
ATOM   3098  CB  ILE A 214       9.668  39.890  15.845  1.00 26.78           C  
ATOM   3099  CG1 ILE A 214       8.303  39.628  15.178  1.00 29.00           C  
ATOM   3100  CG2 ILE A 214       9.622  39.472  17.357  1.00 26.58           C  
ATOM   3101  CD1 ILE A 214       7.064  40.215  15.902  1.00 28.52           C  
ATOM   3102  H   ILE A 214      10.425  40.857  13.601  1.00  0.00           H  
ATOM   3103  HA  ILE A 214       9.272  42.017  16.018  1.00  0.00           H  
ATOM   3104  HB  ILE A 214      10.393  39.259  15.332  1.00  0.00           H  
ATOM   3105 1HG1 ILE A 214       8.345  40.051  14.175  1.00  0.00           H  
ATOM   3106 2HG1 ILE A 214       8.178  38.547  15.110  1.00  0.00           H  
ATOM   3107 1HG2 ILE A 214       9.335  38.424  17.436  1.00  0.00           H  
ATOM   3108 2HG2 ILE A 214      10.605  39.613  17.804  1.00  0.00           H  
ATOM   3109 3HG2 ILE A 214       8.893  40.088  17.883  1.00  0.00           H  
ATOM   3110 1HD1 ILE A 214       6.162  39.967  15.341  1.00  0.00           H  
ATOM   3111 2HD1 ILE A 214       6.994  39.793  16.905  1.00  0.00           H  
ATOM   3112 3HD1 ILE A 214       7.161  41.298  15.970  1.00  0.00           H  
ATOM   3113  N   GLY A 215      11.114  42.399  17.590  1.00 26.79           N  
ATOM   3114  CA  GLY A 215      12.176  42.956  18.416  1.00 28.46           C  
ATOM   3115  C   GLY A 215      12.785  42.073  19.491  1.00 28.09           C  
ATOM   3116  O   GLY A 215      13.247  42.576  20.544  1.00 28.63           O  
ATOM   3117  H   GLY A 215      10.152  42.536  17.867  1.00  0.00           H  
ATOM   3118 1HA  GLY A 215      13.008  43.249  17.776  1.00  0.00           H  
ATOM   3119 2HA  GLY A 215      11.797  43.832  18.941  1.00  0.00           H  
ATOM   3120  N   TYR A 216      12.771  40.767  19.249  1.00 26.72           N  
ATOM   3121  CA  TYR A 216      13.325  39.766  20.158  1.00 26.01           C  
ATOM   3122  C   TYR A 216      13.955  38.722  19.252  1.00 25.41           C  
ATOM   3123  O   TYR A 216      13.447  38.474  18.144  1.00 26.17           O  
ATOM   3124  CB  TYR A 216      12.230  39.134  21.044  1.00 24.68           C  
ATOM   3125  CG  TYR A 216      11.549  40.179  21.919  1.00 24.62           C  
ATOM   3126  CD1 TYR A 216      12.176  40.658  23.084  1.00 23.68           C  
ATOM   3127  CD2 TYR A 216      10.347  40.756  21.539  1.00 23.83           C  
ATOM   3128  CE1 TYR A 216      11.602  41.648  23.866  1.00 26.05           C  
ATOM   3129  CE2 TYR A 216       9.744  41.782  22.315  1.00 23.12           C  
ATOM   3130  CZ  TYR A 216      10.382  42.209  23.485  1.00 26.08           C  
ATOM   3131  OH  TYR A 216       9.823  43.201  24.252  1.00 26.60           O  
ATOM   3132  H   TYR A 216      12.349  40.465  18.382  1.00  0.00           H  
ATOM   3133  HA  TYR A 216      14.063  40.229  20.813  1.00  0.00           H  
ATOM   3134 1HB  TYR A 216      11.508  38.661  20.377  1.00  0.00           H  
ATOM   3135 2HB  TYR A 216      12.711  38.373  21.657  1.00  0.00           H  
ATOM   3136  HD1 TYR A 216      13.138  40.235  23.376  1.00  0.00           H  
ATOM   3137  HD2 TYR A 216       9.862  40.409  20.627  1.00  0.00           H  
ATOM   3138  HE1 TYR A 216      12.107  42.002  24.764  1.00  0.00           H  
ATOM   3139  HE2 TYR A 216       8.799  42.223  21.996  1.00  0.00           H  
ATOM   3140  HH  TYR A 216       8.995  43.531  23.894  1.00  0.00           H  
ATOM   3141  N   PRO A 217      15.027  38.078  19.729  1.00 25.97           N  
ATOM   3142  CA  PRO A 217      15.651  36.976  18.995  1.00 26.28           C  
ATOM   3143  C   PRO A 217      14.635  35.846  18.784  1.00 24.69           C  
ATOM   3144  O   PRO A 217      13.909  35.509  19.697  1.00 25.62           O  
ATOM   3145  CB  PRO A 217      16.806  36.537  19.915  1.00 27.08           C  
ATOM   3146  CG  PRO A 217      16.978  37.602  20.915  1.00 28.36           C  
ATOM   3147  CD  PRO A 217      15.666  38.329  21.032  1.00 26.22           C  
ATOM   3148  HA  PRO A 217      16.005  37.276  17.998  1.00  0.00           H  
ATOM   3149 1HB  PRO A 217      16.583  35.583  20.414  1.00  0.00           H  
ATOM   3150 2HB  PRO A 217      17.739  36.395  19.351  1.00  0.00           H  
ATOM   3151 1HG  PRO A 217      17.266  37.187  21.892  1.00  0.00           H  
ATOM   3152 2HG  PRO A 217      17.771  38.303  20.616  1.00  0.00           H  
ATOM   3153 1HD  PRO A 217      15.050  37.944  21.858  1.00  0.00           H  
ATOM   3154 2HD  PRO A 217      15.802  39.406  21.207  1.00  0.00           H  
ATOM   3155  N   ILE A 218      14.522  35.352  17.554  1.00 23.94           N  
ATOM   3156  CA  ILE A 218      13.717  34.205  17.224  1.00 23.00           C  
ATOM   3157  C   ILE A 218      14.692  33.109  16.747  1.00 23.28           C  
ATOM   3158  O   ILE A 218      15.391  33.267  15.721  1.00 25.63           O  
ATOM   3159  CB  ILE A 218      12.686  34.495  16.096  1.00 23.28           C  
ATOM   3160  CG1 ILE A 218      11.686  35.618  16.503  1.00 23.33           C  
ATOM   3161  CG2 ILE A 218      11.975  33.171  15.605  1.00 24.43           C  
ATOM   3162  CD1 ILE A 218      10.732  35.995  15.342  1.00 24.29           C  
ATOM   3163  H   ILE A 218      15.036  35.819  16.821  1.00  0.00           H  
ATOM   3164  HA  ILE A 218      13.182  33.846  18.102  1.00  0.00           H  
ATOM   3165  HB  ILE A 218      13.202  34.953  15.253  1.00  0.00           H  
ATOM   3166 1HG1 ILE A 218      11.118  35.252  17.358  1.00  0.00           H  
ATOM   3167 2HG1 ILE A 218      12.276  36.484  16.804  1.00  0.00           H  
ATOM   3168 1HG2 ILE A 218      11.261  33.412  14.818  1.00  0.00           H  
ATOM   3169 2HG2 ILE A 218      12.722  32.479  15.218  1.00  0.00           H  
ATOM   3170 3HG2 ILE A 218      11.450  32.708  16.441  1.00  0.00           H  
ATOM   3171 1HD1 ILE A 218      10.052  36.782  15.670  1.00  0.00           H  
ATOM   3172 2HD1 ILE A 218      11.315  36.351  14.492  1.00  0.00           H  
ATOM   3173 3HD1 ILE A 218      10.155  35.120  15.045  1.00  0.00           H  
ATOM   3174  N   THR A 219      14.759  32.023  17.484  1.00 22.34           N  
ATOM   3175  CA  THR A 219      15.670  30.904  17.148  1.00 22.23           C  
ATOM   3176  C   THR A 219      14.861  29.720  16.645  1.00 21.61           C  
ATOM   3177  O   THR A 219      14.004  29.192  17.346  1.00 19.68           O  
ATOM   3178  CB  THR A 219      16.472  30.487  18.357  1.00 22.88           C  
ATOM   3179  OG1 THR A 219      17.227  31.610  18.819  1.00 23.61           O  
ATOM   3180  CG2 THR A 219      17.424  29.307  18.057  1.00 23.01           C  
ATOM   3181  H   THR A 219      14.172  31.951  18.303  1.00  0.00           H  
ATOM   3182  HA  THR A 219      16.353  31.210  16.355  1.00  0.00           H  
ATOM   3183  HB  THR A 219      15.788  30.185  19.149  1.00  0.00           H  
ATOM   3184  HG1 THR A 219      17.050  32.367  18.256  1.00  0.00           H  
ATOM   3185 1HG2 THR A 219      17.976  29.048  18.960  1.00  0.00           H  
ATOM   3186 2HG2 THR A 219      16.843  28.447  17.726  1.00  0.00           H  
ATOM   3187 3HG2 THR A 219      18.124  29.596  17.274  1.00  0.00           H  
ATOM   3188  N   LEU A 220      15.125  29.351  15.392  1.00 21.55           N  
ATOM   3189  CA  LEU A 220      14.488  28.199  14.777  1.00 20.80           C  
ATOM   3190  C   LEU A 220      15.379  26.973  15.038  1.00 20.92           C  
ATOM   3191  O   LEU A 220      16.508  26.859  14.492  1.00 20.91           O  
ATOM   3192  CB  LEU A 220      14.287  28.418  13.282  1.00 21.90           C  
ATOM   3193  CG  LEU A 220      13.753  27.188  12.534  1.00 23.14           C  
ATOM   3194  CD1 LEU A 220      12.448  26.615  13.169  1.00 21.63           C  
ATOM   3195  CD2 LEU A 220      13.559  27.474  11.034  1.00 23.01           C  
ATOM   3196  H   LEU A 220      15.789  29.891  14.855  1.00  0.00           H  
ATOM   3197  HA  LEU A 220      13.514  28.032  15.236  1.00  0.00           H  
ATOM   3198 1HB  LEU A 220      13.530  29.200  13.318  1.00  0.00           H  
ATOM   3199 2HB  LEU A 220      15.188  28.806  12.806  1.00  0.00           H  
ATOM   3200  HG  LEU A 220      14.511  26.408  12.611  1.00  0.00           H  
ATOM   3201 1HD1 LEU A 220      12.116  25.747  12.599  1.00  0.00           H  
ATOM   3202 2HD1 LEU A 220      12.645  26.318  14.199  1.00  0.00           H  
ATOM   3203 3HD1 LEU A 220      11.670  27.378  13.153  1.00  0.00           H  
ATOM   3204 1HD2 LEU A 220      13.181  26.579  10.540  1.00  0.00           H  
ATOM   3205 2HD2 LEU A 220      12.845  28.288  10.908  1.00  0.00           H  
ATOM   3206 3HD2 LEU A 220      14.514  27.757  10.591  1.00  0.00           H  
ATOM   3207  N   PHE A 221      14.882  26.085  15.895  1.00 20.58           N  
ATOM   3208  CA  PHE A 221      15.592  24.855  16.219  1.00 21.69           C  
ATOM   3209  C   PHE A 221      15.527  23.937  14.991  1.00 23.93           C  
ATOM   3210  O   PHE A 221      14.591  24.005  14.183  1.00 23.64           O  
ATOM   3211  CB  PHE A 221      15.012  24.088  17.412  1.00 20.83           C  
ATOM   3212  CG  PHE A 221      15.283  24.708  18.750  1.00 20.76           C  
ATOM   3213  CD1 PHE A 221      15.360  26.086  18.938  1.00 19.61           C  
ATOM   3214  CD2 PHE A 221      15.398  23.884  19.861  1.00 21.45           C  
ATOM   3215  CE1 PHE A 221      15.577  26.627  20.229  1.00 21.47           C  
ATOM   3216  CE2 PHE A 221      15.618  24.436  21.153  1.00 21.87           C  
ATOM   3217  CZ  PHE A 221      15.725  25.790  21.306  1.00 21.67           C  
ATOM   3218  H   PHE A 221      13.990  26.268  16.332  1.00  0.00           H  
ATOM   3219  HA  PHE A 221      16.630  25.081  16.468  1.00  0.00           H  
ATOM   3220 1HB  PHE A 221      13.928  24.021  17.324  1.00  0.00           H  
ATOM   3221 2HB  PHE A 221      15.435  23.085  17.453  1.00  0.00           H  
ATOM   3222  HD1 PHE A 221      15.251  26.748  18.078  1.00  0.00           H  
ATOM   3223  HD2 PHE A 221      15.313  22.804  19.737  1.00  0.00           H  
ATOM   3224  HE1 PHE A 221      15.626  27.707  20.365  1.00  0.00           H  
ATOM   3225  HE2 PHE A 221      15.702  23.782  22.021  1.00  0.00           H  
ATOM   3226  HZ  PHE A 221      15.931  26.202  22.293  1.00  0.00           H  
ATOM   3227  N   VAL A 222      16.537  23.095  14.901  1.00 24.92           N  
ATOM   3228  CA  VAL A 222      16.721  22.148  13.826  1.00 28.37           C  
ATOM   3229  C   VAL A 222      16.327  20.757  14.356  1.00 30.16           C  
ATOM   3230  O   VAL A 222      16.569  20.396  15.501  1.00 27.58           O  
ATOM   3231  CB  VAL A 222      18.204  22.145  13.307  1.00 30.12           C  
ATOM   3232  CG1 VAL A 222      18.694  23.521  12.955  1.00 32.19           C  
ATOM   3233  CG2 VAL A 222      19.074  21.619  14.298  1.00 34.86           C  
ATOM   3234  H   VAL A 222      17.218  23.132  15.646  1.00  0.00           H  
ATOM   3235  HA  VAL A 222      16.060  22.367  12.987  1.00  0.00           H  
ATOM   3236  HB  VAL A 222      18.275  21.487  12.441  1.00  0.00           H  
ATOM   3237 1HG1 VAL A 222      19.724  23.461  12.602  1.00  0.00           H  
ATOM   3238 2HG1 VAL A 222      18.066  23.941  12.170  1.00  0.00           H  
ATOM   3239 3HG1 VAL A 222      18.650  24.159  13.837  1.00  0.00           H  
ATOM   3240 1HG2 VAL A 222      20.097  21.623  13.924  1.00  0.00           H  
ATOM   3241 2HG2 VAL A 222      19.014  22.233  15.197  1.00  0.00           H  
ATOM   3242 3HG2 VAL A 222      18.779  20.597  14.536  1.00  0.00           H  
ATOM   3243  N   GLU A 223      15.703  19.967  13.507  1.00 33.39           N  
ATOM   3244  CA  GLU A 223      15.323  18.612  13.914  1.00 36.44           C  
ATOM   3245  C   GLU A 223      16.519  17.708  14.012  1.00 39.05           C  
ATOM   3246  O   GLU A 223      17.410  17.722  13.132  1.00 39.89           O  
ATOM   3247  CB  GLU A 223      14.362  18.039  12.908  1.00 38.68           C  
ATOM   3248  CG  GLU A 223      13.024  18.712  13.018  1.00 40.87           C  
ATOM   3249  CD  GLU A 223      11.936  17.700  13.106  1.00 46.14           C  
ATOM   3250  OE1 GLU A 223      10.992  17.844  12.328  1.00 51.70           O  
ATOM   3251  OE2 GLU A 223      12.045  16.751  13.921  1.00 47.54           O  
ATOM   3252  H   GLU A 223      15.480  20.281  12.573  1.00  0.00           H  
ATOM   3253  HA  GLU A 223      14.842  18.641  14.892  1.00  0.00           H  
ATOM   3254 1HB  GLU A 223      14.803  18.192  11.923  1.00  0.00           H  
ATOM   3255 2HB  GLU A 223      14.287  16.971  13.111  1.00  0.00           H  
ATOM   3256 1HG  GLU A 223      12.955  19.404  13.857  1.00  0.00           H  
ATOM   3257 2HG  GLU A 223      12.938  19.265  12.084  1.00  0.00           H  
ATOM   3258  N   LYS A 224      16.525  16.890  15.060  1.00 39.85           N  
ATOM   3259  CA  LYS A 224      17.577  15.908  15.242  1.00 41.03           C  
ATOM   3260  C   LYS A 224      17.430  14.757  14.231  1.00 43.51           C  
ATOM   3261  O   LYS A 224      18.429  14.122  13.892  1.00 45.44           O  
ATOM   3262  CB  LYS A 224      17.643  15.431  16.693  1.00 41.32           C  
ATOM   3263  CG  LYS A 224      17.710  16.552  17.731  1.00 39.66           C  
ATOM   3264  CD  LYS A 224      17.946  16.031  19.138  1.00 39.21           C  
ATOM   3265  CE  LYS A 224      16.710  15.339  19.765  1.00 36.99           C  
ATOM   3266  NZ  LYS A 224      15.495  16.236  19.871  1.00 34.63           N  
ATOM   3267  H   LYS A 224      15.785  16.951  15.744  1.00  0.00           H  
ATOM   3268  HA  LYS A 224      18.541  16.347  14.983  1.00  0.00           H  
ATOM   3269 1HB  LYS A 224      16.753  14.827  16.872  1.00  0.00           H  
ATOM   3270 2HB  LYS A 224      18.530  14.804  16.784  1.00  0.00           H  
ATOM   3271 1HG  LYS A 224      18.526  17.224  17.462  1.00  0.00           H  
ATOM   3272 2HG  LYS A 224      16.768  17.099  17.711  1.00  0.00           H  
ATOM   3273 1HD  LYS A 224      18.763  15.309  19.109  1.00  0.00           H  
ATOM   3274 2HD  LYS A 224      18.226  16.869  19.776  1.00  0.00           H  
ATOM   3275 1HE  LYS A 224      16.452  14.478  19.150  1.00  0.00           H  
ATOM   3276 2HE  LYS A 224      16.979  15.002  20.766  1.00  0.00           H  
ATOM   3277 1HZ  LYS A 224      14.732  15.721  20.287  1.00  0.00           H  
ATOM   3278 2HZ  LYS A 224      15.716  17.036  20.448  1.00  0.00           H  
ATOM   3279 3HZ  LYS A 224      15.227  16.549  18.949  1.00  0.00           H  
ATOM   3280  N   GLU A 225      16.218  14.562  13.700  1.00 45.13           N  
ATOM   3281  CA  GLU A 225      15.900  13.586  12.609  1.00 45.95           C  
ATOM   3282  C   GLU A 225      16.136  12.139  13.068  1.00 46.86           C  
ATOM   3283  O   GLU A 225      15.195  11.334  13.099  1.00 47.25           O  
ATOM   3284  OXT GLU A 225      17.234  11.786  13.398  1.00  0.00           O  
ATOM   3285  CB  GLU A 225      16.657  13.847  11.286  1.00 46.87           C  
ATOM   3286  CG  GLU A 225      16.403  15.203  10.546  1.00 48.26           C  
ATOM   3287  CD  GLU A 225      14.948  15.424  10.086  1.00 51.11           C  
ATOM   3288  OE1 GLU A 225      14.155  14.444  10.019  1.00 53.49           O  
ATOM   3289  OE2 GLU A 225      14.584  16.598   9.798  1.00 50.81           O  
ATOM   3290  H   GLU A 225      15.476  15.131  14.083  1.00  0.00           H  
ATOM   3291  HA  GLU A 225      14.836  13.627  12.375  1.00  0.00           H  
ATOM   3292 1HB  GLU A 225      17.722  13.791  11.512  1.00  0.00           H  
ATOM   3293 2HB  GLU A 225      16.388  13.043  10.601  1.00  0.00           H  
ATOM   3294 1HG  GLU A 225      16.697  16.076  11.128  1.00  0.00           H  
ATOM   3295 2HG  GLU A 225      17.030  15.132   9.659  1.00  0.00           H  
TER                                                                             
HETATM 3297  C5  LG1 X   1      -0.381  33.942  24.361  1.00  0.00           C  
HETATM 3298  C4  LG1 X   1       0.922  34.380  24.915  1.00  0.00           C  
HETATM 3299  N2  LG1 X   1       0.729  35.499  25.817  1.00  0.00           N  
HETATM 3300  C3  LG1 X   1       0.949  35.487  27.170  1.00  0.00           C  
HETATM 3301  N1  LG1 X   1       0.679  36.653  27.719  1.00  0.00           N  
HETATM 3302  C2  LG1 X   1       0.265  37.454  26.676  1.00  0.00           C  
HETATM 3303  C1  LG1 X   1      -0.165  38.764  26.556  1.00  0.00           C  
HETATM 3304 CL1  LG1 X   1      -0.275  39.729  27.945  1.00  0.00          CL  
HETATM 3305  N9  LG1 X   1      -0.510  39.297  25.370  1.00  0.00           N  
HETATM 3306  C15 LG1 X   1      -0.437  38.504  24.295  1.00  0.00           C  
HETATM 3307  N7  LG1 X   1      -0.022  37.223  24.262  1.00  0.00           N  
HETATM 3308  C14 LG1 X   1       0.304  36.756  25.479  1.00  0.00           C  
HETATM 3309  N8  LG1 X   1      -0.818  39.073  23.097  1.00  0.00           N  
HETATM 3310  C6  LG1 X   1      -1.537  33.572  25.013  1.00  0.00           C  
HETATM 3311  N3  LG1 X   1      -2.384  33.133  24.023  1.00  0.00           N  
HETATM 3312  C7  LG1 X   1      -3.664  32.527  24.138  1.00  0.00           C  
HETATM 3313  C8  LG1 X   1      -3.714  31.137  24.358  1.00  0.00           C  
HETATM 3314  C9  LG1 X   1      -4.939  30.496  24.566  1.00  0.00           C  
HETATM 3315  C10 LG1 X   1      -6.119  31.229  24.526  1.00  0.00           C  
HETATM 3316 CL2  LG1 X   1      -7.628  30.443  24.773  1.00  0.00          CL  
HETATM 3317  C11 LG1 X   1      -6.089  32.599  24.273  1.00  0.00           C  
HETATM 3318  C12 LG1 X   1      -4.864  33.258  24.078  1.00  0.00           C  
HETATM 3319  C13 LG1 X   1      -4.927  34.646  23.718  1.00  0.00           C  
HETATM 3320  N4  LG1 X   1      -4.973  35.765  23.422  1.00  0.00           N  
HETATM 3321  N5  LG1 X   1      -1.767  33.260  22.823  1.00  0.00           N  
HETATM 3322  N6  LG1 X   1      -0.567  33.789  23.016  1.00  0.00           N  
HETATM 3323  H2  LG1 X   1       1.399  33.572  25.482  1.00  0.00           H  
HETATM 3324  H3  LG1 X   1       1.614  34.690  24.126  1.00  0.00           H  
HETATM 3325  H1  LG1 X   1       1.299  34.610  27.699  1.00  0.00           H  
HETATM 3326  H8  LG1 X   1      -0.363  38.631  22.312  1.00  0.00           H  
HETATM 3327  H9  LG1 X   1      -0.767  40.082  23.158  1.00  0.00           H  
HETATM 3328  H4  LG1 X   1      -1.757  33.495  26.067  1.00  0.00           H  
HETATM 3329  H5  LG1 X   1      -2.802  30.541  24.418  1.00  0.00           H  
HETATM 3330  H6  LG1 X   1      -4.961  29.427  24.768  1.00  0.00           H  
HETATM 3331  H7  LG1 X   1      -7.026  33.153  24.216  1.00  0.00           H  
TER                                                                             
CONECT    2    1                                                                
CONECT    3    2                                                                
CONECT    4    3                                                                
CONECT    5    2                                                                
CONECT    6    5                                                                
CONECT    7    5                                                                
CONECT    8    1                                                                
CONECT    9    1                                                                
CONECT   10    1                                                                
CONECT   11    2                                                                
CONECT   12    5                                                                
CONECT   13    6                                                                
CONECT   14    6                                                                
CONECT   15    6                                                                
CONECT   16    7                                                                
CONECT   17    7                                                                
CONECT   18    7                                                                
CONECT   19    3                                                                
CONECT   20   19                                                                
CONECT   21   20                                                                
CONECT   22   21                                                                
CONECT   23   20                                                                
CONECT   24   23                                                                
CONECT   25   24                                                                
CONECT   26   25                                                                
CONECT   27   25                                                                
CONECT   28   19                                                                
CONECT   29   20                                                                
CONECT   30   23                                                                
CONECT   31   23                                                                
CONECT   32   24                                                                
CONECT   33   24                                                                
CONECT   34   21                                                                
CONECT   35   34                                                                
CONECT   36   35                                                                
CONECT   37   36                                                                
CONECT   38   35                                                                
CONECT   39   38                                                                
CONECT   40   38                                                                
CONECT   41   34                                                                
CONECT   42   35                                                                
CONECT   43   38                                                                
CONECT   44   39                                                                
CONECT   45   40                                                                
CONECT   46   40                                                                
CONECT   47   40                                                                
CONECT   48   36                                                                
CONECT   49   48                                                                
CONECT   50   49                                                                
CONECT   51   50                                                                
CONECT   52   49                                                                
CONECT   53   52                                                                
CONECT   54   53                                                                
CONECT   55   53                                                                
CONECT   56   54                                                                
CONECT   57   55                                                                
CONECT   58   56   57                                                           
CONECT   59   48                                                                
CONECT   60   49                                                                
CONECT   61   52                                                                
CONECT   62   52                                                                
CONECT   63   54                                                                
CONECT   64   55                                                                
CONECT   65   56                                                                
CONECT   66   57                                                                
CONECT   67   58                                                                
CONECT   68   50                                                                
CONECT   69   68                                                                
CONECT   70   69                                                                
CONECT   71   70                                                                
CONECT   72   69                                                                
CONECT   73   68                                                                
CONECT   74   69                                                                
CONECT   75   72                                                                
CONECT   76   72                                                                
CONECT   77   72                                                                
CONECT   78   70                                                                
CONECT   79   78                                                                
CONECT   80   79                                                                
CONECT   81   80                                                                
CONECT   82   79                                                                
CONECT   83   82                                                                
CONECT   84   83                                                                
CONECT   85   83                                                                
CONECT   86   84                                                                
CONECT   87   85                                                                
CONECT   88   86   87                                                           
CONECT   89   78                                                                
CONECT   90   79                                                                
CONECT   91   82                                                                
CONECT   92   82                                                                
CONECT   93   84                                                                
CONECT   94   85                                                                
CONECT   95   86                                                                
CONECT   96   87                                                                
CONECT   97   88                                                                
CONECT   98   80                                                                
CONECT   99   98                                                                
CONECT  100   99                                                                
CONECT  101  100                                                                
CONECT  102   99                                                                
CONECT  103  102                                                                
CONECT  104  103                                                                
CONECT  105  104                                                                
CONECT  106  104                                                                
CONECT  107   98                                                                
CONECT  108   99                                                                
CONECT  109  102                                                                
CONECT  110  102                                                                
CONECT  111  103                                                                
CONECT  112  103                                                                
CONECT  113  106                                                                
CONECT  114  106                                                                
CONECT  115  100                                                                
CONECT  116  115                                                                
CONECT  117  116                                                                
CONECT  118  117                                                                
CONECT  119  116                                                                
CONECT  120  115                                                                
CONECT  121  116                                                                
CONECT  122  119                                                                
CONECT  123  119                                                                
CONECT  124  119                                                                
CONECT  125  117                                                                
CONECT  126  125                                                                
CONECT  127  126                                                                
CONECT  128  127                                                                
CONECT  129  126                                                                
CONECT  130  129                                                                
CONECT  131  130                                                                
CONECT  132  131                                                                
CONECT  133  131                                                                
CONECT  134  125                                                                
CONECT  135  126                                                                
CONECT  136  129                                                                
CONECT  137  129                                                                
CONECT  138  130                                                                
CONECT  139  130                                                                
CONECT  140  127                                                                
CONECT  141  140                                                                
CONECT  142  141                                                                
CONECT  143  142                                                                
CONECT  144  141                                                                
CONECT  145  144                                                                
CONECT  146  144                                                                
CONECT  147  145                                                                
CONECT  148  140                                                                
CONECT  149  141                                                                
CONECT  150  144                                                                
CONECT  151  145                                                                
CONECT  152  145                                                                
CONECT  153  146                                                                
CONECT  154  146                                                                
CONECT  155  146                                                                
CONECT  156  147                                                                
CONECT  157  147                                                                
CONECT  158  147                                                                
CONECT  159  142                                                                
CONECT  160  159                                                                
CONECT  161  160                                                                
CONECT  162  161                                                                
CONECT  163  160                                                                
CONECT  164  159                                                                
CONECT  165  160                                                                
CONECT  166  163                                                                
CONECT  167  163                                                                
CONECT  168  163                                                                
CONECT  169  161                                                                
CONECT  170  169                                                                
CONECT  171  170                                                                
CONECT  172  171                                                                
CONECT  173  170                                                                
CONECT  174  173                                                                
CONECT  175  174                                                                
CONECT  176  175                                                                
CONECT  177  175                                                                
CONECT  178  169                                                                
CONECT  179  170                                                                
CONECT  180  173                                                                
CONECT  181  173                                                                
CONECT  182  174                                                                
CONECT  183  174                                                                
CONECT  184  177                                                                
CONECT  185  177                                                                
CONECT  186  171                                                                
CONECT  187  186                                                                
CONECT  188  187                                                                
CONECT  189  188                                                                
CONECT  190  187                                                                
CONECT  191  190                                                                
CONECT  192  191                                                                
CONECT  193  191                                                                
CONECT  194  186                                                                
CONECT  195  187                                                                
CONECT  196  190                                                                
CONECT  197  190                                                                
CONECT  198  191                                                                
CONECT  199  192                                                                
CONECT  200  192                                                                
CONECT  201  192                                                                
CONECT  202  193                                                                
CONECT  203  193                                                                
CONECT  204  193                                                                
CONECT  205  188                                                                
CONECT  206  205                                                                
CONECT  207  206                                                                
CONECT  208  207                                                                
CONECT  209  206                                                                
CONECT  210  209                                                                
CONECT  211  210                                                                
CONECT  212  211                                                                
CONECT  213  205                                                                
CONECT  214  206                                                                
CONECT  215  209                                                                
CONECT  216  209                                                                
CONECT  217  210                                                                
CONECT  218  210                                                                
CONECT  219  212                                                                
CONECT  220  212                                                                
CONECT  221  212                                                                
CONECT  222  207                                                                
CONECT  223  222                                                                
CONECT  224  223                                                                
CONECT  225  224                                                                
CONECT  226  223                                                                
CONECT  227  226                                                                
CONECT  228  222                                                                
CONECT  229  223                                                                
CONECT  230  226                                                                
CONECT  231  226                                                                
CONECT  232  227                                                                
CONECT  233  224                                                                
CONECT  234  233                                                                
CONECT  235  234                                                                
CONECT  236  235                                                                
CONECT  237  234                                                                
CONECT  238  237                                                                
CONECT  239  238                                                                
CONECT  240  238                                                                
CONECT  241  233                                                                
CONECT  242  234                                                                
CONECT  243  237                                                                
CONECT  244  237                                                                
CONECT  245  238                                                                
CONECT  246  239                                                                
CONECT  247  239                                                                
CONECT  248  239                                                                
CONECT  249  240                                                                
CONECT  250  240                                                                
CONECT  251  240                                                                
CONECT  252  235                                                                
CONECT  253  252                                                                
CONECT  254  253                                                                
CONECT  255  254                                                                
CONECT  256  253                                                                
CONECT  257  256                                                                
CONECT  258  256                                                                
CONECT  259  257                                                                
CONECT  260  252                                                                
CONECT  261  253                                                                
CONECT  262  256                                                                
CONECT  263  257                                                                
CONECT  264  257                                                                
CONECT  265  258                                                                
CONECT  266  258                                                                
CONECT  267  258                                                                
CONECT  268  259                                                                
CONECT  269  259                                                                
CONECT  270  259                                                                
CONECT  271  254                                                                
CONECT  272  271                                                                
CONECT  273  272                                                                
CONECT  274  273                                                                
CONECT  275  272                                                                
CONECT  276  275                                                                
CONECT  277  275                                                                
CONECT  278  276                                                                
CONECT  279  271                                                                
CONECT  280  272                                                                
CONECT  281  275                                                                
CONECT  282  276                                                                
CONECT  283  276                                                                
CONECT  284  277                                                                
CONECT  285  277                                                                
CONECT  286  277                                                                
CONECT  287  278                                                                
CONECT  288  278                                                                
CONECT  289  278                                                                
CONECT  290  273                                                                
CONECT  291  290                                                                
CONECT  292  291                                                                
CONECT  293  292                                                                
CONECT  294  291                                                                
CONECT  295  294                                                                
CONECT  296  295                                                                
CONECT  297  295                                                                
CONECT  298  290                                                                
CONECT  299  291                                                                
CONECT  300  294                                                                
CONECT  301  294                                                                
CONECT  302  297                                                                
CONECT  303  297                                                                
CONECT  304  292                                                                
CONECT  305  304                                                                
CONECT  306  305                                                                
CONECT  307  306                                                                
CONECT  308  305                                                                
CONECT  309  308                                                                
CONECT  310  308                                                                
CONECT  311  304                                                                
CONECT  312  305                                                                
CONECT  313  308                                                                
CONECT  314  309                                                                
CONECT  315  310                                                                
CONECT  316  310                                                                
CONECT  317  310                                                                
CONECT  318  306                                                                
CONECT  319  318                                                                
CONECT  320  319                                                                
CONECT  321  320                                                                
CONECT  322  319                                                                
CONECT  323  322                                                                
CONECT  324  323                                                                
CONECT  325  323                                                                
CONECT  326  324                                                                
CONECT  327  325                                                                
CONECT  328  326  327                                                           
CONECT  329  318                                                                
CONECT  330  319                                                                
CONECT  331  322                                                                
CONECT  332  322                                                                
CONECT  333  324                                                                
CONECT  334  325                                                                
CONECT  335  326                                                                
CONECT  336  327                                                                
CONECT  337  328                                                                
CONECT  338  320                                                                
CONECT  339  338                                                                
CONECT  340  339                                                                
CONECT  341  340                                                                
CONECT  342  339                                                                
CONECT  343  342                                                                
CONECT  344  343                                                                
CONECT  345  343                                                                
CONECT  346  344                                                                
CONECT  347  345                                                                
CONECT  348  346  347                                                           
CONECT  349  348                                                                
CONECT  350  338                                                                
CONECT  351  339                                                                
CONECT  352  342                                                                
CONECT  353  342                                                                
CONECT  354  344                                                                
CONECT  355  345                                                                
CONECT  356  346                                                                
CONECT  357  347                                                                
CONECT  358  349                                                                
CONECT  359  340                                                                
CONECT  360  359                                                                
CONECT  361  360                                                                
CONECT  362  361                                                                
CONECT  363  360                                                                
CONECT  364  363                                                                
CONECT  365  359                                                                
CONECT  366  360                                                                
CONECT  367  363                                                                
CONECT  368  363                                                                
CONECT  369  364                                                                
CONECT  370  361                                                                
CONECT  371  370                                                                
CONECT  372  371                                                                
CONECT  373  372                                                                
CONECT  374  371                                                                
CONECT  375  374                                                                
CONECT  376  375                                                                
CONECT  377  375                                                                
CONECT  378  370                                                                
CONECT  379  371                                                                
CONECT  380  374                                                                
CONECT  381  374                                                                
CONECT  382  377                                                                
CONECT  383  377                                                                
CONECT  384  372                                                                
CONECT  385  384                                                                
CONECT  386  385                                                                
CONECT  387  386                                                                
CONECT  388  385                                                                
CONECT  389  388                                                                
CONECT  390  389                                                                
CONECT  391  390                                                                
CONECT  392  391                                                                
CONECT  393  384                                                                
CONECT  394  385                                                                
CONECT  395  388                                                                
CONECT  396  388                                                                
CONECT  397  389                                                                
CONECT  398  389                                                                
CONECT  399  390                                                                
CONECT  400  390                                                                
CONECT  401  391                                                                
CONECT  402  391                                                                
CONECT  403  392                                                                
CONECT  404  392                                                                
CONECT  405  392                                                                
CONECT  406  386                                                                
CONECT  407  406                                                                
CONECT  408  407                                                                
CONECT  409  408                                                                
CONECT  410  407                                                                
CONECT  411  410                                                                
CONECT  412  411                                                                
CONECT  413  412                                                                
CONECT  414  412                                                                
CONECT  415  406                                                                
CONECT  416  407                                                                
CONECT  417  410                                                                
CONECT  418  410                                                                
CONECT  419  411                                                                
CONECT  420  411                                                                
CONECT  421  408                                                                
CONECT  422  421                                                                
CONECT  423  422                                                                
CONECT  424  423                                                                
CONECT  425  422                                                                
CONECT  426  425                                                                
CONECT  427  425                                                                
CONECT  428  426                                                                
CONECT  429  421                                                                
CONECT  430  422                                                                
CONECT  431  425                                                                
CONECT  432  426                                                                
CONECT  433  426                                                                
CONECT  434  427                                                                
CONECT  435  427                                                                
CONECT  436  427                                                                
CONECT  437  428                                                                
CONECT  438  428                                                                
CONECT  439  428                                                                
CONECT  440  423                                                                
CONECT  441  440                                                                
CONECT  442  441                                                                
CONECT  443  442                                                                
CONECT  444  441                                                                
CONECT  445  444                                                                
CONECT  446  445                                                                
CONECT  447  445                                                                
CONECT  448  446                                                                
CONECT  449  447                                                                
CONECT  450  448  449                                                           
CONECT  451  440                                                                
CONECT  452  441                                                                
CONECT  453  444                                                                
CONECT  454  444                                                                
CONECT  455  446                                                                
CONECT  456  447                                                                
CONECT  457  448                                                                
CONECT  458  449                                                                
CONECT  459  450                                                                
CONECT  460  442                                                                
CONECT  461  460                                                                
CONECT  462  461                                                                
CONECT  463  462                                                                
CONECT  464  461                                                                
CONECT  465  464                                                                
CONECT  466  465                                                                
CONECT  467  465                                                                
CONECT  468  460                                                                
CONECT  469  461                                                                
CONECT  470  464                                                                
CONECT  471  464                                                                
CONECT  472  465                                                                
CONECT  473  466                                                                
CONECT  474  466                                                                
CONECT  475  466                                                                
CONECT  476  467                                                                
CONECT  477  467                                                                
CONECT  478  467                                                                
CONECT  479  462                                                                
CONECT  480  479                                                                
CONECT  481  480                                                                
CONECT  482  481                                                                
CONECT  483  480                                                                
CONECT  484  483                                                                
CONECT  485  484                                                                
CONECT  486  485                                                                
CONECT  487  486                                                                
CONECT  488  487                                                                
CONECT  489  487                                                                
CONECT  490  479                                                                
CONECT  491  480                                                                
CONECT  492  483                                                                
CONECT  493  483                                                                
CONECT  494  484                                                                
CONECT  495  484                                                                
CONECT  496  485                                                                
CONECT  497  485                                                                
CONECT  498  486                                                                
CONECT  499  488                                                                
CONECT  500  488                                                                
CONECT  501  489                                                                
CONECT  502  489                                                                
CONECT  503  481                                                                
CONECT  504  503                                                                
CONECT  505  504                                                                
CONECT  506  505                                                                
CONECT  507  504                                                                
CONECT  508  507                                                                
CONECT  509  508                                                                
CONECT  510  509                                                                
CONECT  511  509                                                                
CONECT  512  503                                                                
CONECT  513  504                                                                
CONECT  514  507                                                                
CONECT  515  507                                                                
CONECT  516  508                                                                
CONECT  517  508                                                                
CONECT  518  505                                                                
CONECT  519  518                                                                
CONECT  520  519                                                                
CONECT  521  520                                                                
CONECT  522  519                                                                
CONECT  523  522                                                                
CONECT  524  523                                                                
CONECT  525  523                                                                
CONECT  526  518                                                                
CONECT  527  519                                                                
CONECT  528  522                                                                
CONECT  529  522                                                                
CONECT  530  523                                                                
CONECT  531  524                                                                
CONECT  532  524                                                                
CONECT  533  524                                                                
CONECT  534  525                                                                
CONECT  535  525                                                                
CONECT  536  525                                                                
CONECT  537  520                                                                
CONECT  538  537                                                                
CONECT  539  538                                                                
CONECT  540  539                                                                
CONECT  541  538                                                                
CONECT  542  541                                                                
CONECT  543  541                                                                
CONECT  544  542                                                                
CONECT  545  537                                                                
CONECT  546  538                                                                
CONECT  547  541                                                                
CONECT  548  542                                                                
CONECT  549  542                                                                
CONECT  550  543                                                                
CONECT  551  543                                                                
CONECT  552  543                                                                
CONECT  553  544                                                                
CONECT  554  544                                                                
CONECT  555  544                                                                
CONECT  556  539                                                                
CONECT  557  556                                                                
CONECT  558  557                                                                
CONECT  559  558                                                                
CONECT  560  557                                                                
CONECT  561  560                                                                
CONECT  562  556                                                                
CONECT  563  557                                                                
CONECT  564  560                                                                
CONECT  565  560                                                                
CONECT  566  561                                                                
CONECT  567  558                                                                
CONECT  568  567                                                                
CONECT  569  568                                                                
CONECT  570  569                                                                
CONECT  571  568                                                                
CONECT  572  571                                                                
CONECT  573  572                                                                
CONECT  574  572                                                                
CONECT  575  567                                                                
CONECT  576  568                                                                
CONECT  577  571                                                                
CONECT  578  571                                                                
CONECT  579  574                                                                
CONECT  580  574                                                                
CONECT  581  569                                                                
CONECT  582  581                                                                
CONECT  583  582                                                                
CONECT  584  583                                                                
CONECT  585  582                                                                
CONECT  586  585                                                                
CONECT  587  581                                                                
CONECT  588  582                                                                
CONECT  589  585                                                                
CONECT  590  585                                                                
CONECT  591  586                                                                
CONECT  592  583                                                                
CONECT  593  592                                                                
CONECT  594  593                                                                
CONECT  595  594                                                                
CONECT  596  593                                                                
CONECT  597  596                                                                
CONECT  598  592                                                                
CONECT  599  593                                                                
CONECT  600  596                                                                
CONECT  601  596                                                                
CONECT  602  597                                                                
CONECT  603  594                                                                
CONECT  604  603                                                                
CONECT  605  604                                                                
CONECT  606  605                                                                
CONECT  607  604                                                                
CONECT  608  607                                                                
CONECT  609  608                                                                
CONECT  610  608                                                                
CONECT  611  603                                                                
CONECT  612  604                                                                
CONECT  613  607                                                                
CONECT  614  607                                                                
CONECT  615  605                                                                
CONECT  616  615                                                                
CONECT  617  616                                                                
CONECT  618  617                                                                
CONECT  619  616                                                                
CONECT  620  615                                                                
CONECT  621  616                                                                
CONECT  622  619                                                                
CONECT  623  619                                                                
CONECT  624  619                                                                
CONECT  625  617                                                                
CONECT  626  625                                                                
CONECT  627  626                                                                
CONECT  628  627                                                                
CONECT  629  626                                                                
CONECT  630  629                                                                
CONECT  631  630                                                                
CONECT  632  630                                                                
CONECT  633  625                                                                
CONECT  634  626                                                                
CONECT  635  629                                                                
CONECT  636  629                                                                
CONECT  637  630                                                                
CONECT  638  631                                                                
CONECT  639  631                                                                
CONECT  640  631                                                                
CONECT  641  632                                                                
CONECT  642  632                                                                
CONECT  643  632                                                                
CONECT  644  627                                                                
CONECT  645  644                                                                
CONECT  646  645                                                                
CONECT  647  646                                                                
CONECT  648  645                                                                
CONECT  649  648                                                                
CONECT  650  649                                                                
CONECT  651  649                                                                
CONECT  652  644                                                                
CONECT  653  645                                                                
CONECT  654  648                                                                
CONECT  655  648                                                                
CONECT  656  646                                                                
CONECT  657  656                                                                
CONECT  658  657                                                                
CONECT  659  658                                                                
CONECT  660  657                                                                
CONECT  661  660                                                                
CONECT  662  661                                                                
CONECT  663  662                                                                
CONECT  664  663                                                                
CONECT  665  656                                                                
CONECT  666  657                                                                
CONECT  667  660                                                                
CONECT  668  660                                                                
CONECT  669  661                                                                
CONECT  670  661                                                                
CONECT  671  662                                                                
CONECT  672  662                                                                
CONECT  673  663                                                                
CONECT  674  663                                                                
CONECT  675  664                                                                
CONECT  676  664                                                                
CONECT  677  664                                                                
CONECT  678  658                                                                
CONECT  679  678                                                                
CONECT  680  679                                                                
CONECT  681  680                                                                
CONECT  682  679                                                                
CONECT  683  682                                                                
CONECT  684  682                                                                
CONECT  685  683                                                                
CONECT  686  678                                                                
CONECT  687  679                                                                
CONECT  688  682                                                                
CONECT  689  683                                                                
CONECT  690  683                                                                
CONECT  691  684                                                                
CONECT  692  684                                                                
CONECT  693  684                                                                
CONECT  694  685                                                                
CONECT  695  685                                                                
CONECT  696  685                                                                
CONECT  697  680                                                                
CONECT  698  697                                                                
CONECT  699  698                                                                
CONECT  700  699                                                                
CONECT  701  698                                                                
CONECT  702  701                                                                
CONECT  703  702                                                                
CONECT  704  703                                                                
CONECT  705  704                                                                
CONECT  706  705                                                                
CONECT  707  705                                                                
CONECT  708  697                                                                
CONECT  709  698                                                                
CONECT  710  701                                                                
CONECT  711  701                                                                
CONECT  712  702                                                                
CONECT  713  702                                                                
CONECT  714  703                                                                
CONECT  715  703                                                                
CONECT  716  704                                                                
CONECT  717  706                                                                
CONECT  718  706                                                                
CONECT  719  707                                                                
CONECT  720  707                                                                
CONECT  721  699                                                                
CONECT  722  721                                                                
CONECT  723  722                                                                
CONECT  724  723                                                                
CONECT  725  722                                                                
CONECT  726  725                                                                
CONECT  727  726                                                                
CONECT  728  726                                                                
CONECT  729  727                                                                
CONECT  730  728                                                                
CONECT  731  729  730                                                           
CONECT  732  731                                                                
CONECT  733  721                                                                
CONECT  734  722                                                                
CONECT  735  725                                                                
CONECT  736  725                                                                
CONECT  737  727                                                                
CONECT  738  728                                                                
CONECT  739  729                                                                
CONECT  740  730                                                                
CONECT  741  732                                                                
CONECT  742  723                                                                
CONECT  743  742                                                                
CONECT  744  743                                                                
CONECT  745  744                                                                
CONECT  746  743                                                                
CONECT  747  746                                                                
CONECT  748  747                                                                
CONECT  749  748                                                                
CONECT  750  748                                                                
CONECT  751  742                                                                
CONECT  752  743                                                                
CONECT  753  746                                                                
CONECT  754  746                                                                
CONECT  755  747                                                                
CONECT  756  747                                                                
CONECT  757  744                                                                
CONECT  758  757                                                                
CONECT  759  758                                                                
CONECT  760  759                                                                
CONECT  761  758                                                                
CONECT  762  761                                                                
CONECT  763  757                                                                
CONECT  764  758                                                                
CONECT  765  761                                                                
CONECT  766  761                                                                
CONECT  767  762                                                                
CONECT  768  759                                                                
CONECT  769  768                                                                
CONECT  770  769                                                                
CONECT  771  770                                                                
CONECT  772  769                                                                
CONECT  773  772                                                                
CONECT  774  773                                                                
CONECT  775  773                                                                
CONECT  776  768                                                                
CONECT  777  769                                                                
CONECT  778  772                                                                
CONECT  779  772                                                                
CONECT  780  773                                                                
CONECT  781  774                                                                
CONECT  782  774                                                                
CONECT  783  774                                                                
CONECT  784  775                                                                
CONECT  785  775                                                                
CONECT  786  775                                                                
CONECT  787  770                                                                
CONECT  788  787                                                                
CONECT  789  788                                                                
CONECT  790  789                                                                
CONECT  791  788                                                                
CONECT  792  791                                                                
CONECT  793  791                                                                
CONECT  794  787                                                                
CONECT  795  788                                                                
CONECT  796  791                                                                
CONECT  797  792                                                                
CONECT  798  793                                                                
CONECT  799  793                                                                
CONECT  800  793                                                                
CONECT  801  789                                                                
CONECT  802  801                                                                
CONECT  803  802                                                                
CONECT  804  803                                                                
CONECT  805  802                                                                
CONECT  806  805                                                                
CONECT  807  806                                                                
CONECT  808  806                                                                
CONECT  809  801                                                                
CONECT  810  802                                                                
CONECT  811  805                                                                
CONECT  812  805                                                                
CONECT  813  803                                                                
CONECT  814  813                                                                
CONECT  815  814                                                                
CONECT  816  815                                                                
CONECT  817  814                                                                
CONECT  818  817                                                                
CONECT  819  813  818                                                           
CONECT  820  814                                                                
CONECT  821  817                                                                
CONECT  822  817                                                                
CONECT  823  818                                                                
CONECT  824  818                                                                
CONECT  825  819                                                                
CONECT  826  819                                                                
CONECT  827  815                                                                
CONECT  828  827                                                                
CONECT  829  828                                                                
CONECT  830  829                                                                
CONECT  831  828                                                                
CONECT  832  831                                                                
CONECT  833  827                                                                
CONECT  834  828                                                                
CONECT  835  831                                                                
CONECT  836  831                                                                
CONECT  837  832                                                                
CONECT  838  829                                                                
CONECT  839  838                                                                
CONECT  840  839                                                                
CONECT  841  840                                                                
CONECT  842  839                                                                
CONECT  843  842                                                                
CONECT  844  843                                                                
CONECT  845  844                                                                
CONECT  846  845                                                                
CONECT  847  838                                                                
CONECT  848  839                                                                
CONECT  849  842                                                                
CONECT  850  842                                                                
CONECT  851  843                                                                
CONECT  852  843                                                                
CONECT  853  844                                                                
CONECT  854  844                                                                
CONECT  855  845                                                                
CONECT  856  845                                                                
CONECT  857  846                                                                
CONECT  858  846                                                                
CONECT  859  846                                                                
CONECT  860  840                                                                
CONECT  861  860                                                                
CONECT  862  861                                                                
CONECT  863  862                                                                
CONECT  864  861                                                                
CONECT  865  864                                                                
CONECT  866  865                                                                
CONECT  867  865                                                                
CONECT  868  860                                                                
CONECT  869  861                                                                
CONECT  870  864                                                                
CONECT  871  864                                                                
CONECT  872  865                                                                
CONECT  873  866                                                                
CONECT  874  866                                                                
CONECT  875  866                                                                
CONECT  876  867                                                                
CONECT  877  867                                                                
CONECT  878  867                                                                
CONECT  879  862                                                                
CONECT  880  879                                                                
CONECT  881  880                                                                
CONECT  882  881                                                                
CONECT  883  880                                                                
CONECT  884  883                                                                
CONECT  885  884                                                                
CONECT  886  884                                                                
CONECT  887  879                                                                
CONECT  888  880                                                                
CONECT  889  883                                                                
CONECT  890  883                                                                
CONECT  891  881                                                                
CONECT  892  891                                                                
CONECT  893  892                                                                
CONECT  894  893                                                                
CONECT  895  892                                                                
CONECT  896  895                                                                
CONECT  897  891                                                                
CONECT  898  892                                                                
CONECT  899  895                                                                
CONECT  900  895                                                                
CONECT  901  896                                                                
CONECT  902  893                                                                
CONECT  903  902                                                                
CONECT  904  903                                                                
CONECT  905  904                                                                
CONECT  906  902                                                                
CONECT  907  903                                                                
CONECT  908  903                                                                
CONECT  909  904                                                                
CONECT  910  909                                                                
CONECT  911  910                                                                
CONECT  912  911                                                                
CONECT  913  910                                                                
CONECT  914  913                                                                
CONECT  915  914                                                                
CONECT  916  915                                                                
CONECT  917  916                                                                
CONECT  918  909                                                                
CONECT  919  910                                                                
CONECT  920  913                                                                
CONECT  921  913                                                                
CONECT  922  914                                                                
CONECT  923  914                                                                
CONECT  924  915                                                                
CONECT  925  915                                                                
CONECT  926  916                                                                
CONECT  927  916                                                                
CONECT  928  917                                                                
CONECT  929  917                                                                
CONECT  930  917                                                                
CONECT  931  911                                                                
CONECT  932  931                                                                
CONECT  933  932                                                                
CONECT  934  933                                                                
CONECT  935  932                                                                
CONECT  936  935                                                                
CONECT  937  936                                                                
CONECT  938  937                                                                
CONECT  939  937                                                                
CONECT  940  931                                                                
CONECT  941  932                                                                
CONECT  942  935                                                                
CONECT  943  935                                                                
CONECT  944  936                                                                
CONECT  945  936                                                                
CONECT  946  933                                                                
CONECT  947  946                                                                
CONECT  948  947                                                                
CONECT  949  948                                                                
CONECT  950  947                                                                
CONECT  951  950                                                                
CONECT  952  951                                                                
CONECT  953  951                                                                
CONECT  954  946                                                                
CONECT  955  947                                                                
CONECT  956  950                                                                
CONECT  957  950                                                                
CONECT  958  951                                                                
CONECT  959  952                                                                
CONECT  960  952                                                                
CONECT  961  952                                                                
CONECT  962  953                                                                
CONECT  963  953                                                                
CONECT  964  953                                                                
CONECT  965  948                                                                
CONECT  966  965                                                                
CONECT  967  966                                                                
CONECT  968  967                                                                
CONECT  969  966                                                                
CONECT  970  969                                                                
CONECT  971  970                                                                
CONECT  972  970                                                                
CONECT  973  971                                                                
CONECT  974  972  973                                                           
CONECT  975  965                                                                
CONECT  976  966                                                                
CONECT  977  969                                                                
CONECT  978  969                                                                
CONECT  979  972                                                                
CONECT  980  973                                                                
CONECT  981  974                                                                
CONECT  982  967                                                                
CONECT  983  982                                                                
CONECT  984  983                                                                
CONECT  985  984                                                                
CONECT  986  983                                                                
CONECT  987  986                                                                
CONECT  988  986                                                                
CONECT  989  987                                                                
CONECT  990  982                                                                
CONECT  991  983                                                                
CONECT  992  986                                                                
CONECT  993  987                                                                
CONECT  994  987                                                                
CONECT  995  988                                                                
CONECT  996  988                                                                
CONECT  997  988                                                                
CONECT  998  989                                                                
CONECT  999  989                                                                
CONECT 1000  989                                                                
CONECT 1001  984                                                                
CONECT 1002 1001                                                                
CONECT 1003 1002                                                                
CONECT 1004 1003                                                                
CONECT 1005 1002                                                                
CONECT 1006 1005                                                                
CONECT 1007 1006                                                                
CONECT 1008 1006                                                                
CONECT 1009 1001                                                                
CONECT 1010 1002                                                                
CONECT 1011 1005                                                                
CONECT 1012 1005                                                                
CONECT 1013 1008                                                                
CONECT 1014 1008                                                                
CONECT 1015 1003                                                                
CONECT 1016 1015                                                                
CONECT 1017 1016                                                                
CONECT 1018 1017                                                                
CONECT 1019 1016                                                                
CONECT 1020 1019                                                                
CONECT 1021 1020                                                                
CONECT 1022 1020                                                                
CONECT 1023 1015                                                                
CONECT 1024 1016                                                                
CONECT 1025 1019                                                                
CONECT 1026 1019                                                                
CONECT 1027 1020                                                                
CONECT 1028 1021                                                                
CONECT 1029 1021                                                                
CONECT 1030 1021                                                                
CONECT 1031 1022                                                                
CONECT 1032 1022                                                                
CONECT 1033 1022                                                                
CONECT 1034 1017                                                                
CONECT 1035 1034                                                                
CONECT 1036 1035                                                                
CONECT 1037 1036                                                                
CONECT 1038 1035                                                                
CONECT 1039 1038                                                                
CONECT 1040 1038                                                                
CONECT 1041 1039                                                                
CONECT 1042 1034                                                                
CONECT 1043 1035                                                                
CONECT 1044 1038                                                                
CONECT 1045 1039                                                                
CONECT 1046 1039                                                                
CONECT 1047 1040                                                                
CONECT 1048 1040                                                                
CONECT 1049 1040                                                                
CONECT 1050 1041                                                                
CONECT 1051 1041                                                                
CONECT 1052 1041                                                                
CONECT 1053 1036                                                                
CONECT 1054 1053                                                                
CONECT 1055 1054                                                                
CONECT 1056 1055                                                                
CONECT 1057 1054                                                                
CONECT 1058 1057                                                                
CONECT 1059 1053 1058                                                           
CONECT 1060 1054                                                                
CONECT 1061 1057                                                                
CONECT 1062 1057                                                                
CONECT 1063 1058                                                                
CONECT 1064 1058                                                                
CONECT 1065 1059                                                                
CONECT 1066 1059                                                                
CONECT 1067 1055                                                                
CONECT 1068 1067                                                                
CONECT 1069 1068                                                                
CONECT 1070 1069                                                                
CONECT 1071 1068                                                                
CONECT 1072 1071                                                                
CONECT 1073 1072                                                                
CONECT 1074 1072                                                                
CONECT 1075 1067                                                                
CONECT 1076 1068                                                                
CONECT 1077 1071                                                                
CONECT 1078 1071                                                                
CONECT 1079 1074                                                                
CONECT 1080 1074                                                                
CONECT 1081 1069                                                                
CONECT 1082 1081                                                                
CONECT 1083 1082                                                                
CONECT 1084 1083                                                                
CONECT 1085 1082                                                                
CONECT 1086 1085                                                                
CONECT 1087 1086                                                                
CONECT 1088 1087                                                                
CONECT 1089 1088                                                                
CONECT 1090 1081                                                                
CONECT 1091 1082                                                                
CONECT 1092 1085                                                                
CONECT 1093 1085                                                                
CONECT 1094 1086                                                                
CONECT 1095 1086                                                                
CONECT 1096 1087                                                                
CONECT 1097 1087                                                                
CONECT 1098 1088                                                                
CONECT 1099 1088                                                                
CONECT 1100 1089                                                                
CONECT 1101 1089                                                                
CONECT 1102 1089                                                                
CONECT 1103 1083                                                                
CONECT 1104 1103                                                                
CONECT 1105 1104                                                                
CONECT 1106 1105                                                                
CONECT 1107 1104                                                                
CONECT 1108 1107                                                                
CONECT 1109 1108                                                                
CONECT 1110 1109                                                                
CONECT 1111 1109                                                                
CONECT 1112 1103                                                                
CONECT 1113 1104                                                                
CONECT 1114 1107                                                                
CONECT 1115 1107                                                                
CONECT 1116 1108                                                                
CONECT 1117 1108                                                                
CONECT 1118 1111                                                                
CONECT 1119 1111                                                                
CONECT 1120 1105                                                                
CONECT 1121 1120                                                                
CONECT 1122 1121                                                                
CONECT 1123 1122                                                                
CONECT 1124 1121                                                                
CONECT 1125 1124                                                                
CONECT 1126 1125                                                                
CONECT 1127 1125                                                                
CONECT 1128 1120                                                                
CONECT 1129 1121                                                                
CONECT 1130 1124                                                                
CONECT 1131 1124                                                                
CONECT 1132 1122                                                                
CONECT 1133 1132                                                                
CONECT 1134 1133                                                                
CONECT 1135 1134                                                                
CONECT 1136 1133                                                                
CONECT 1137 1136                                                                
CONECT 1138 1137                                                                
CONECT 1139 1138                                                                
CONECT 1140 1139                                                                
CONECT 1141 1140                                                                
CONECT 1142 1140                                                                
CONECT 1143 1132                                                                
CONECT 1144 1133                                                                
CONECT 1145 1136                                                                
CONECT 1146 1136                                                                
CONECT 1147 1137                                                                
CONECT 1148 1137                                                                
CONECT 1149 1138                                                                
CONECT 1150 1138                                                                
CONECT 1151 1139                                                                
CONECT 1152 1141                                                                
CONECT 1153 1141                                                                
CONECT 1154 1142                                                                
CONECT 1155 1142                                                                
CONECT 1156 1134                                                                
CONECT 1157 1156                                                                
CONECT 1158 1157                                                                
CONECT 1159 1158                                                                
CONECT 1160 1157                                                                
CONECT 1161 1160                                                                
CONECT 1162 1160                                                                
CONECT 1163 1156                                                                
CONECT 1164 1157                                                                
CONECT 1165 1160                                                                
CONECT 1166 1161                                                                
CONECT 1167 1162                                                                
CONECT 1168 1162                                                                
CONECT 1169 1162                                                                
CONECT 1170 1158                                                                
CONECT 1171 1170                                                                
CONECT 1172 1171                                                                
CONECT 1173 1172                                                                
CONECT 1174 1171                                                                
CONECT 1175 1174                                                                
CONECT 1176 1175                                                                
CONECT 1177 1175                                                                
CONECT 1178 1170                                                                
CONECT 1179 1171                                                                
CONECT 1180 1174                                                                
CONECT 1181 1174                                                                
CONECT 1182 1175                                                                
CONECT 1183 1176                                                                
CONECT 1184 1176                                                                
CONECT 1185 1176                                                                
CONECT 1186 1177                                                                
CONECT 1187 1177                                                                
CONECT 1188 1177                                                                
CONECT 1189 1172                                                                
CONECT 1190 1189                                                                
CONECT 1191 1190                                                                
CONECT 1192 1191                                                                
CONECT 1193 1190                                                                
CONECT 1194 1193                                                                
CONECT 1195 1193                                                                
CONECT 1196 1189                                                                
CONECT 1197 1190                                                                
CONECT 1198 1193                                                                
CONECT 1199 1194                                                                
CONECT 1200 1195                                                                
CONECT 1201 1195                                                                
CONECT 1202 1195                                                                
CONECT 1203 1191                                                                
CONECT 1204 1203                                                                
CONECT 1205 1204                                                                
CONECT 1206 1205                                                                
CONECT 1207 1204                                                                
CONECT 1208 1207                                                                
CONECT 1209 1207                                                                
CONECT 1210 1208                                                                
CONECT 1211 1203                                                                
CONECT 1212 1204                                                                
CONECT 1213 1207                                                                
CONECT 1214 1208                                                                
CONECT 1215 1208                                                                
CONECT 1216 1209                                                                
CONECT 1217 1209                                                                
CONECT 1218 1209                                                                
CONECT 1219 1210                                                                
CONECT 1220 1210                                                                
CONECT 1221 1210                                                                
CONECT 1222 1205                                                                
CONECT 1223 1222                                                                
CONECT 1224 1223                                                                
CONECT 1225 1224                                                                
CONECT 1226 1223                                                                
CONECT 1227 1226                                                                
CONECT 1228 1226                                                                
CONECT 1229 1222                                                                
CONECT 1230 1223                                                                
CONECT 1231 1226                                                                
CONECT 1232 1227                                                                
CONECT 1233 1227                                                                
CONECT 1234 1227                                                                
CONECT 1235 1228                                                                
CONECT 1236 1228                                                                
CONECT 1237 1228                                                                
CONECT 1238 1224                                                                
CONECT 1239 1238                                                                
CONECT 1240 1239                                                                
CONECT 1241 1240                                                                
CONECT 1242 1239                                                                
CONECT 1243 1242                                                                
CONECT 1244 1243                                                                
CONECT 1245 1243                                                                
CONECT 1246 1238                                                                
CONECT 1247 1239                                                                
CONECT 1248 1242                                                                
CONECT 1249 1242                                                                
CONECT 1250 1240                                                                
CONECT 1251 1250                                                                
CONECT 1252 1251                                                                
CONECT 1253 1252                                                                
CONECT 1254 1251                                                                
CONECT 1255 1254                                                                
CONECT 1256 1254                                                                
CONECT 1257 1250                                                                
CONECT 1258 1251                                                                
CONECT 1259 1254                                                                
CONECT 1260 1255                                                                
CONECT 1261 1256                                                                
CONECT 1262 1256                                                                
CONECT 1263 1256                                                                
CONECT 1264 1252                                                                
CONECT 1265 1264                                                                
CONECT 1266 1265                                                                
CONECT 1267 1266                                                                
CONECT 1268 1264                                                                
CONECT 1269 1265                                                                
CONECT 1270 1265                                                                
CONECT 1271 1266                                                                
CONECT 1272 1271                                                                
CONECT 1273 1272                                                                
CONECT 1274 1273                                                                
CONECT 1275 1272                                                                
CONECT 1276 1275                                                                
CONECT 1277 1275                                                                
CONECT 1278 1276                                                                
CONECT 1279 1271                                                                
CONECT 1280 1272                                                                
CONECT 1281 1275                                                                
CONECT 1282 1276                                                                
CONECT 1283 1276                                                                
CONECT 1284 1277                                                                
CONECT 1285 1277                                                                
CONECT 1286 1277                                                                
CONECT 1287 1278                                                                
CONECT 1288 1278                                                                
CONECT 1289 1278                                                                
CONECT 1290 1273                                                                
CONECT 1291 1290                                                                
CONECT 1292 1291                                                                
CONECT 1293 1292                                                                
CONECT 1294 1290                                                                
CONECT 1295 1291                                                                
CONECT 1296 1291                                                                
CONECT 1297 1292                                                                
CONECT 1298 1297                                                                
CONECT 1299 1298                                                                
CONECT 1300 1299                                                                
CONECT 1301 1298                                                                
CONECT 1302 1301                                                                
CONECT 1303 1302                                                                
CONECT 1304 1303                                                                
CONECT 1305 1297                                                                
CONECT 1306 1298                                                                
CONECT 1307 1301                                                                
CONECT 1308 1301                                                                
CONECT 1309 1302                                                                
CONECT 1310 1302                                                                
CONECT 1311 1304                                                                
CONECT 1312 1304                                                                
CONECT 1313 1304                                                                
CONECT 1314 1299                                                                
CONECT 1315 1314                                                                
CONECT 1316 1315                                                                
CONECT 1317 1316                                                                
CONECT 1318 1315                                                                
CONECT 1319 1318                                                                
CONECT 1320 1318                                                                
CONECT 1321 1314                                                                
CONECT 1322 1315                                                                
CONECT 1323 1318                                                                
CONECT 1324 1319                                                                
CONECT 1325 1320                                                                
CONECT 1326 1320                                                                
CONECT 1327 1320                                                                
CONECT 1328 1316                                                                
CONECT 1329 1328                                                                
CONECT 1330 1329                                                                
CONECT 1331 1330                                                                
CONECT 1332 1329                                                                
CONECT 1333 1332                                                                
CONECT 1334 1333                                                                
CONECT 1335 1334                                                                
CONECT 1336 1335                                                                
CONECT 1337 1328                                                                
CONECT 1338 1329                                                                
CONECT 1339 1332                                                                
CONECT 1340 1332                                                                
CONECT 1341 1333                                                                
CONECT 1342 1333                                                                
CONECT 1343 1334                                                                
CONECT 1344 1334                                                                
CONECT 1345 1335                                                                
CONECT 1346 1335                                                                
CONECT 1347 1336                                                                
CONECT 1348 1336                                                                
CONECT 1349 1336                                                                
CONECT 1350 1330                                                                
CONECT 1351 1350                                                                
CONECT 1352 1351                                                                
CONECT 1353 1352                                                                
CONECT 1354 1351                                                                
CONECT 1355 1350                                                                
CONECT 1356 1351                                                                
CONECT 1357 1354                                                                
CONECT 1358 1354                                                                
CONECT 1359 1354                                                                
CONECT 1360 1352                                                                
CONECT 1361 1360                                                                
CONECT 1362 1361                                                                
CONECT 1363 1362                                                                
CONECT 1364 1361                                                                
CONECT 1365 1364                                                                
CONECT 1366 1365                                                                
CONECT 1367 1365                                                                
CONECT 1368 1360                                                                
CONECT 1369 1361                                                                
CONECT 1370 1364                                                                
CONECT 1371 1364                                                                
CONECT 1372 1362                                                                
CONECT 1373 1372                                                                
CONECT 1374 1373                                                                
CONECT 1375 1374                                                                
CONECT 1376 1373                                                                
CONECT 1377 1376                                                                
CONECT 1378 1377                                                                
CONECT 1379 1377                                                                
CONECT 1380 1372                                                                
CONECT 1381 1373                                                                
CONECT 1382 1376                                                                
CONECT 1383 1376                                                                
CONECT 1384 1377                                                                
CONECT 1385 1378                                                                
CONECT 1386 1378                                                                
CONECT 1387 1378                                                                
CONECT 1388 1379                                                                
CONECT 1389 1379                                                                
CONECT 1390 1379                                                                
CONECT 1391 1374                                                                
CONECT 1392 1391                                                                
CONECT 1393 1392                                                                
CONECT 1394 1393                                                                
CONECT 1395 1392                                                                
CONECT 1396 1395                                                                
CONECT 1397 1395                                                                
CONECT 1398 1396                                                                
CONECT 1399 1391                                                                
CONECT 1400 1392                                                                
CONECT 1401 1395                                                                
CONECT 1402 1396                                                                
CONECT 1403 1396                                                                
CONECT 1404 1397                                                                
CONECT 1405 1397                                                                
CONECT 1406 1397                                                                
CONECT 1407 1398                                                                
CONECT 1408 1398                                                                
CONECT 1409 1398                                                                
CONECT 1410 1393                                                                
CONECT 1411 1410                                                                
CONECT 1412 1411                                                                
CONECT 1413 1412                                                                
CONECT 1414 1411                                                                
CONECT 1415 1414                                                                
CONECT 1416 1415                                                                
CONECT 1417 1415                                                                
CONECT 1418 1410                                                                
CONECT 1419 1411                                                                
CONECT 1420 1414                                                                
CONECT 1421 1414                                                                
CONECT 1422 1417                                                                
CONECT 1423 1417                                                                
CONECT 1424 1412                                                                
CONECT 1425 1424                                                                
CONECT 1426 1425                                                                
CONECT 1427 1426                                                                
CONECT 1428 1425                                                                
CONECT 1429 1428                                                                
CONECT 1430 1429                                                                
CONECT 1431 1429                                                                
CONECT 1432 1424                                                                
CONECT 1433 1425                                                                
CONECT 1434 1428                                                                
CONECT 1435 1428                                                                
CONECT 1436 1431                                                                
CONECT 1437 1431                                                                
CONECT 1438 1426                                                                
CONECT 1439 1438                                                                
CONECT 1440 1439                                                                
CONECT 1441 1440                                                                
CONECT 1442 1439                                                                
CONECT 1443 1442                                                                
CONECT 1444 1443                                                                
CONECT 1445 1443                                                                
CONECT 1446 1438                                                                
CONECT 1447 1439                                                                
CONECT 1448 1442                                                                
CONECT 1449 1442                                                                
CONECT 1450 1443                                                                
CONECT 1451 1444                                                                
CONECT 1452 1444                                                                
CONECT 1453 1444                                                                
CONECT 1454 1445                                                                
CONECT 1455 1445                                                                
CONECT 1456 1445                                                                
CONECT 1457 1440                                                                
CONECT 1458 1457                                                                
CONECT 1459 1458                                                                
CONECT 1460 1459                                                                
CONECT 1461 1457                                                                
CONECT 1462 1458                                                                
CONECT 1463 1458                                                                
CONECT 1464 1459                                                                
CONECT 1465 1464                                                                
CONECT 1466 1465                                                                
CONECT 1467 1466                                                                
CONECT 1468 1465                                                                
CONECT 1469 1468                                                                
CONECT 1470 1468                                                                
CONECT 1471 1464                                                                
CONECT 1472 1465                                                                
CONECT 1473 1468                                                                
CONECT 1474 1469                                                                
CONECT 1475 1470                                                                
CONECT 1476 1470                                                                
CONECT 1477 1470                                                                
CONECT 1478 1466                                                                
CONECT 1479 1478                                                                
CONECT 1480 1479                                                                
CONECT 1481 1480                                                                
CONECT 1482 1479                                                                
CONECT 1483 1482                                                                
CONECT 1484 1482                                                                
CONECT 1485 1483                                                                
CONECT 1486 1478                                                                
CONECT 1487 1479                                                                
CONECT 1488 1482                                                                
CONECT 1489 1483                                                                
CONECT 1490 1483                                                                
CONECT 1491 1484                                                                
CONECT 1492 1484                                                                
CONECT 1493 1484                                                                
CONECT 1494 1485                                                                
CONECT 1495 1485                                                                
CONECT 1496 1485                                                                
CONECT 1497 1480                                                                
CONECT 1498 1497                                                                
CONECT 1499 1498                                                                
CONECT 1500 1499                                                                
CONECT 1501 1498                                                                
CONECT 1502 1497                                                                
CONECT 1503 1498                                                                
CONECT 1504 1501                                                                
CONECT 1505 1501                                                                
CONECT 1506 1501                                                                
CONECT 1507 1499                                                                
CONECT 1508 1507                                                                
CONECT 1509 1508                                                                
CONECT 1510 1509                                                                
CONECT 1511 1508                                                                
CONECT 1512 1511                                                                
CONECT 1513 1512                                                                
CONECT 1514 1513                                                                
CONECT 1515 1514                                                                
CONECT 1516 1507                                                                
CONECT 1517 1508                                                                
CONECT 1518 1511                                                                
CONECT 1519 1511                                                                
CONECT 1520 1512                                                                
CONECT 1521 1512                                                                
CONECT 1522 1513                                                                
CONECT 1523 1513                                                                
CONECT 1524 1514                                                                
CONECT 1525 1514                                                                
CONECT 1526 1515                                                                
CONECT 1527 1515                                                                
CONECT 1528 1515                                                                
CONECT 1529 1509                                                                
CONECT 1530 1529                                                                
CONECT 1531 1530                                                                
CONECT 1532 1531                                                                
CONECT 1533 1530                                                                
CONECT 1534 1533                                                                
CONECT 1535 1529                                                                
CONECT 1536 1530                                                                
CONECT 1537 1533                                                                
CONECT 1538 1533                                                                
CONECT 1539 1534                                                                
CONECT 1540 1531                                                                
CONECT 1541 1540                                                                
CONECT 1542 1541                                                                
CONECT 1543 1542                                                                
CONECT 1544 1540                                                                
CONECT 1545 1541                                                                
CONECT 1546 1541                                                                
CONECT 1547 1542                                                                
CONECT 1548 1547                                                                
CONECT 1549 1548                                                                
CONECT 1550 1549                                                                
CONECT 1551 1548                                                                
CONECT 1552 1551                                                                
CONECT 1553 1551                                                                
CONECT 1554 1547                                                                
CONECT 1555 1548                                                                
CONECT 1556 1551                                                                
CONECT 1557 1552                                                                
CONECT 1558 1553                                                                
CONECT 1559 1553                                                                
CONECT 1560 1553                                                                
CONECT 1561 1549                                                                
CONECT 1562 1561                                                                
CONECT 1563 1562                                                                
CONECT 1564 1563                                                                
CONECT 1565 1562                                                                
CONECT 1566 1565                                                                
CONECT 1567 1566                                                                
CONECT 1568 1567                                                                
CONECT 1569 1568                                                                
CONECT 1570 1561                                                                
CONECT 1571 1562                                                                
CONECT 1572 1565                                                                
CONECT 1573 1565                                                                
CONECT 1574 1566                                                                
CONECT 1575 1566                                                                
CONECT 1576 1567                                                                
CONECT 1577 1567                                                                
CONECT 1578 1568                                                                
CONECT 1579 1568                                                                
CONECT 1580 1569                                                                
CONECT 1581 1569                                                                
CONECT 1582 1569                                                                
CONECT 1583 1563                                                                
CONECT 1584 1583                                                                
CONECT 1585 1584                                                                
CONECT 1586 1585                                                                
CONECT 1587 1584                                                                
CONECT 1588 1583                                                                
CONECT 1589 1584                                                                
CONECT 1590 1587                                                                
CONECT 1591 1587                                                                
CONECT 1592 1587                                                                
CONECT 1593 1585                                                                
CONECT 1594 1593                                                                
CONECT 1595 1594                                                                
CONECT 1596 1595                                                                
CONECT 1597 1594                                                                
CONECT 1598 1597                                                                
CONECT 1599 1598                                                                
CONECT 1600 1598                                                                
CONECT 1601 1599                                                                
CONECT 1602 1600                                                                
CONECT 1603 1601 1602                                                           
CONECT 1604 1593                                                                
CONECT 1605 1594                                                                
CONECT 1606 1597
[truncated: 169,527 more chars]
