# Supplementary material for: Small Molecule Modulation of MHC‑I Surface Expression: A Click Chemistry-Based Discovery Approach
Source: J Med Chem. 2025 Oct 27;68(21):22301–11. doi: 10.1021/acs.jmedchem.5c01149 (PMC12621194; doi:10.1021/acs.jmedchem.5c01149)
Supplement: Supplementary file 5 [file jm5c01149_si_005.pdb]

HEADER    CHAPERONE/CHAPERONE INHIBITOR           18-JAN-11   3QDD              
TITLE     HSP90A N-TERMINAL DOMAIN IN COMPLEX WITH BIIB021                      
COMPND    MOL_ID: 1;                                                            
COMPND   2 MOLECULE: HEAT SHOCK PROTEIN HSP 90-ALPHA;                           
COMPND   3 CHAIN: A;                                                            
COMPND   4 FRAGMENT: N-TERMINAL DOMAIN (UNP RESIDUES 1-236);                    
COMPND   5 SYNONYM: HEAT SHOCK 86 KDA, HSP86, RENAL CARCINOMA ANTIGEN NY-REN-38;
COMPND   6 ENGINEERED: YES                                                      
SOURCE    MOL_ID: 1;                                                            
SOURCE   2 ORGANISM_SCIENTIFIC: HOMO SAPIENS;                                   
SOURCE   3 ORGANISM_COMMON: HUMAN;                                              
SOURCE   4 ORGANISM_TAXID: 9606;                                                
SOURCE   5 GENE: HSP90AA1, HSP90A, HSPC1, HSPCA;                                
SOURCE   6 EXPRESSION_SYSTEM: ESCHERICHIA COLI;                                 
SOURCE   7 EXPRESSION_SYSTEM_TAXID: 562                                         
KEYWDS    ATPASE, CHAPERONE-CHAPERONE INHIBITOR COMPLEX                         
EXPDTA    X-RAY DIFFRACTION                                                     
AUTHOR    J.W.ARNDT,M.A.BIAMONTE                                                
REVDAT   5   22-MAY-24 3QDD    1       REMARK                                   
REVDAT   4   05-OCT-22 3QDD    1       REMARK SEQADV HETSYN                     
REVDAT   3   26-SEP-12 3QDD    1       JRNL                                     
REVDAT   2   19-SEP-12 3QDD    1       JRNL                                     
REVDAT   1   18-JUL-12 3QDD    0                                                
JRNL        AUTH   J.SHI,R.VAN DE WATER,K.HONG,R.B.LAMER,K.W.WEICHERT,          
JRNL        AUTH 2 C.M.SANDOVAL,S.R.KASIBHATLA,M.F.BOEHM,J.CHAO,K.LUNDGREN,     
JRNL        AUTH 3 N.TIMPLE,R.LOUGH,G.IBANEZ,C.BOYKIN,F.J.BURROWS,M.R.KEHRY,    
JRNL        AUTH 4 T.J.YUN,E.K.HARNING,C.AMBROSE,J.THOMPSON,S.A.BIXLER,A.DUNAH, 
JRNL        AUTH 5 P.SNODGRASS-BELT,J.ARNDT,I.J.ENYEDY,P.LI,V.S.HONG,           
JRNL        AUTH 6 A.MCKENZIE,M.A.BIAMONTE                                      
JRNL        TITL   EC144 IS A POTENT INHIBITOR OF THE HEAT SHOCK PROTEIN 90.    
JRNL        REF    J.MED.CHEM.                   V.  55  7786 2012              
JRNL        REFN                   ISSN 0022-2623                               
JRNL        PMID   22938030                                                     
JRNL        DOI    10.1021/JM300810X                                            
REMARK   2                                                                      
REMARK   2 RESOLUTION.    1.79 ANGSTROMS.                                       
REMARK   3                                                                      
REMARK   3 REFINEMENT.                                                          
REMARK   3   PROGRAM     : REFMAC 5.2.0019                                      
REMARK   3   AUTHORS     : MURSHUDOV,SKUBAK,LEBEDEV,PANNU,STEINER,              
REMARK   3               : NICHOLLS,WINN,LONG,VAGIN                             
REMARK   3                                                                      
REMARK   3    REFINEMENT TARGET : MAXIMUM LIKELIHOOD                            
REMARK   3                                                                      
REMARK   3  DATA USED IN REFINEMENT.                                            
REMARK   3   RESOLUTION RANGE HIGH (ANGSTROMS) : 1.79                           
REMARK   3   RESOLUTION RANGE LOW  (ANGSTROMS) : 49.63                          
REMARK   3   DATA CUTOFF            (SIGMA(F)) : 2.000                          
REMARK   3   COMPLETENESS FOR RANGE        (%) : 98.7                           
REMARK   3   NUMBER OF REFLECTIONS             : 26859                          
REMARK   3                                                                      
REMARK   3  FIT TO DATA USED IN REFINEMENT.                                     
REMARK   3   CROSS-VALIDATION METHOD          : THROUGHOUT                      
REMARK   3   FREE R VALUE TEST SET SELECTION  : RANDOM                          
REMARK   3   R VALUE     (WORKING + TEST SET) : 0.173                           
REMARK   3   R VALUE            (WORKING SET) : 0.172                           
REMARK   3   FREE R VALUE                     : 0.209                           
REMARK   3   FREE R VALUE TEST SET SIZE   (%) : 5.100                           
REMARK   3   FREE R VALUE TEST SET COUNT      : 1432                            
REMARK   3                                                                      
REMARK   3  FIT IN THE HIGHEST RESOLUTION BIN.                                  
REMARK   3   TOTAL NUMBER OF BINS USED           : 20                           
REMARK   3   BIN RESOLUTION RANGE HIGH       (A) : 1.79                         
REMARK   3   BIN RESOLUTION RANGE LOW        (A) : 1.84                         
REMARK   3   REFLECTION IN BIN     (WORKING SET) : 1892                         
REMARK   3   BIN COMPLETENESS (WORKING+TEST) (%) : 94.98                        
REMARK   3   BIN R VALUE           (WORKING SET) : 0.2720                       
REMARK   3   BIN FREE R VALUE SET COUNT          : 93                           
REMARK   3   BIN FREE R VALUE                    : 0.3520                       
REMARK   3                                                                      
REMARK   3  NUMBER OF NON-HYDROGEN ATOMS USED IN REFINEMENT.                    
REMARK   3   PROTEIN ATOMS            : 1644                                    
REMARK   3   NUCLEIC ACID ATOMS       : 0                                       
REMARK   3   HETEROGEN ATOMS          : 22                                      
REMARK   3   SOLVENT ATOMS            : 263                                     
REMARK   3                                                                      
REMARK   3  B VALUES.                                                           
REMARK   3   FROM WILSON PLOT           (A**2) : NULL                           
REMARK   3   MEAN B VALUE      (OVERALL, A**2) : 29.14                          
REMARK   3   OVERALL ANISOTROPIC B VALUE.                                       
REMARK   3    B11 (A**2) : -0.06000                                             
REMARK   3    B22 (A**2) : -0.53000                                             
REMARK   3    B33 (A**2) : 0.59000                                              
REMARK   3    B12 (A**2) : 0.00000                                              
REMARK   3    B13 (A**2) : 0.00000                                              
REMARK   3    B23 (A**2) : 0.00000                                              
REMARK   3                                                                      
REMARK   3  ESTIMATED OVERALL COORDINATE ERROR.                                 
REMARK   3   ESU BASED ON R VALUE                            (A): 0.101         
REMARK   3   ESU BASED ON FREE R VALUE                       (A): 0.103         
REMARK   3   ESU BASED ON MAXIMUM LIKELIHOOD                 (A): 0.061         
REMARK   3   ESU FOR B VALUES BASED ON MAXIMUM LIKELIHOOD (A**2): 3.579         
REMARK   3                                                                      
REMARK   3 CORRELATION COEFFICIENTS.                                            
REMARK   3   CORRELATION COEFFICIENT FO-FC      : 0.964                         
REMARK   3   CORRELATION COEFFICIENT FO-FC FREE : 0.945                         
REMARK   3                                                                      
REMARK   3  RMS DEVIATIONS FROM IDEAL VALUES        COUNT    RMS    WEIGHT      
REMARK   3   BOND LENGTHS REFINED ATOMS        (A):  1710 ; 0.018 ; 0.022       
REMARK   3   BOND LENGTHS OTHERS               (A):  1155 ; 0.001 ; 0.020       
REMARK   3   BOND ANGLES REFINED ATOMS   (DEGREES):  2309 ; 1.570 ; 1.980       
REMARK   3   BOND ANGLES OTHERS          (DEGREES):  2833 ; 0.993 ; 3.000       
REMARK   3   TORSION ANGLES, PERIOD 1    (DEGREES):   212 ; 5.878 ; 5.000       
REMARK   3   TORSION ANGLES, PERIOD 2    (DEGREES):    76 ;35.106 ;25.000       
REMARK   3   TORSION ANGLES, PERIOD 3    (DEGREES):   319 ;11.220 ;15.000       
REMARK   3   TORSION ANGLES, PERIOD 4    (DEGREES):     8 ;18.246 ;15.000       
REMARK   3   CHIRAL-CENTER RESTRAINTS       (A**3):   261 ; 0.104 ; 0.200       
REMARK   3   GENERAL PLANES REFINED ATOMS      (A):  1882 ; 0.007 ; 0.020       
REMARK   3   GENERAL PLANES OTHERS             (A):   335 ; 0.001 ; 0.020       
REMARK   3   NON-BONDED CONTACTS REFINED ATOMS (A):   347 ; 0.211 ; 0.200       
REMARK   3   NON-BONDED CONTACTS OTHERS        (A):  1213 ; 0.192 ; 0.200       
REMARK   3   NON-BONDED TORSION REFINED ATOMS  (A):   841 ; 0.172 ; 0.200       
REMARK   3   NON-BONDED TORSION OTHERS         (A):   830 ; 0.085 ; 0.200       
REMARK   3   H-BOND (X...Y) REFINED ATOMS      (A):   161 ; 0.179 ; 0.200       
REMARK   3   H-BOND (X...Y) OTHERS             (A):  NULL ;  NULL ;  NULL       
REMARK   3   POTENTIAL METAL-ION REFINED ATOMS (A):  NULL ;  NULL ;  NULL       
REMARK   3   POTENTIAL METAL-ION OTHERS        (A):  NULL ;  NULL ;  NULL       
REMARK   3   SYMMETRY VDW REFINED ATOMS        (A):    14 ; 0.334 ; 0.200       
REMARK   3   SYMMETRY VDW OTHERS               (A):    15 ; 0.160 ; 0.200       
REMARK   3   SYMMETRY H-BOND REFINED ATOMS     (A):     9 ; 0.228 ; 0.200       
REMARK   3   SYMMETRY H-BOND OTHERS            (A):  NULL ;  NULL ;  NULL       
REMARK   3   SYMMETRY METAL-ION REFINED ATOMS  (A):  NULL ;  NULL ;  NULL       
REMARK   3   SYMMETRY METAL-ION OTHERS         (A):  NULL ;  NULL ;  NULL       
REMARK   3                                                                      
REMARK   3  ISOTROPIC THERMAL FACTOR RESTRAINTS.     COUNT   RMS    WEIGHT      
REMARK   3   MAIN-CHAIN BOND REFINED ATOMS  (A**2):  1370 ; 1.232 ; 1.500       
REMARK   3   MAIN-CHAIN BOND OTHER ATOMS    (A**2):   431 ; 0.284 ; 1.500       
REMARK   3   MAIN-CHAIN ANGLE REFINED ATOMS (A**2):  1683 ; 1.395 ; 2.000       
REMARK   3   MAIN-CHAIN ANGLE OTHER ATOMS   (A**2):  NULL ;  NULL ;  NULL       
REMARK   3   SIDE-CHAIN BOND REFINED ATOMS  (A**2):   800 ; 2.678 ; 3.000       
REMARK   3   SIDE-CHAIN BOND OTHER ATOMS    (A**2):  NULL ;  NULL ;  NULL       
REMARK   3   SIDE-CHAIN ANGLE REFINED ATOMS (A**2):   624 ; 3.763 ; 4.500       
REMARK   3   SIDE-CHAIN ANGLE OTHER ATOMS   (A**2):  NULL ;  NULL ;  NULL       
REMARK   3   LONG RANGE B REFINED ATOMS     (A**2):  NULL ;  NULL ;  NULL       
REMARK   3   LONG RANGE B OTHER ATOMS       (A**2):  NULL ;  NULL ;  NULL       
REMARK   3                                                                      
REMARK   3 ANISOTROPIC THERMAL FACTOR RESTRAINTS.    COUNT   RMS   WEIGHT       
REMARK   3   RIGID-BOND RESTRAINTS          (A**2):  NULL ;  NULL ;  NULL       
REMARK   3   SPHERICITY; FREE ATOMS         (A**2):  NULL ;  NULL ;  NULL       
REMARK   3   SPHERICITY; BONDED ATOMS       (A**2):  NULL ;  NULL ;  NULL       
REMARK   3                                                                      
REMARK   3  NCS RESTRAINTS STATISTICS                                           
REMARK   3   NUMBER OF DIFFERENT NCS GROUPS : NULL                              
REMARK   3                                                                      
REMARK   3  TLS DETAILS                                                         
REMARK   3   NUMBER OF TLS GROUPS  : 9                                          
REMARK   3                                                                      
REMARK   3   TLS GROUP : 1                                                      
REMARK   3    NUMBER OF COMPONENTS GROUP : 1                                    
REMARK   3    COMPONENTS        C SSSEQI   TO  C SSSEQI                         
REMARK   3    RESIDUE RANGE :   A    17        A    42                          
REMARK   3    ORIGIN FOR THE GROUP (A): -12.2190  27.8670  16.3300              
REMARK   3    T TENSOR                                                          
REMARK   3      T11:  -0.1085 T22:  -0.0110                                     
REMARK   3      T33:  -0.1545 T12:  -0.0047                                     
REMARK   3      T13:   0.0106 T23:   0.0125                                     
REMARK   3    L TENSOR                                                          
REMARK   3      L11:   1.9164 L22:   0.6081                                     
REMARK   3      L33:   4.8166 L12:   0.6262                                     
REMARK   3      L13:  -1.3909 L23:  -1.3969                                     
REMARK   3    S TENSOR                                                          
REMARK   3      S11:   0.0013 S12:   0.1912 S13:   0.0150                       
REMARK   3      S21:  -0.0079 S22:   0.1009 S23:   0.0613                       
REMARK   3      S31:  -0.0467 S32:  -0.2805 S33:  -0.1021                       
REMARK   3                                                                      
REMARK   3   TLS GROUP : 2                                                      
REMARK   3    NUMBER OF COMPONENTS GROUP : 1                                    
REMARK   3    COMPONENTS        C SSSEQI   TO  C SSSEQI                         
REMARK   3    RESIDUE RANGE :   A    43        A    73                          
REMARK   3    ORIGIN FOR THE GROUP (A):   6.3150  39.9590  26.3840              
REMARK   3    T TENSOR                                                          
REMARK   3      T11:  -0.0939 T22:  -0.0540                                     
REMARK   3      T33:  -0.1181 T12:  -0.0041                                     
REMARK   3      T13:  -0.0149 T23:   0.0167                                     
REMARK   3    L TENSOR                                                          
REMARK   3      L11:   1.6289 L22:   1.9875                                     
REMARK   3      L33:   4.1599 L12:   1.0090                                     
REMARK   3      L13:   1.6513 L23:   2.3445                                     
REMARK   3    S TENSOR                                                          
REMARK   3      S11:  -0.0665 S12:  -0.0031 S13:   0.0791                       
REMARK   3      S21:  -0.0346 S22:   0.0288 S23:  -0.0419                       
REMARK   3      S31:  -0.2246 S32:   0.0092 S33:   0.0377                       
REMARK   3                                                                      
REMARK   3   TLS GROUP : 3                                                      
REMARK   3    NUMBER OF COMPONENTS GROUP : 1                                    
REMARK   3    COMPONENTS        C SSSEQI   TO  C SSSEQI                         
REMARK   3    RESIDUE RANGE :   A    74        A    87                          
REMARK   3    ORIGIN FOR THE GROUP (A):  10.7820  25.3890  20.0220              
REMARK   3    T TENSOR                                                          
REMARK   3      T11:  -0.1177 T22:  -0.0514                                     
REMARK   3      T33:  -0.0954 T12:   0.0249                                     
REMARK   3      T13:   0.0065 T23:   0.0282                                     
REMARK   3    L TENSOR                                                          
REMARK   3      L11:   3.3563 L22:   5.6679                                     
REMARK   3      L33:   2.0610 L12:   1.6884                                     
REMARK   3      L13:   0.6068 L23:   2.4373                                     
REMARK   3    S TENSOR                                                          
REMARK   3      S11:   0.0295 S12:  -0.0283 S13:  -0.3704                       
REMARK   3      S21:   0.1456 S22:   0.1234 S23:  -0.6833                       
REMARK   3      S31:   0.1812 S32:   0.2122 S33:  -0.1529                       
REMARK   3                                                                      
REMARK   3   TLS GROUP : 4                                                      
REMARK   3    NUMBER OF COMPONENTS GROUP : 1                                    
REMARK   3    COMPONENTS        C SSSEQI   TO  C SSSEQI                         
REMARK   3    RESIDUE RANGE :   A    88        A   109                          
REMARK   3    ORIGIN FOR THE GROUP (A):  -1.6970  31.8320  28.1840              
REMARK   3    T TENSOR                                                          
REMARK   3      T11:  -0.1007 T22:  -0.0226                                     
REMARK   3      T33:  -0.1350 T12:   0.0129                                     
REMARK   3      T13:  -0.0034 T23:   0.0333                                     
REMARK   3    L TENSOR                                                          
REMARK   3      L11:   1.1019 L22:   1.5791                                     
REMARK   3      L33:   0.9836 L12:   0.1043                                     
REMARK   3      L13:  -0.1702 L23:   0.6303                                     
REMARK   3    S TENSOR                                                          
REMARK   3      S11:  -0.0191 S12:  -0.1283 S13:   0.0238                       
REMARK   3      S21:   0.0849 S22:   0.0552 S23:   0.0448                       
REMARK   3      S31:  -0.0158 S32:  -0.0080 S33:  -0.0361                       
REMARK   3                                                                      
REMARK   3   TLS GROUP : 5                                                      
REMARK   3    NUMBER OF COMPONENTS GROUP : 1                                    
REMARK   3    COMPONENTS        C SSSEQI   TO  C SSSEQI                         
REMARK   3    RESIDUE RANGE :   A   110        A   138                          
REMARK   3    ORIGIN FOR THE GROUP (A): -12.3590  38.9860  13.6860              
REMARK   3    T TENSOR                                                          
REMARK   3      T11:  -0.1386 T22:  -0.0184                                     
REMARK   3      T33:  -0.1027 T12:   0.0178                                     
REMARK   3      T13:  -0.0165 T23:   0.0459                                     
REMARK   3    L TENSOR                                                          
REMARK   3      L11:   8.4467 L22:   2.9301                                     
REMARK   3      L33:   4.5004 L12:  -2.1238                                     
REMARK   3      L13:  -0.5703 L23:   0.3573                                     
REMARK   3    S TENSOR                                                          
REMARK   3      S11:   0.0107 S12:   0.2686 S13:   0.6190                       
REMARK   3      S21:  -0.1166 S22:  -0.0249 S23:  -0.0060                       
REMARK   3      S31:  -0.2493 S32:  -0.4286 S33:   0.0143                       
REMARK   3                                                                      
REMARK   3   TLS GROUP : 6                                                      
REMARK   3    NUMBER OF COMPONENTS GROUP : 1                                    
REMARK   3    COMPONENTS        C SSSEQI   TO  C SSSEQI                         
REMARK   3    RESIDUE RANGE :   A   139        A   184                          
REMARK   3    ORIGIN FOR THE GROUP (A):  -1.5890  25.6190  27.9910              
REMARK   3    T TENSOR                                                          
REMARK   3      T11:  -0.1129 T22:  -0.0267                                     
REMARK   3      T33:  -0.1306 T12:   0.0013                                     
REMARK   3      T13:  -0.0049 T23:   0.0288                                     
REMARK   3    L TENSOR                                                          
REMARK   3      L11:   1.7184 L22:   1.1573                                     
REMARK   3      L33:   1.4358 L12:   0.6282                                     
REMARK   3      L13:   0.0912 L23:  -0.0546                                     
REMARK   3    S TENSOR                                                          
REMARK   3      S11:   0.0549 S12:  -0.1324 S13:  -0.1877                       
REMARK   3      S21:   0.0887 S22:  -0.0065 S23:  -0.1246                       
REMARK   3      S31:   0.0656 S32:  -0.0607 S33:  -0.0484                       
REMARK   3                                                                      
REMARK   3   TLS GROUP : 7                                                      
REMARK   3    NUMBER OF COMPONENTS GROUP : 1                                    
REMARK   3    COMPONENTS        C SSSEQI   TO  C SSSEQI                         
REMARK   3    RESIDUE RANGE :   A   185        A   207                          
REMARK   3    ORIGIN FOR THE GROUP (A):   4.9620  23.6930  10.2790              
REMARK   3    T TENSOR                                                          
REMARK   3      T11:  -0.1083 T22:  -0.0137                                     
REMARK   3      T33:  -0.1300 T12:   0.0060                                     
REMARK   3      T13:   0.0157 T23:  -0.0279                                     
REMARK   3    L TENSOR                                                          
REMARK   3      L11:   2.1586 L22:   1.5488                                     
REMARK   3      L33:   3.2492 L12:   0.2810                                     
REMARK   3      L13:  -0.8203 L23:  -0.4010                                     
REMARK   3    S TENSOR                                                          
REMARK   3      S11:  -0.1529 S12:   0.1880 S13:  -0.2763                       
REMARK   3      S21:  -0.1124 S22:  -0.0161 S23:  -0.0441                       
REMARK   3      S31:   0.3101 S32:   0.1108 S33:   0.1690                       
REMARK   3                                                                      
REMARK   3   TLS GROUP : 8                                                      
REMARK   3    NUMBER OF COMPONENTS GROUP : 1                                    
REMARK   3    COMPONENTS        C SSSEQI   TO  C SSSEQI                         
REMARK   3    RESIDUE RANGE :   A   208        A   223                          
REMARK   3    ORIGIN FOR THE GROUP (A):  11.9220  34.4400  13.3360              
REMARK   3    T TENSOR                                                          
REMARK   3      T11:  -0.1271 T22:  -0.0002                                     
REMARK   3      T33:  -0.1368 T12:  -0.0205                                     
REMARK   3      T13:   0.0361 T23:   0.0364                                     
REMARK   3    L TENSOR                                                          
REMARK   3      L11:   1.3370 L22:   4.5897                                     
REMARK   3      L33:   2.6665 L12:  -0.4714                                     
REMARK   3      L13:  -0.1276 L23:   0.2390                                     
REMARK   3    S TENSOR                                                          
REMARK   3      S11:  -0.0042 S12:   0.2555 S13:   0.0921                       
REMARK   3      S21:  -0.3172 S22:   0.0248 S23:  -0.1845                       
REMARK   3      S31:  -0.0770 S32:   0.1077 S33:  -0.0205                       
REMARK   3                                                                      
REMARK   3   TLS GROUP : 9                                                      
REMARK   3    NUMBER OF COMPONENTS GROUP : 1                                    
REMARK   3    COMPONENTS        C SSSEQI   TO  C SSSEQI                         
REMARK   3    RESIDUE RANGE :   A   999        A   999                          
REMARK   3    ORIGIN FOR THE GROUP (A):  -2.5340  33.2460  24.8170              
REMARK   3    T TENSOR                                                          
REMARK   3      T11:  -0.1121 T22:   0.0134                                     
REMARK   3      T33:  -0.1212 T12:   0.0044                                     
REMARK   3      T13:   0.0004 T23:   0.0414                                     
REMARK   3    L TENSOR                                                          
REMARK   3      L11:  23.6389 L22:   8.1521                                     
REMARK   3      L33:  10.6025 L12:  10.5721                                     
REMARK   3      L13:  14.6574 L23:   8.8322                                     
REMARK   3    S TENSOR                                                          
REMARK   3      S11:  -0.0336 S12:  -0.1344 S13:  -0.2408                       
REMARK   3      S21:   0.0666 S22:   0.2083 S23:   0.0061                       
REMARK   3      S31:   0.1446 S32:  -0.0423 S33:  -0.1746                       
REMARK   3                                                                      
REMARK   3  BULK SOLVENT MODELLING.                                             
REMARK   3   METHOD USED : MASK                                                 
REMARK   3   PARAMETERS FOR MASK CALCULATION                                    
REMARK   3   VDW PROBE RADIUS   : 1.20                                          
REMARK   3   ION PROBE RADIUS   : 0.80                                          
REMARK   3   SHRINKAGE RADIUS   : 0.80                                          
REMARK   3                                                                      
REMARK   3  OTHER REFINEMENT REMARKS: HYDROGENS HAVE BEEN ADDED IN THE RIDING   
REMARK   3  POSITIONS                                                           
REMARK   4                                                                      
REMARK   4 3QDD COMPLIES WITH FORMAT V. 3.30, 13-JUL-11                         
REMARK 100                                                                      
REMARK 100 THIS ENTRY HAS BEEN PROCESSED BY RCSB ON 21-JAN-11.                  
REMARK 100 THE DEPOSITION ID IS D_1000063502.                                   
REMARK 200                                                                      
REMARK 200 EXPERIMENTAL DETAILS                                                 
REMARK 200  EXPERIMENT TYPE                : X-RAY DIFFRACTION                  
REMARK 200  DATE OF DATA COLLECTION        : 20-MAY-08                          
REMARK 200  TEMPERATURE           (KELVIN) : 100                                
REMARK 200  PH                             : 6.5                                
REMARK 200  NUMBER OF CRYSTALS USED        : 1                                  
REMARK 200                                                                      
REMARK 200  SYNCHROTRON              (Y/N) : N                                  
REMARK 200  RADIATION SOURCE               : ROTATING ANODE                     
REMARK 200  BEAMLINE                       : NULL                               
REMARK 200  X-RAY GENERATOR MODEL          : RIGAKU FR-E DW                     
REMARK 200  MONOCHROMATIC OR LAUE    (M/L) : M                                  
REMARK 200  WAVELENGTH OR RANGE        (A) : 1.54                               
REMARK 200  MONOCHROMATOR                  : GRAPHITE                           
REMARK 200  OPTICS                         : NULL                               
REMARK 200                                                                      
REMARK 200  DETECTOR TYPE                  : IMAGE PLATE                        
REMARK 200  DETECTOR MANUFACTURER          : RIGAKU RAXIS IV++                  
REMARK 200  INTENSITY-INTEGRATION SOFTWARE : HKL-2000                           
REMARK 200  DATA SCALING SOFTWARE          : HKL-2000                           
REMARK 200                                                                      
REMARK 200  NUMBER OF UNIQUE REFLECTIONS   : 28291                              
REMARK 200  RESOLUTION RANGE HIGH      (A) : 1.790                              
REMARK 200  RESOLUTION RANGE LOW       (A) : 49.629                             
REMARK 200  REJECTION CRITERIA  (SIGMA(I)) : 2.000                              
REMARK 200                                                                      
REMARK 200 OVERALL.                                                             
REMARK 200  COMPLETENESS FOR RANGE     (%) : 99.0                               
REMARK 200  DATA REDUNDANCY                : 4.600                              
REMARK 200  R MERGE                    (I) : 0.05200                            
REMARK 200  R SYM                      (I) : NULL                               
REMARK 200  <I/SIGMA(I)> FOR THE DATA SET  : NULL                               
REMARK 200                                                                      
REMARK 200 IN THE HIGHEST RESOLUTION SHELL.                                     
REMARK 200  HIGHEST RESOLUTION SHELL, RANGE HIGH (A) : 1.79                     
REMARK 200  HIGHEST RESOLUTION SHELL, RANGE LOW  (A) : 1.85                     
REMARK 200  COMPLETENESS FOR SHELL     (%) : 97.4                               
REMARK 200  DATA REDUNDANCY IN SHELL       : NULL                               
REMARK 200  R MERGE FOR SHELL          (I) : 0.45400                            
REMARK 200  R SYM FOR SHELL            (I) : NULL                               
REMARK 200  <I/SIGMA(I)> FOR SHELL         : NULL                               
REMARK 200                                                                      
REMARK 200 DIFFRACTION PROTOCOL: SINGLE WAVELENGTH                              
REMARK 200 METHOD USED TO DETERMINE THE STRUCTURE: MOLECULAR REPLACEMENT        
REMARK 200 SOFTWARE USED: MOLREP                                                
REMARK 200 STARTING MODEL: NULL                                                 
REMARK 200                                                                      
REMARK 200 REMARK: NULL                                                         
REMARK 280                                                                      
REMARK 280 CRYSTAL                                                              
REMARK 280 SOLVENT CONTENT, VS   (%): 56.28                                     
REMARK 280 MATTHEWS COEFFICIENT, VM (ANGSTROMS**3/DA): 2.81                     
REMARK 280                                                                      
REMARK 280 CRYSTALLIZATION CONDITIONS: 0.1 M SODIUM CACODYLATE, 20% PEG2000     
REMARK 280  MME, PH 6.5, VAPOR DIFFUSION, SITTING DROP, TEMPERATURE 277K        
REMARK 290                                                                      
REMARK 290 CRYSTALLOGRAPHIC SYMMETRY                                            
REMARK 290 SYMMETRY OPERATORS FOR SPACE GROUP: I 2 2 2                          
REMARK 290                                                                      
REMARK 290      SYMOP   SYMMETRY                                                
REMARK 290     NNNMMM   OPERATOR                                                
REMARK 290       1555   X,Y,Z                                                   
REMARK 290       2555   -X,-Y,Z                                                 
REMARK 290       3555   -X,Y,-Z                                                 
REMARK 290       4555   X,-Y,-Z                                                 
REMARK 290       5555   X+1/2,Y+1/2,Z+1/2                                       
REMARK 290       6555   -X+1/2,-Y+1/2,Z+1/2                                     
REMARK 290       7555   -X+1/2,Y+1/2,-Z+1/2                                     
REMARK 290       8555   X+1/2,-Y+1/2,-Z+1/2                                     
REMARK 290                                                                      
REMARK 290     WHERE NNN -> OPERATOR NUMBER                                     
REMARK 290           MMM -> TRANSLATION VECTOR                                  
REMARK 290                                                                      
REMARK 290 CRYSTALLOGRAPHIC SYMMETRY TRANSFORMATIONS                            
REMARK 290 THE FOLLOWING TRANSFORMATIONS OPERATE ON THE ATOM/HETATM             
REMARK 290 RECORDS IN THIS ENTRY TO PRODUCE CRYSTALLOGRAPHICALLY                
REMARK 290 RELATED MOLECULES.                                                   
REMARK 290   SMTRY1   1  1.000000  0.000000  0.000000        0.00000            
REMARK 290   SMTRY2   1  0.000000  1.000000  0.000000        0.00000            
REMARK 290   SMTRY3   1  0.000000  0.000000  1.000000        0.00000            
REMARK 290   SMTRY1   2 -1.000000  0.000000  0.000000        0.00000            
REMARK 290   SMTRY2   2  0.000000 -1.000000  0.000000        0.00000            
REMARK 290   SMTRY3   2  0.000000  0.000000  1.000000        0.00000            
REMARK 290   SMTRY1   3 -1.000000  0.000000  0.000000        0.00000            
REMARK 290   SMTRY2   3  0.000000  1.000000  0.000000        0.00000            
REMARK 290   SMTRY3   3  0.000000  0.000000 -1.000000        0.00000            
REMARK 290   SMTRY1   4  1.000000  0.000000  0.000000        0.00000            
REMARK 290   SMTRY2   4  0.000000 -1.000000  0.000000        0.00000            
REMARK 290   SMTRY3   4  0.000000  0.000000 -1.000000        0.00000            
REMARK 290   SMTRY1   5  1.000000  0.000000  0.000000       33.31250            
REMARK 290   SMTRY2   5  0.000000  1.000000  0.000000       45.53200            
REMARK 290   SMTRY3   5  0.000000  0.000000  1.000000       49.60250            
REMARK 290   SMTRY1   6 -1.000000  0.000000  0.000000       33.31250            
REMARK 290   SMTRY2   6  0.000000 -1.000000  0.000000       45.53200            
REMARK 290   SMTRY3   6  0.000000  0.000000  1.000000       49.60250            
REMARK 290   SMTRY1   7 -1.000000  0.000000  0.000000       33.31250            
REMARK 290   SMTRY2   7  0.000000  1.000000  0.000000       45.53200            
REMARK 290   SMTRY3   7  0.000000  0.000000 -1.000000       49.60250            
REMARK 290   SMTRY1   8  1.000000  0.000000  0.000000       33.31250            
REMARK 290   SMTRY2   8  0.000000 -1.000000  0.000000       45.53200            
REMARK 290   SMTRY3   8  0.000000  0.000000 -1.000000       49.60250            
REMARK 290                                                                      
REMARK 290 REMARK: NULL                                                         
REMARK 300                                                                      
REMARK 300 BIOMOLECULE: 1                                                       
REMARK 300 SEE REMARK 350 FOR THE AUTHOR PROVIDED AND/OR PROGRAM                
REMARK 300 GENERATED ASSEMBLY INFORMATION FOR THE STRUCTURE IN                  
REMARK 300 THIS ENTRY. THE REMARK MAY ALSO PROVIDE INFORMATION ON               
REMARK 300 BURIED SURFACE AREA.                                                 
REMARK 350                                                                      
REMARK 350 COORDINATES FOR A COMPLETE MULTIMER REPRESENTING THE KNOWN           
REMARK 350 BIOLOGICALLY SIGNIFICANT OLIGOMERIZATION STATE OF THE                
REMARK 350 MOLECULE CAN BE GENERATED BY APPLYING BIOMT TRANSFORMATIONS          
REMARK 350 GIVEN BELOW.  BOTH NON-CRYSTALLOGRAPHIC AND                          
REMARK 350 CRYSTALLOGRAPHIC OPERATIONS ARE GIVEN.                               
REMARK 350                                                                      
REMARK 350 BIOMOLECULE: 1                                                       
REMARK 350 AUTHOR DETERMINED BIOLOGICAL UNIT: MONOMERIC                         
REMARK 350 APPLY THE FOLLOWING TO CHAINS: A                                     
REMARK 350   BIOMT1   1  1.000000  0.000000  0.000000        0.00000            
REMARK 350   BIOMT2   1  0.000000  1.000000  0.000000        0.00000            
REMARK 350   BIOMT3   1  0.000000  0.000000  1.000000        0.00000            
REMARK 375                                                                      
REMARK 375 SPECIAL POSITION                                                     
REMARK 375 THE FOLLOWING ATOMS ARE FOUND TO BE WITHIN 0.15 ANGSTROMS            
REMARK 375 OF A SYMMETRY RELATED ATOM AND ARE ASSUMED TO BE ON SPECIAL          
REMARK 375 POSITIONS.                                                           
REMARK 375                                                                      
REMARK 375 ATOM RES CSSEQI                                                      
REMARK 375      HOH A 420  LIES ON A SPECIAL POSITION.                          
REMARK 465                                                                      
REMARK 465 MISSING RESIDUES                                                     
REMARK 465 THE FOLLOWING RESIDUES WERE NOT LOCATED IN THE                       
REMARK 465 EXPERIMENT. (M=MODEL NUMBER; RES=RESIDUE NAME; C=CHAIN               
REMARK 465 IDENTIFIER; SSSEQ=SEQUENCE NUMBER; I=INSERTION CODE.)                
REMARK 465                                                                      
REMARK 465   M RES C SSSEQI                                                     
REMARK 465     HIS A     0                                                      
REMARK 465     MET A     1                                                      
REMARK 465     PRO A     2                                                      
REMARK 465     GLU A     3                                                      
REMARK 465     GLU A     4                                                      
REMARK 465     THR A     5                                                      
REMARK 465     GLN A     6                                                      
REMARK 465     THR A     7                                                      
REMARK 465     GLN A     8                                                      
REMARK 465     ASP A     9                                                      
REMARK 465     GLN A    10                                                      
REMARK 465     PRO A    11                                                      
REMARK 465     MET A    12                                                      
REMARK 465     GLU A    13                                                      
REMARK 465     GLU A    14                                                      
REMARK 465     GLU A    15                                                      
REMARK 465     GLU A    16                                                      
REMARK 465     ARG A   226                                                      
REMARK 465     ASP A   227                                                      
REMARK 465     LYS A   228                                                      
REMARK 465     GLU A   229                                                      
REMARK 465     VAL A   230                                                      
REMARK 465     SER A   231                                                      
REMARK 465     ASP A   232                                                      
REMARK 465     ASP A   233                                                      
REMARK 465     GLU A   234                                                      
REMARK 465     ALA A   235                                                      
REMARK 465     GLU A   236                                                      
REMARK 500                                                                      
REMARK 500 GEOMETRY AND STEREOCHEMISTRY                                         
REMARK 500 SUBTOPIC: COVALENT BOND LENGTHS                                      
REMARK 500                                                                      
REMARK 500 THE STEREOCHEMICAL PARAMETERS OF THE FOLLOWING RESIDUES              
REMARK 500 HAVE VALUES WHICH DEVIATE FROM EXPECTED VALUES BY MORE               
REMARK 500 THAN 6*RMSD (M=MODEL NUMBER; RES=RESIDUE NAME; C=CHAIN               
REMARK 500 IDENTIFIER; SSEQ=SEQUENCE NUMBER; I=INSERTION CODE).                 
REMARK 500                                                                      
REMARK 500 STANDARD TABLE:                                                      
REMARK 500 FORMAT: (10X,I3,1X,2(A3,1X,A1,I4,A1,1X,A4,3X),1X,F6.3)               
REMARK 500                                                                      
REMARK 500 EXPECTED VALUES PROTEIN: ENGH AND HUBER, 1999                        
REMARK 500 EXPECTED VALUES NUCLEIC ACID: CLOWNEY ET AL 1996                     
REMARK 500                                                                      
REMARK 500  M RES CSSEQI ATM1   RES CSSEQI ATM2   DEVIATION                     
REMARK 500    TYR A  38   CD1   TYR A  38   CE1    -0.101                       
REMARK 500                                                                      
REMARK 500 REMARK: NULL                                                         
REMARK 500                                                                      
REMARK 500 GEOMETRY AND STEREOCHEMISTRY                                         
REMARK 500 SUBTOPIC: TORSION ANGLES                                             
REMARK 500                                                                      
REMARK 500 TORSION ANGLES OUTSIDE THE EXPECTED RAMACHANDRAN REGIONS:            
REMARK 500 (M=MODEL NUMBER; RES=RESIDUE NAME; C=CHAIN IDENTIFIER;               
REMARK 500 SSEQ=SEQUENCE NUMBER; I=INSERTION CODE).                             
REMARK 500                                                                      
REMARK 500 STANDARD TABLE:                                                      
REMARK 500 FORMAT:(10X,I3,1X,A3,1X,A1,I4,A1,4X,F7.2,3X,F7.2)                    
REMARK 500                                                                      
REMARK 500 EXPECTED VALUES: GJ KLEYWEGT AND TA JONES (1996). PHI/PSI-           
REMARK 500 CHOLOGY: RAMACHANDRAN REVISITED. STRUCTURE 4, 1395 - 1400            
REMARK 500                                                                      
REMARK 500  M RES CSSEQI        PSI       PHI                                   
REMARK 500    ALA A 166     -145.32     64.14                                   
REMARK 500                                                                      
REMARK 500 REMARK: NULL                                                         
REMARK 800                                                                      
REMARK 800 SITE                                                                 
REMARK 800 SITE_IDENTIFIER: AC1                                                 
REMARK 800 EVIDENCE_CODE: SOFTWARE                                              
REMARK 800 SITE_DESCRIPTION: BINDING SITE FOR RESIDUE 94M A 999                 
DBREF  3QDD A    1   236  UNP    P07900   HS90A_HUMAN      1    236             
SEQADV 3QDD HIS A    0  UNP  P07900              EXPRESSION TAG                 
SEQRES   1 A  237  HIS MET PRO GLU GLU THR GLN THR GLN ASP GLN PRO MET          
SEQRES   2 A  237  GLU GLU GLU GLU VAL GLU THR PHE ALA PHE GLN ALA GLU          
SEQRES   3 A  237  ILE ALA GLN LEU MET SER LEU ILE ILE ASN THR PHE TYR          
SEQRES   4 A  237  SER ASN LYS GLU ILE PHE LEU ARG GLU LEU ILE SER ASN          
SEQRES   5 A  237  SER SER ASP ALA LEU ASP LYS ILE ARG TYR GLU SER LEU          
SEQRES   6 A  237  THR ASP PRO SER LYS LEU ASP SER GLY LYS GLU LEU HIS          
SEQRES   7 A  237  ILE ASN LEU ILE PRO ASN LYS GLN ASP ARG THR LEU THR          
SEQRES   8 A  237  ILE VAL ASP THR GLY ILE GLY MET THR LYS ALA ASP LEU          
SEQRES   9 A  237  ILE ASN ASN LEU GLY THR ILE ALA LYS SER GLY THR LYS          
SEQRES  10 A  237  ALA PHE MET GLU ALA LEU GLN ALA GLY ALA ASP ILE SER          
SEQRES  11 A  237  MET ILE GLY GLN PHE GLY VAL GLY PHE TYR SER ALA TYR          
SEQRES  12 A  237  LEU VAL ALA GLU LYS VAL THR VAL ILE THR LYS HIS ASN          
SEQRES  13 A  237  ASP ASP GLU GLN TYR ALA TRP GLU SER SER ALA GLY GLY          
SEQRES  14 A  237  SER PHE THR VAL ARG THR ASP THR GLY GLU PRO MET GLY          
SEQRES  15 A  237  ARG GLY THR LYS VAL ILE LEU HIS LEU LYS GLU ASP GLN          
SEQRES  16 A  237  THR GLU TYR LEU GLU GLU ARG ARG ILE LYS GLU ILE VAL          
SEQRES  17 A  237  LYS LYS HIS SER GLN PHE ILE GLY TYR PRO ILE THR LEU          
SEQRES  18 A  237  PHE VAL GLU LYS GLU ARG ASP LYS GLU VAL SER ASP ASP          
SEQRES  19 A  237  GLU ALA GLU                                                  
HET    94M  A 999      22                                                       
HETNAM     94M 6-CHLORO-9-[(4-METHOXY-3,5-DIMETHYLPYRIDIN-2-YL)                 
HETNAM   2 94M  METHYL]-9H-PURIN-2-AMINE                                        
HETSYN     94M BIIB021                                                          
FORMUL   2  94M    C14 H15 CL N6 O                                              
FORMUL   3  HOH   *263(H2 O)                                                    
HELIX    1   1 GLN A   23  THR A   36  1                                  14    
HELIX    2   2 GLU A   42  ASP A   66  1                                  25    
HELIX    3   3 PRO A   67  ASP A   71  5                                   5    
HELIX    4   4 THR A   99  ASN A  105  1                                   7    
HELIX    5   5 ASN A  105  ALA A  124  1                                  20    
HELIX    6   6 ASP A  127  GLY A  135  5                                   9    
HELIX    7   7 VAL A  136  LEU A  143  5                                   8    
HELIX    8   8 GLU A  192  LEU A  198  5                                   7    
HELIX    9   9 GLU A  199  SER A  211  1                                  13    
SHEET    1   A 8 GLU A  18  ALA A  21  0                                        
SHEET    2   A 8 SER A 169  THR A 174 -1  O  PHE A 170   N  PHE A  20           
SHEET    3   A 8 GLN A 159  SER A 164 -1  N  ALA A 161   O  ARG A 173           
SHEET    4   A 8 ALA A 145  LYS A 153 -1  N  VAL A 150   O  TRP A 162           
SHEET    5   A 8 GLY A 183  LEU A 190 -1  O  LYS A 185   N  ILE A 151           
SHEET    6   A 8 THR A  88  ASP A  93 -1  N  ILE A  91   O  VAL A 186           
SHEET    7   A 8 ILE A  78  ASN A  83 -1  N  ASN A  79   O  VAL A  92           
SHEET    8   A 8 ILE A 218  LEU A 220  1  O  THR A 219   N  ILE A  78           
SITE     1 AC1 15 ASN A  51  ALA A  55  ASP A  93  ILE A  96                    
SITE     2 AC1 15 GLY A  97  MET A  98  LEU A 103  LEU A 107                    
SITE     3 AC1 15 PHE A 138  TRP A 162  THR A 184  HOH A 269                    
SITE     4 AC1 15 HOH A 272  HOH A 273  HOH A 350                               
CRYST1   66.625   91.064   99.205  90.00  90.00  90.00 I 2 2 2       8          
ORIGX1      1.000000  0.000000  0.000000        0.00000                         
ORIGX2      0.000000  1.000000  0.000000        0.00000                         
ORIGX3      0.000000  0.000000  1.000000        0.00000                         
SCALE1      0.015009  0.000000  0.000000        0.00000                         
SCALE2      0.000000  0.010981  0.000000        0.00000                         
SCALE3      0.000000  0.000000  0.010080        0.00000                         
ATOM      1  N   VAL A  17      -7.883  17.281  36.428  1.00 31.34           N  
ANISOU    1  N   VAL A  17     3260   5487   3162    182    239   1248       N  
ATOM      2  CA  VAL A  17      -8.054  17.996  35.109  1.00 29.26           C  
ANISOU    2  CA  VAL A  17     3086   5083   2950    145    224   1078       C  
ATOM      3  C   VAL A  17      -9.436  18.598  35.127  1.00 28.29           C  
ANISOU    3  C   VAL A  17     3031   4869   2848     23    188    927       C  
ATOM      4  O   VAL A  17     -10.415  17.876  35.389  1.00 29.85           O  
ANISOU    4  O   VAL A  17     3285   4969   3090     13    205    945       O  
ATOM      5  CB  VAL A  17      -7.929  17.061  33.930  1.00 30.57           C  
ANISOU    5  CB  VAL A  17     3374   5028   3214    269    295   1095       C  
ATOM      6  CG1 VAL A  17      -8.277  17.794  32.626  1.00 30.17           C  
ANISOU    6  CG1 VAL A  17     3404   4854   3205    209    271    922       C  
ATOM      7  CG2 VAL A  17      -6.508  16.408  33.890  1.00 34.25           C  
ANISOU    7  CG2 VAL A  17     3769   5591   3653    449    360   1276       C  
ATOM      8  N   GLU A  18      -9.521  19.916  34.975  1.00 25.11           N  
ANISOU    8  N   GLU A  18     2622   4522   2398    -68    149    799       N  
ATOM      9  CA  GLU A  18     -10.817  20.570  34.851  1.00 23.50           C  
ANISOU    9  CA  GLU A  18     2482   4238   2211   -136    138    674       C  
ATOM     10  C   GLU A  18     -11.189  20.797  33.380  1.00 21.08           C  
ANISOU   10  C   GLU A  18     2259   3773   1977   -117    143    581       C  
ATOM     11  O   GLU A  18     -10.357  21.210  32.594  1.00 20.08           O  
ANISOU   11  O   GLU A  18     2142   3635   1854    -98    140    551       O  
ATOM     12  CB  GLU A  18     -10.853  21.890  35.592  1.00 23.35           C  
ANISOU   12  CB  GLU A  18     2446   4337   2088   -228    124    592       C  
ATOM     13  CG  GLU A  18     -10.619  21.748  37.090  1.00 26.59           C  
ANISOU   13  CG  GLU A  18     2773   4932   2398   -280    116    667       C  
ATOM     14  CD  GLU A  18     -10.529  23.099  37.782  1.00 27.84           C  
ANISOU   14  CD  GLU A  18     2958   5192   2427   -402    120    562       C  
ATOM     15  OE1 GLU A  18      -9.544  23.848  37.551  1.00 33.43           O  
ANISOU   15  OE1 GLU A  18     3674   5965   3063   -478    111    523       O  
ATOM     16  OE2 GLU A  18     -11.401  23.353  38.608  1.00 36.17           O  
ANISOU   16  OE2 GLU A  18     4031   6273   3437   -431    140    527       O  
ATOM     17  N   THR A  19     -12.467  20.597  33.079  1.00 19.98           N  
ANISOU   17  N   THR A  19     2161   3552   1876   -138    145    543       N  
ATOM     18  CA  THR A  19     -12.992  20.750  31.709  1.00 19.87           C  
ANISOU   18  CA  THR A  19     2208   3430   1912   -139    145    470       C  
ATOM     19  C   THR A  19     -14.023  21.903  31.725  1.00 19.43           C  
ANISOU   19  C   THR A  19     2140   3420   1820   -159    142    401       C  
ATOM     20  O   THR A  19     -14.910  21.940  32.580  1.00 19.56           O  
ANISOU   20  O   THR A  19     2121   3509   1802   -176    147    422       O  
ATOM     21  CB  THR A  19     -13.657  19.442  31.180  1.00 20.18           C  
ANISOU   21  CB  THR A  19     2307   3362   1999   -167    161    503       C  
ATOM     22  OG1 THR A  19     -12.748  18.313  31.277  1.00 22.58           O  
ANISOU   22  OG1 THR A  19     2659   3589   2334   -112    200    584       O  
ATOM     23  CG2 THR A  19     -14.130  19.631  29.744  1.00 18.97           C  
ANISOU   23  CG2 THR A  19     2202   3139   1865   -198    155    428       C  
ATOM     24  N   PHE A  20     -13.879  22.799  30.754  1.00 20.02           N  
ANISOU   24  N   PHE A  20     2247   3456   1901   -140    145    334       N  
ATOM     25  CA  PHE A  20     -14.671  24.007  30.632  1.00 20.16           C  
ANISOU   25  CA  PHE A  20     2276   3497   1885   -113    168    286       C  
ATOM     26  C   PHE A  20     -15.269  24.124  29.248  1.00 20.53           C  
ANISOU   26  C   PHE A  20     2328   3510   1963    -94    164    273       C  
ATOM     27  O   PHE A  20     -14.667  23.654  28.241  1.00 19.27           O  
ANISOU   27  O   PHE A  20     2192   3287   1843   -112    144    259       O  
ATOM     28  CB  PHE A  20     -13.766  25.245  30.819  1.00 21.43           C  
ANISOU   28  CB  PHE A  20     2497   3643   2002   -115    192    226       C  
ATOM     29  CG  PHE A  20     -13.050  25.289  32.134  1.00 21.23           C  
ANISOU   29  CG  PHE A  20     2462   3693   1911   -171    193    234       C  
ATOM     30  CD1 PHE A  20     -11.798  24.663  32.288  1.00 21.93           C  
ANISOU   30  CD1 PHE A  20     2507   3831   1995   -208    159    279       C  
ATOM     31  CD2 PHE A  20     -13.600  25.938  33.212  1.00 22.77           C  
ANISOU   31  CD2 PHE A  20     2685   3935   2032   -182    235    208       C  
ATOM     32  CE1 PHE A  20     -11.117  24.700  33.495  1.00 21.98           C  
ANISOU   32  CE1 PHE A  20     2474   3962   1916   -274    153    309       C  
ATOM     33  CE2 PHE A  20     -12.921  25.990  34.427  1.00 23.52           C  
ANISOU   33  CE2 PHE A  20     2768   4126   2041   -265    233    210       C  
ATOM     34  CZ  PHE A  20     -11.664  25.348  34.577  1.00 22.22           C  
ANISOU   34  CZ  PHE A  20     2534   4044   1865   -321    183    268       C  
ATOM     35  N   ALA A  21     -16.458  24.762  29.179  1.00 19.89           N  
ANISOU   35  N   ALA A  21     2216   3492   1848    -48    191    288       N  
ATOM     36  CA  ALA A  21     -17.070  25.106  27.877  1.00 20.99           C  
ANISOU   36  CA  ALA A  21     2334   3651   1990    -19    191    297       C  
ATOM     37  C   ALA A  21     -16.530  26.456  27.392  1.00 20.82           C  
ANISOU   37  C   ALA A  21     2386   3559   1965     58    234    255       C  
ATOM     38  O   ALA A  21     -16.498  27.411  28.148  1.00 22.85           O  
ANISOU   38  O   ALA A  21     2706   3790   2186    114    294    235       O  
ATOM     39  CB  ALA A  21     -18.617  25.172  28.032  1.00 23.13           C  
ANISOU   39  CB  ALA A  21     2506   4076   2206     15    210    374       C  
ATOM     40  N   PHE A  22     -16.176  26.567  26.107  1.00 21.07           N  
ANISOU   40  N   PHE A  22     2430   3554   2021     52    214    241       N  
ATOM     41  CA  PHE A  22     -15.942  27.877  25.569  1.00 21.36           C  
ANISOU   41  CA  PHE A  22     2535   3535   2047    128    264    226       C  
ATOM     42  C   PHE A  22     -17.265  28.592  25.573  1.00 22.84           C  
ANISOU   42  C   PHE A  22     2683   3803   2190    251    328    300       C  
ATOM     43  O   PHE A  22     -18.311  27.977  25.457  1.00 23.89           O  
ANISOU   43  O   PHE A  22     2697   4079   2300    250    305    369       O  
ATOM     44  CB  PHE A  22     -15.470  27.791  24.118  1.00 20.89           C  
ANISOU   44  CB  PHE A  22     2470   3453   2013    102    228    216       C  
ATOM     45  CG  PHE A  22     -14.043  27.306  23.945  1.00 18.94           C  
ANISOU   45  CG  PHE A  22     2264   3133   1798     24    189    159       C  
ATOM     46  CD1 PHE A  22     -12.957  28.146  24.245  1.00 20.99           C  
ANISOU   46  CD1 PHE A  22     2603   3327   2044      9    211    119       C  
ATOM     47  CD2 PHE A  22     -13.793  26.049  23.443  1.00 19.89           C  
ANISOU   47  CD2 PHE A  22     2352   3260   1946    -36    145    154       C  
ATOM     48  CE1 PHE A  22     -11.623  27.712  24.040  1.00 20.67           C  
ANISOU   48  CE1 PHE A  22     2562   3279   2013    -52    176     96       C  
ATOM     49  CE2 PHE A  22     -12.473  25.604  23.198  1.00 21.39           C  
ANISOU   49  CE2 PHE A  22     2571   3400   2158    -61    131    126       C  
ATOM     50  CZ  PHE A  22     -11.381  26.447  23.505  1.00 20.70           C  
ANISOU   50  CZ  PHE A  22     2516   3297   2053    -62    141    108       C  
ATOM     51  N   GLN A  23     -17.209  29.890  25.681  1.00 23.98           N  
ANISOU   51  N   GLN A  23     2935   3865   2311    355    418    294       N  
ATOM     52  CA  GLN A  23     -18.352  30.704  25.316  1.00 26.47           C  
ANISOU   52  CA  GLN A  23     3223   4249   2586    526    504    393       C  
ATOM     53  C   GLN A  23     -18.766  30.385  23.893  1.00 25.63           C  
ANISOU   53  C   GLN A  23     2991   4264   2482    524    448    468       C  
ATOM     54  O   GLN A  23     -17.915  30.091  23.053  1.00 23.60           O  
ANISOU   54  O   GLN A  23     2754   3952   2263    424    385    415       O  
ATOM     55  CB  GLN A  23     -17.950  32.146  25.359  1.00 26.44           C  
ANISOU   55  CB  GLN A  23     3412   4071   2565    627    623    367       C  
ATOM     56  CG  GLN A  23     -17.690  32.666  26.743  1.00 31.82           C  
ANISOU   56  CG  GLN A  23     4246   4638   3205    623    707    290       C  
ATOM     57  CD  GLN A  23     -17.036  33.982  26.616  1.00 34.49           C  
ANISOU   57  CD  GLN A  23     4821   4768   3518    645    815    235       C  
ATOM     58  OE1 GLN A  23     -15.884  34.068  26.121  1.00 40.73           O  
ANISOU   58  OE1 GLN A  23     5673   5474   4328    503    760    167       O  
ATOM     59  NE2 GLN A  23     -17.785  35.041  26.922  1.00 40.45           N  
ANISOU   59  NE2 GLN A  23     5711   5437   4221    834    983    279       N  
ATOM     60  N   ALA A  24     -20.076  30.465  23.636  1.00 26.75           N  
ANISOU   60  N   ALA A  24     2995   4601   2567    633    478    600       N  
ATOM     61  CA  ALA A  24     -20.632  30.116  22.348  1.00 27.42           C  
ANISOU   61  CA  ALA A  24     2929   4870   2617    603    421    688       C  
ATOM     62  C   ALA A  24     -19.945  30.864  21.199  1.00 25.85           C  
ANISOU   62  C   ALA A  24     2805   4572   2442    640    436    681       C  
ATOM     63  O   ALA A  24     -19.748  30.311  20.118  1.00 26.46           O  
ANISOU   63  O   ALA A  24     2814   4725   2516    525    354    674       O  
ATOM     64  CB  ALA A  24     -22.157  30.442  22.332  1.00 28.65           C  
ANISOU   64  CB  ALA A  24     2914   5294   2678    759    480    872       C  
ATOM     65  N   GLU A  25     -19.622  32.138  21.433  1.00 26.43           N  
ANISOU   65  N   GLU A  25     3037   4476   2530    794    551    684       N  
ATOM     66  CA  GLU A  25     -19.040  33.004  20.401  1.00 27.32           C  
ANISOU   66  CA  GLU A  25     3239   4485   2657    843    585    699       C  
ATOM     67  C   GLU A  25     -17.661  32.524  19.965  1.00 25.19           C  
ANISOU   67  C   GLU A  25     3035   4092   2442    648    490    561       C  
ATOM     68  O   GLU A  25     -17.315  32.570  18.783  1.00 24.44           O  
ANISOU   68  O   GLU A  25     2911   4027   2349    612    451    577       O  
ATOM     69  CB  GLU A  25     -19.018  34.478  20.851  1.00 29.93           C  
ANISOU   69  CB  GLU A  25     3774   4621   2977   1035    755    729       C  
ATOM     70  CG  GLU A  25     -20.420  35.074  21.112  1.00 33.63           C  
ANISOU   70  CG  GLU A  25     4176   5221   3381   1300    886    904       C  
ATOM     71  CD  GLU A  25     -21.081  34.716  22.446  1.00 35.62           C  
ANISOU   71  CD  GLU A  25     4397   5534   3605   1339    920    895       C  
ATOM     72  OE1 GLU A  25     -20.569  33.930  23.294  1.00 31.74           O  
ANISOU   72  OE1 GLU A  25     3922   4995   3141   1158    838    759       O  
ATOM     73  OE2 GLU A  25     -22.191  35.268  22.670  1.00 42.69           O  
ANISOU   73  OE2 GLU A  25     5239   6544   4436   1583   1046   1050       O  
ATOM     74  N   ILE A  26     -16.893  32.043  20.944  1.00 24.33           N  
ANISOU   74  N   ILE A  26     3002   3875   2366    532    458    440       N  
ATOM     75  CA  ILE A  26     -15.564  31.499  20.709  1.00 22.54           C  
ANISOU   75  CA  ILE A  26     2817   3568   2180    371    379    332       C  
ATOM     76  C   ILE A  26     -15.617  30.123  20.059  1.00 20.67           C  
ANISOU   76  C   ILE A  26     2448   3452   1955    260    276    319       C  
ATOM     77  O   ILE A  26     -14.866  29.848  19.129  1.00 19.91           O  
ANISOU   77  O   ILE A  26     2352   3341   1871    190    231    283       O  
ATOM     78  CB  ILE A  26     -14.693  31.499  21.990  1.00 22.44           C  
ANISOU   78  CB  ILE A  26     2912   3439   2176    293    388    236       C  
ATOM     79  CG1 ILE A  26     -14.630  32.910  22.606  1.00 26.22           C  
ANISOU   79  CG1 ILE A  26     3573   3772   2617    362    509    225       C  
ATOM     80  CG2 ILE A  26     -13.280  30.842  21.703  1.00 23.13           C  
ANISOU   80  CG2 ILE A  26     2998   3502   2289    148    308    162       C  
ATOM     81  CD1 ILE A  26     -14.265  34.034  21.733  1.00 30.81           C  
ANISOU   81  CD1 ILE A  26     4275   4246   3187    401    571    245       C  
ATOM     82  N   ALA A  27     -16.557  29.294  20.463  1.00 20.44           N  
ANISOU   82  N   ALA A  27     2319   3543   1906    240    249    353       N  
ATOM     83  CA  ALA A  27     -16.786  28.012  19.803  1.00 20.62           C  
ANISOU   83  CA  ALA A  27     2254   3667   1914    110    173    341       C  
ATOM     84  C   ALA A  27     -17.106  28.275  18.349  1.00 20.94           C  
ANISOU   84  C   ALA A  27     2227   3819   1909    108    157    393       C  
ATOM     85  O   ALA A  27     -16.628  27.606  17.453  1.00 20.00           O  
ANISOU   85  O   ALA A  27     2113   3702   1784     -1    111    340       O  
ATOM     86  CB  ALA A  27     -17.922  27.235  20.479  1.00 23.79           C  
ANISOU   86  CB  ALA A  27     2561   4201   2275     67    156    388       C  
ATOM     87  N   GLN A  28     -17.909  29.281  18.118  1.00 22.62           N  
ANISOU   87  N   GLN A  28     2384   4130   2081    244    209    507       N  
ATOM     88  CA  GLN A  28     -18.323  29.640  16.775  1.00 25.30           C  
ANISOU   88  CA  GLN A  28     2633   4620   2361    264    200    594       C  
ATOM     89  C   GLN A  28     -17.149  30.085  15.875  1.00 23.76           C  
ANISOU   89  C   GLN A  28     2531   4294   2202    249    196    535       C  
ATOM     90  O   GLN A  28     -17.016  29.648  14.768  1.00 23.35           O  
ANISOU   90  O   GLN A  28     2428   4332   2113    153    145    523       O  
ATOM     91  CB  GLN A  28     -19.364  30.741  16.876  1.00 28.77           C  
ANISOU   91  CB  GLN A  28     3003   5178   2751    472    286    760       C  
ATOM     92  CG  GLN A  28     -19.963  31.120  15.580  1.00 34.09           C  
ANISOU   92  CG  GLN A  28     3542   6067   3343    516    283    897       C  
ATOM     93  CD  GLN A  28     -21.197  31.989  15.736  1.00 36.10           C  
ANISOU   93  CD  GLN A  28     3681   6507   3527    748    377   1106       C  
ATOM     94  OE1 GLN A  28     -22.060  31.972  14.895  1.00 43.94           O  
ANISOU   94  OE1 GLN A  28     4482   7797   4414    763    357   1259       O  
ATOM     95  NE2 GLN A  28     -21.287  32.712  16.823  1.00 43.76           N  
ANISOU   95  NE2 GLN A  28     4766   7323   4539    926    485   1120       N  
ATOM     96  N   LEU A  29     -16.296  30.919  16.428  1.00 22.71           N  
ANISOU   96  N   LEU A  29     2541   3961   2128    320    250    492       N  
ATOM     97  CA  LEU A  29     -15.050  31.352  15.806  1.00 22.24           C  
ANISOU   97  CA  LEU A  29     2578   3775   2098    283    247    432       C  
ATOM     98  C   LEU A  29     -14.172  30.145  15.443  1.00 20.60           C  
ANISOU   98  C   LEU A  29     2360   3561   1908    130    169    323       C  
ATOM     99  O   LEU A  29     -13.686  30.012  14.305  1.00 20.30           O  
ANISOU   99  O   LEU A  29     2303   3559   1850     79    140    307       O  
ATOM    100  CB  LEU A  29     -14.297  32.286  16.740  1.00 22.85           C  
ANISOU  100  CB  LEU A  29     2818   3653   2209    324    314    390       C  
ATOM    101  CG  LEU A  29     -12.908  32.665  16.207  1.00 23.96           C  
ANISOU  101  CG  LEU A  29     3047   3694   2364    242    301    329       C  
ATOM    102  CD1 LEU A  29     -13.024  33.506  14.911  1.00 25.00           C  
ANISOU  102  CD1 LEU A  29     3175   3856   2467    303    328    416       C  
ATOM    103  CD2 LEU A  29     -12.123  33.416  17.328  1.00 23.17           C  
ANISOU  103  CD2 LEU A  29     3110   3428   2267    208    356    270       C  
ATOM    104  N   MET A  30     -13.944  29.273  16.426  1.00 20.15           N  
ANISOU  104  N   MET A  30     2324   3451   1882     73    149    255       N  
ATOM    105  CA  MET A  30     -13.123  28.092  16.169  1.00 20.32           C  
ANISOU  105  CA  MET A  30     2359   3442   1918    -29    108    170       C  
ATOM    106  C   MET A  30     -13.724  27.223  15.069  1.00 21.19           C  
ANISOU  106  C   MET A  30     2411   3667   1973   -117     74    165       C  
ATOM    107  O   MET A  30     -13.002  26.743  14.197  1.00 21.12           O  
ANISOU  107  O   MET A  30     2432   3640   1953   -172     65    109       O  
ATOM    108  CB  MET A  30     -12.887  27.289  17.464  1.00 19.85           C  
ANISOU  108  CB  MET A  30     2331   3315   1895    -52    107    129       C  
ATOM    109  CG  MET A  30     -12.087  28.061  18.470  1.00 19.53           C  
ANISOU  109  CG  MET A  30     2351   3190   1879    -13    133    119       C  
ATOM    110  SD  MET A  30     -12.061  27.326  20.149  1.00 20.85           S  
ANISOU  110  SD  MET A  30     2527   3327   2068    -29    134    105       S  
ATOM    111  CE  MET A  30     -10.837  26.046  19.874  1.00 23.55           C  
ANISOU  111  CE  MET A  30     2874   3643   2430    -66    116     72       C  
ATOM    112  N   SER A  31     -15.039  27.043  15.083  1.00 22.07           N  
ANISOU  112  N   SER A  31     2437   3916   2032   -142     62    225       N  
ATOM    113  CA  SER A  31     -15.708  26.309  14.004  1.00 23.74           C  
ANISOU  113  CA  SER A  31     2587   4280   2152   -275     27    226       C  
ATOM    114  C   SER A  31     -15.479  26.938  12.642  1.00 24.02           C  
ANISOU  114  C   SER A  31     2585   4401   2141   -266     20    254       C  
ATOM    115  O   SER A  31     -15.214  26.224  11.672  1.00 25.63           O  
ANISOU  115  O   SER A  31     2811   4636   2289   -389      2    188       O  
ATOM    116  CB  SER A  31     -17.214  26.096  14.293  1.00 25.68           C  
ANISOU  116  CB  SER A  31     2711   4726   2318   -325      9    315       C  
ATOM    117  OG  SER A  31     -17.289  25.217  15.404  1.00 27.88           O  
ANISOU  117  OG  SER A  31     3045   4915   2632   -381     10    266       O  
ATOM    118  N   LEU A  32     -15.581  28.262  12.572  1.00 23.44           N  
ANISOU  118  N   LEU A  32     2474   4351   2082   -121     48    354       N  
ATOM    119  CA  LEU A  32     -15.380  28.978  11.331  1.00 24.21           C  
ANISOU  119  CA  LEU A  32     2533   4529   2137    -94     49    407       C  
ATOM    120  C   LEU A  32     -13.974  28.758  10.831  1.00 23.05           C  
ANISOU  120  C   LEU A  32     2484   4246   2027   -140     44    298       C  
ATOM    121  O   LEU A  32     -13.758  28.473   9.640  1.00 24.63           O  
ANISOU  121  O   LEU A  32     2660   4533   2164   -219     22    275       O  
ATOM    122  CB  LEU A  32     -15.623  30.468  11.516  1.00 24.26           C  
ANISOU  122  CB  LEU A  32     2535   4517   2165     93    109    536       C  
ATOM    123  CG  LEU A  32     -15.381  31.317  10.249  1.00 26.44           C  
ANISOU  123  CG  LEU A  32     2784   4862   2401    139    120    616       C  
ATOM    124  CD1 LEU A  32     -16.332  32.510  10.298  1.00 32.00           C  
ANISOU  124  CD1 LEU A  32     3433   5647   3078    333    193    805       C  
ATOM    125  CD2 LEU A  32     -13.897  31.795  10.048  1.00 28.52           C  
ANISOU  125  CD2 LEU A  32     3180   4929   2727    131    134    536       C  
ATOM    126  N   ILE A  33     -13.014  28.865  11.742  1.00 21.86           N  
ANISOU  126  N   ILE A  33     2433   3911   1961    -96     66    238       N  
ATOM    127  CA  ILE A  33     -11.594  28.658  11.412  1.00 21.87           C  
ANISOU  127  CA  ILE A  33     2502   3818   1988   -123     67    159       C  
ATOM    128  C   ILE A  33     -11.299  27.243  10.892  1.00 22.49           C  
ANISOU  128  C   ILE A  33     2606   3902   2035   -221     58     62       C  
ATOM    129  O   ILE A  33     -10.591  27.063   9.880  1.00 23.05           O  
ANISOU  129  O   ILE A  33     2692   3995   2071   -249     62     24       O  
ATOM    130  CB  ILE A  33     -10.681  29.011  12.591  1.00 20.30           C  
ANISOU  130  CB  ILE A  33     2376   3480   1857    -78     89    135       C  
ATOM    131  CG1 ILE A  33     -10.734  30.527  12.811  1.00 22.34           C  
ANISOU  131  CG1 ILE A  33     2670   3695   2123    -10    123    208       C  
ATOM    132  CG2 ILE A  33      -9.233  28.472  12.321  1.00 21.87           C  
ANISOU  132  CG2 ILE A  33     2606   3644   2061   -107     90     72       C  
ATOM    133  CD1 ILE A  33     -10.240  31.016  14.210  1.00 22.65           C  
ANISOU  133  CD1 ILE A  33     2797   3613   2198      0    153    187       C  
ATOM    134  N   ILE A  34     -11.886  26.254  11.540  1.00 22.74           N  
ANISOU  134  N   ILE A  34     2660   3911   2069   -274     57     27       N  
ATOM    135  CA  ILE A  34     -11.730  24.837  11.160  1.00 24.90           C  
ANISOU  135  CA  ILE A  34     3013   4141   2304   -374     76    -69       C  
ATOM    136  C   ILE A  34     -12.459  24.508   9.836  1.00 26.11           C  
ANISOU  136  C   ILE A  34     3141   4441   2339   -514     59    -89       C  
ATOM    137  O   ILE A  34     -11.938  23.753   8.987  1.00 27.66           O  
ANISOU  137  O   ILE A  34     3425   4603   2482   -583     92   -178       O  
ATOM    138  CB  ILE A  34     -12.204  23.918  12.327  1.00 25.50           C  
ANISOU  138  CB  ILE A  34     3142   4136   2412   -406     89    -89       C  
ATOM    139  CG1 ILE A  34     -11.214  24.064  13.494  1.00 24.23           C  
ANISOU  139  CG1 ILE A  34     3011   3850   2346   -284    112    -78       C  
ATOM    140  CG2 ILE A  34     -12.377  22.421  11.850  1.00 25.85           C  
ANISOU  140  CG2 ILE A  34     3310   4120   2392   -548    127   -184       C  
ATOM    141  CD1 ILE A  34     -11.705  23.517  14.854  1.00 26.22           C  
ANISOU  141  CD1 ILE A  34     3280   4044   2637   -285    116    -63       C  
ATOM    142  N   ASN A  35     -13.638  25.076   9.634  1.00 27.39           N  
ANISOU  142  N   ASN A  35     3181   4784   2441   -552     16      0       N  
ATOM    143  CA  ASN A  35     -14.485  24.660   8.516  1.00 29.36           C  
ANISOU  143  CA  ASN A  35     3378   5231   2545   -726    -11     -3       C  
ATOM    144  C   ASN A  35     -14.370  25.442   7.208  1.00 30.06           C  
ANISOU  144  C   ASN A  35     3380   5480   2562   -719    -30     50       C  
ATOM    145  O   ASN A  35     -14.654  24.891   6.136  1.00 32.38           O  
ANISOU  145  O   ASN A  35     3671   5909   2723   -889    -42      3       O  
ATOM    146  CB  ASN A  35     -15.949  24.613   8.961  1.00 30.74           C  
ANISOU  146  CB  ASN A  35     3434   5593   2651   -804    -49     88       C  
ATOM    147  CG  ASN A  35     -16.171  23.564  10.004  1.00 33.87           C  
ANISOU  147  CG  ASN A  35     3928   5862   3078   -883    -33     21       C  
ATOM    148  OD1 ASN A  35     -15.532  22.511   9.978  1.00 37.61           O  
ANISOU  148  OD1 ASN A  35     4574   6156   3561   -964      9   -107       O  
ATOM    149  ND2 ASN A  35     -17.000  23.872  10.989  1.00 37.16           N  
ANISOU  149  ND2 ASN A  35     4251   6351   3517   -830    -50    116       N  
ATOM    150  N   THR A  36     -14.022  26.704   7.281  1.00 28.79           N  
ANISOU  150  N   THR A  36     3159   5311   2470   -548    -28    148       N  
ATOM    151  CA  THR A  36     -13.906  27.532   6.111  1.00 28.78           C  
ANISOU  151  CA  THR A  36     3077   5449   2408   -523    -39    223       C  
ATOM    152  C   THR A  36     -12.769  27.120   5.167  1.00 28.47           C  
ANISOU  152  C   THR A  36     3122   5351   2343   -578    -23    111       C  
ATOM    153  O   THR A  36     -11.721  26.783   5.593  1.00 27.82           O  
ANISOU  153  O   THR A  36     3149   5081   2340   -529     12     24       O  
ATOM    154  CB  THR A  36     -13.733  28.987   6.491  1.00 28.23           C  
ANISOU  154  CB  THR A  36     2974   5330   2421   -327    -17    351       C  
ATOM    155  OG1 THR A  36     -14.832  29.413   7.277  1.00 29.98           O  
ANISOU  155  OG1 THR A  36     3123   5619   2651   -246    -10    466       O  
ATOM    156  CG2 THR A  36     -13.690  29.840   5.296  1.00 31.31           C  
ANISOU  156  CG2 THR A  36     3287   5863   2747   -297    -21    451       C  
ATOM    157  N   PHE A  37     -13.024  27.168   3.864  1.00 28.86           N  
ANISOU  157  N   PHE A  37     3102   5597   2265   -676    -43    131       N  
ATOM    158  CA  PHE A  37     -11.985  26.863   2.911  1.00 28.91           C  
ANISOU  158  CA  PHE A  37     3180   5570   2233   -715    -19     35       C  
ATOM    159  C   PHE A  37     -11.173  28.137   2.778  1.00 28.06           C  
ANISOU  159  C   PHE A  37     3034   5427   2202   -557    -14    130       C  
ATOM    160  O   PHE A  37     -11.672  29.161   2.408  1.00 27.57           O  
ANISOU  160  O   PHE A  37     2864   5496   2117   -501    -35    274       O  
ATOM    161  CB  PHE A  37     -12.557  26.459   1.557  1.00 30.83           C  
ANISOU  161  CB  PHE A  37     3369   6053   2291   -903    -41     15       C  
ATOM    162  CG  PHE A  37     -11.514  26.206   0.545  1.00 31.60           C  
ANISOU  162  CG  PHE A  37     3542   6128   2338   -930     -5    -81       C  
ATOM    163  CD1 PHE A  37     -10.814  25.037   0.542  1.00 33.78           C  
ANISOU  163  CD1 PHE A  37     4001   6231   2605   -983     65   -256       C  
ATOM    164  CD2 PHE A  37     -11.188  27.159  -0.374  1.00 32.71           C  
ANISOU  164  CD2 PHE A  37     3579   6407   2442   -879    -24     14       C  
ATOM    165  CE1 PHE A  37      -9.841  24.824  -0.383  1.00 34.50           C  
ANISOU  165  CE1 PHE A  37     4158   6310   2641   -979    116   -335       C  
ATOM    166  CE2 PHE A  37     -10.202  26.928  -1.273  1.00 32.21           C  
ANISOU  166  CE2 PHE A  37     3575   6335   2326   -898     13    -71       C  
ATOM    167  CZ  PHE A  37      -9.539  25.776  -1.268  1.00 30.48           C  
ANISOU  167  CZ  PHE A  37     3527   5962   2093   -941     84   -244       C  
ATOM    168  N   TYR A  38      -9.913  28.025   3.126  1.00 26.18           N  
ANISOU  168  N   TYR A  38     2889   5013   2045   -487     22     58       N  
ATOM    169  CA  TYR A  38      -8.998  29.133   3.149  1.00 26.01           C  
ANISOU  169  CA  TYR A  38     2856   4942   2086   -380     29    131       C  
ATOM    170  C   TYR A  38      -7.581  28.581   3.046  1.00 25.31           C  
ANISOU  170  C   TYR A  38     2838   4767   2011   -364     67     35       C  
ATOM    171  O   TYR A  38      -7.081  28.017   3.966  1.00 24.36           O  
ANISOU  171  O   TYR A  38     2783   4518   1956   -321     94    -21       O  
ATOM    172  CB  TYR A  38      -9.169  29.912   4.448  1.00 27.27           C  
ANISOU  172  CB  TYR A  38     3034   4974   2355   -282     32    202       C  
ATOM    173  CG  TYR A  38      -8.243  31.074   4.575  1.00 26.80           C  
ANISOU  173  CG  TYR A  38     2999   4841   2341   -219     48    266       C  
ATOM    174  CD1 TYR A  38      -8.483  32.205   3.896  1.00 29.26           C  
ANISOU  174  CD1 TYR A  38     3275   5219   2623   -188     50    387       C  
ATOM    175  CD2 TYR A  38      -7.120  31.025   5.365  1.00 29.64           C  
ANISOU  175  CD2 TYR A  38     3422   5083   2758   -206     64    216       C  
ATOM    176  CE1 TYR A  38      -7.693  33.220   3.955  1.00 31.40           C  
ANISOU  176  CE1 TYR A  38     3597   5413   2919   -166     72    440       C  
ATOM    177  CE2 TYR A  38      -6.309  32.084   5.437  1.00 30.38           C  
ANISOU  177  CE2 TYR A  38     3543   5137   2863   -202     75    273       C  
ATOM    178  CZ  TYR A  38      -6.609  33.182   4.714  1.00 32.43           C  
ANISOU  178  CZ  TYR A  38     3794   5435   3094   -190     81    378       C  
ATOM    179  OH  TYR A  38      -5.861  34.291   4.705  1.00 34.97           O  
ANISOU  179  OH  TYR A  38     4173   5700   3414   -213    102    438       O  
ATOM    180  N   SER A  39      -6.978  28.743   1.888  1.00 25.66           N  
ANISOU  180  N   SER A  39     2855   4916   1981   -387     74     33       N  
ATOM    181  CA  SER A  39      -5.676  28.208   1.606  1.00 25.67           C  
ANISOU  181  CA  SER A  39     2900   4887   1966   -355    124    -39       C  
ATOM    182  C   SER A  39      -4.455  28.809   2.309  1.00 25.54           C  
ANISOU  182  C   SER A  39     2871   4813   2020   -271    133     13       C  
ATOM    183  O   SER A  39      -3.494  28.127   2.489  1.00 27.19           O  
ANISOU  183  O   SER A  39     3108   4996   2227   -216    182    -34       O  
ATOM    184  CB  SER A  39      -5.447  28.123   0.084  1.00 26.42           C  
ANISOU  184  CB  SER A  39     2965   5139   1936   -415    135    -62       C  
ATOM    185  OG  SER A  39      -6.378  27.283  -0.539  1.00 28.38           O  
ANISOU  185  OG  SER A  39     3247   5450   2084   -532    140   -143       O  
ATOM    186  N   ASN A  40      -4.506  30.086   2.627  1.00 24.82           N  
ANISOU  186  N   ASN A  40     2745   4717   1970   -270     96    118       N  
ATOM    187  CA  ASN A  40      -3.369  30.807   3.174  1.00 25.19           C  
ANISOU  187  CA  ASN A  40     2785   4742   2045   -256     98    171       C  
ATOM    188  C   ASN A  40      -3.228  30.545   4.681  1.00 24.07           C  
ANISOU  188  C   ASN A  40     2685   4481   1980   -226    105    151       C  
ATOM    189  O   ASN A  40      -3.278  31.429   5.442  1.00 23.93           O  
ANISOU  189  O   ASN A  40     2695   4397   1999   -250     91    202       O  
ATOM    190  CB  ASN A  40      -3.577  32.299   2.926  1.00 25.64           C  
ANISOU  190  CB  ASN A  40     2840   4802   2101   -294     76    283       C  
ATOM    191  CG  ASN A  40      -2.385  33.162   3.282  1.00 27.21           C  
ANISOU  191  CG  ASN A  40     3050   4998   2291   -345     79    337       C  
ATOM    192  OD1 ASN A  40      -1.271  32.774   3.192  1.00 28.49           O  
ANISOU  192  OD1 ASN A  40     3163   5250   2411   -357     86    320       O  
ATOM    193  ND2 ASN A  40      -2.655  34.352   3.618  1.00 31.15           N  
ANISOU  193  ND2 ASN A  40     3619   5405   2811   -380     82    412       N  
ATOM    194  N   LYS A  41      -3.027  29.297   5.047  1.00 23.57           N  
ANISOU  194  N   LYS A  41     2640   4389   1927   -174    138     77       N  
ATOM    195  CA  LYS A  41      -2.980  28.866   6.447  1.00 23.18           C  
ANISOU  195  CA  LYS A  41     2621   4245   1943   -137    146     64       C  
ATOM    196  C   LYS A  41      -1.735  29.359   7.190  1.00 23.07           C  
ANISOU  196  C   LYS A  41     2561   4287   1920   -142    144    126       C  
ATOM    197  O   LYS A  41      -1.734  29.397   8.443  1.00 21.58           O  
ANISOU  197  O   LYS A  41     2385   4042   1771   -146    136    138       O  
ATOM    198  CB  LYS A  41      -3.023  27.342   6.546  1.00 22.91           C  
ANISOU  198  CB  LYS A  41     2636   4158   1910    -68    203    -14       C  
ATOM    199  CG  LYS A  41      -4.409  26.730   6.161  1.00 23.66           C  
ANISOU  199  CG  LYS A  41     2797   4194   2000   -121    200    -85       C  
ATOM    200  CD  LYS A  41      -4.330  25.211   6.243  1.00 25.16           C  
ANISOU  200  CD  LYS A  41     3089   4293   2178    -78    279   -171       C  
ATOM    201  CE  LYS A  41      -5.660  24.489   5.926  1.00 26.80           C  
ANISOU  201  CE  LYS A  41     3379   4451   2351   -187    279   -251       C  
ATOM    202  NZ  LYS A  41      -6.617  24.562   7.047  1.00 23.83           N  
ANISOU  202  NZ  LYS A  41     2999   4015   2041   -217    235   -226       N  
ATOM    203  N   GLU A  42      -0.694  29.691   6.436  1.00 23.22           N  
ANISOU  203  N   GLU A  42     2514   4441   1868   -157    150    167       N  
ATOM    204  CA  GLU A  42       0.615  29.995   7.054  1.00 24.44           C  
ANISOU  204  CA  GLU A  42     2591   4720   1977   -183    149    239       C  
ATOM    205  C   GLU A  42       0.579  31.173   8.028  1.00 23.17           C  
ANISOU  205  C   GLU A  42     2466   4516   1824   -318    105    279       C  
ATOM    206  O   GLU A  42       1.512  31.338   8.847  1.00 23.32           O  
ANISOU  206  O   GLU A  42     2427   4643   1792   -378     97    330       O  
ATOM    207  CB  GLU A  42       1.663  30.272   5.991  1.00 25.61           C  
ANISOU  207  CB  GLU A  42     2650   5052   2030   -200    159    290       C  
ATOM    208  CG  GLU A  42       1.433  31.569   5.183  1.00 26.37           C  
ANISOU  208  CG  GLU A  42     2769   5151   2098   -327    119    324       C  
ATOM    209  CD  GLU A  42       2.426  31.747   4.051  1.00 30.82           C  
ANISOU  209  CD  GLU A  42     3238   5910   2562   -344    129    375       C  
ATOM    210  OE1 GLU A  42       2.692  30.771   3.345  1.00 32.69           O  
ANISOU  210  OE1 GLU A  42     3432   6221   2766   -225    178    341       O  
ATOM    211  OE2 GLU A  42       2.970  32.859   3.909  1.00 34.20           O  
ANISOU  211  OE2 GLU A  42     3648   6412   2933   -484     98    448       O  
ATOM    212  N   ILE A  43      -0.471  32.001   7.937  1.00 21.83           N  
ANISOU  212  N   ILE A  43     2652   3657   1987   -167   -150     15       N  
ATOM    213  CA  ILE A  43      -0.565  33.202   8.760  1.00 22.62           C  
ANISOU  213  CA  ILE A  43     2833   3671   2090   -132   -205     81       C  
ATOM    214  C   ILE A  43      -0.671  32.857  10.246  1.00 21.03           C  
ANISOU  214  C   ILE A  43     2529   3448   2013    -72   -174     62       C  
ATOM    215  O   ILE A  43      -0.448  33.717  11.094  1.00 20.24           O  
ANISOU  215  O   ILE A  43     2472   3291   1929    -55   -192    101       O  
ATOM    216  CB  ILE A  43      -1.748  34.111   8.310  1.00 25.09           C  
ANISOU  216  CB  ILE A  43     3257   3928   2348    -45   -352    104       C  
ATOM    217  CG1 ILE A  43      -3.070  33.371   8.487  1.00 26.76           C  
ANISOU  217  CG1 ILE A  43     3335   4195   2638     64   -386     16       C  
ATOM    218  CG2 ILE A  43      -1.511  34.577   6.838  1.00 28.63           C  
ANISOU  218  CG2 ILE A  43     3875   4369   2634   -137   -403    150       C  
ATOM    219  CD1 ILE A  43      -3.853  33.775   9.643  1.00 30.99           C  
ANISOU  219  CD1 ILE A  43     3804   4720   3251    167   -431    -27       C  
ATOM    220  N   PHE A  44      -0.910  31.602  10.594  1.00 20.28           N  
ANISOU  220  N   PHE A  44     2324   3389   1992    -60   -130      5       N  
ATOM    221  CA  PHE A  44      -0.993  31.217  11.997  1.00 19.57           C  
ANISOU  221  CA  PHE A  44     2179   3271   1985    -42   -107     -2       C  
ATOM    222  C   PHE A  44       0.322  31.539  12.718  1.00 19.41           C  
ANISOU  222  C   PHE A  44     2179   3211   1985    -70    -71     29       C  
ATOM    223  O   PHE A  44       0.308  31.950  13.822  1.00 19.03           O  
ANISOU  223  O   PHE A  44     2134   3126   1969    -51    -74     52       O  
ATOM    224  CB  PHE A  44      -1.293  29.736  12.165  1.00 19.09           C  
ANISOU  224  CB  PHE A  44     2058   3223   1971    -66    -83    -54       C  
ATOM    225  CG  PHE A  44      -0.095  28.856  11.974  1.00 18.78           C  
ANISOU  225  CG  PHE A  44     2015   3162   1959    -87    -60    -83       C  
ATOM    226  CD1 PHE A  44       0.264  28.413  10.723  1.00 19.47           C  
ANISOU  226  CD1 PHE A  44     2085   3300   2014    -99    -51   -136       C  
ATOM    227  CD2 PHE A  44       0.721  28.530  13.034  1.00 18.00           C  
ANISOU  227  CD2 PHE A  44     1926   3002   1911    -83    -61    -81       C  
ATOM    228  CE1 PHE A  44       1.369  27.666  10.568  1.00 20.14           C  
ANISOU  228  CE1 PHE A  44     2137   3388   2128    -93    -42   -209       C  
ATOM    229  CE2 PHE A  44       1.809  27.783  12.866  1.00 19.07           C  
ANISOU  229  CE2 PHE A  44     2045   3123   2079    -64    -73   -145       C  
ATOM    230  CZ  PHE A  44       2.140  27.342  11.619  1.00 19.65           C  
ANISOU  230  CZ  PHE A  44     2075   3262   2130    -63    -62   -223       C  
ATOM    231  N   LEU A  45       1.440  31.311  12.065  1.00 19.77           N  
ANISOU  231  N   LEU A  45     2219   3287   2007   -117    -34      4       N  
ATOM    232  CA  LEU A  45       2.746  31.532  12.702  1.00 19.95           C  
ANISOU  232  CA  LEU A  45     2225   3305   2051   -143     -1     -7       C  
ATOM    233  C   LEU A  45       3.008  32.993  13.063  1.00 19.69           C  
ANISOU  233  C   LEU A  45     2269   3240   1973   -178     -6     62       C  
ATOM    234  O   LEU A  45       3.493  33.301  14.107  1.00 19.60           O  
ANISOU  234  O   LEU A  45     2250   3194   2003   -167     -2     74       O  
ATOM    235  CB  LEU A  45       3.882  30.950  11.860  1.00 20.70           C  
ANISOU  235  CB  LEU A  45     2252   3488   2124   -188     43   -104       C  
ATOM    236  CG  LEU A  45       5.242  30.877  12.550  1.00 21.00           C  
ANISOU  236  CG  LEU A  45     2222   3553   2206   -188     62   -176       C  
ATOM    237  CD1 LEU A  45       5.162  30.127  13.811  1.00 21.79           C  
ANISOU  237  CD1 LEU A  45     2316   3556   2406    -93      2   -177       C  
ATOM    238  CD2 LEU A  45       6.276  30.304  11.663  1.00 23.04           C  
ANISOU  238  CD2 LEU A  45     2373   3942   2441   -221    101   -326       C  
ATOM    239  N   ARG A  46       2.652  33.882  12.155  1.00 20.53           N  
ANISOU  239  N   ARG A  46     2474   3342   1984   -222    -33    108       N  
ATOM    240  CA  ARG A  46       2.787  35.289  12.381  1.00 21.43           C  
ANISOU  240  CA  ARG A  46     2714   3388   2042   -258    -73    179       C  
ATOM    241  C   ARG A  46       1.945  35.715  13.578  1.00 19.49           C  
ANISOU  241  C   ARG A  46     2469   3066   1870   -142   -134    199       C  
ATOM    242  O   ARG A  46       2.359  36.503  14.352  1.00 18.46           O  
ANISOU  242  O   ARG A  46     2381   2884   1747   -150   -145    226       O  
ATOM    243  CB  ARG A  46       2.293  36.074  11.170  1.00 23.21           C  
ANISOU  243  CB  ARG A  46     3099   3579   2140   -305   -144    231       C  
ATOM    244  CG  ARG A  46       2.175  37.517  11.417  1.00 27.34           C  
ANISOU  244  CG  ARG A  46     3804   3980   2606   -314   -241    306       C  
ATOM    245  CD  ARG A  46       1.471  38.290  10.306  1.00 30.75           C  
ANISOU  245  CD  ARG A  46     4445   4327   2912   -322   -376    362       C  
ATOM    246  NE  ARG A  46       0.086  37.891  10.125  1.00 36.52           N  
ANISOU  246  NE  ARG A  46     5120   5058   3698   -147   -469    315       N  
ATOM    247  CZ  ARG A  46      -0.628  38.075   9.015  1.00 40.33           C  
ANISOU  247  CZ  ARG A  46     5724   5510   4091   -122   -584    327       C  
ATOM    248  NH1 ARG A  46      -0.093  38.644   7.959  1.00 41.54           N  
ANISOU  248  NH1 ARG A  46     6092   5617   4074   -279   -618    404       N  
ATOM    249  NH2 ARG A  46      -1.880  37.682   8.980  1.00 41.71           N  
ANISOU  249  NH2 ARG A  46     5804   5712   4332     45   -664    252       N  
ATOM    250  N   GLU A  47       0.745  35.181  13.695  1.00 18.50           N  
ANISOU  250  N   GLU A  47     2284   2955   1789    -48   -169    165       N  
ATOM    251  CA  GLU A  47      -0.107  35.545  14.810  1.00 18.20           C  
ANISOU  251  CA  GLU A  47     2214   2897   1806     42   -211    142       C  
ATOM    252  C   GLU A  47       0.459  35.131  16.188  1.00 17.66           C  
ANISOU  252  C   GLU A  47     2078   2831   1801     23   -148    138       C  
ATOM    253  O   GLU A  47       0.403  35.856  17.119  1.00 17.07           O  
ANISOU  253  O   GLU A  47     2018   2725   1742     54   -169    140       O  
ATOM    254  CB  GLU A  47      -1.509  34.973  14.612  1.00 18.39           C  
ANISOU  254  CB  GLU A  47     2155   2986   1848    111   -243     71       C  
ATOM    255  CG  GLU A  47      -2.211  35.443  13.328  1.00 21.87           C  
ANISOU  255  CG  GLU A  47     2665   3418   2227    163   -343     61       C  
ATOM    256  CD  GLU A  47      -2.312  36.942  13.223  1.00 22.75           C  
ANISOU  256  CD  GLU A  47     2926   3425   2291    232   -475     88       C  
ATOM    257  OE1 GLU A  47      -2.417  37.584  14.222  1.00 23.29           O  
ANISOU  257  OE1 GLU A  47     2988   3463   2400    289   -504     65       O  
ATOM    258  OE2 GLU A  47      -2.278  37.473  12.130  1.00 26.56           O  
ANISOU  258  OE2 GLU A  47     3558   3846   2688    221   -563    133       O  
ATOM    259  N   LEU A  48       0.966  33.920  16.242  1.00 17.59           N  
ANISOU  259  N   LEU A  48     2012   2851   1821    -20    -90    123       N  
ATOM    260  CA  LEU A  48       1.536  33.387  17.462  1.00 17.48           C  
ANISOU  260  CA  LEU A  48     1971   2816   1853    -35    -64    121       C  
ATOM    261  C   LEU A  48       2.819  34.113  17.870  1.00 17.01           C  
ANISOU  261  C   LEU A  48     1939   2727   1797    -55    -55    142       C  
ATOM    262  O   LEU A  48       3.023  34.395  18.981  1.00 16.80           O  
ANISOU  262  O   LEU A  48     1917   2673   1791    -45    -59    152       O  
ATOM    263  CB  LEU A  48       1.720  31.881  17.373  1.00 16.63           C  
ANISOU  263  CB  LEU A  48     1836   2710   1773    -56    -54     91       C  
ATOM    264  CG  LEU A  48       0.439  31.090  17.144  1.00 17.14           C  
ANISOU  264  CG  LEU A  48     1880   2806   1827    -73    -56     66       C  
ATOM    265  CD1 LEU A  48       0.724  29.657  16.986  1.00 20.02           C  
ANISOU  265  CD1 LEU A  48     2260   3134   2211   -101    -70     41       C  
ATOM    266  CD2 LEU A  48      -0.568  31.305  18.237  1.00 18.41           C  
ANISOU  266  CD2 LEU A  48     2026   2996   1973    -96    -48     57       C  
ATOM    267  N   ILE A  49       3.642  34.404  16.889  1.00 18.20           N  
ANISOU  267  N   ILE A  49     2103   2903   1911   -104    -35    137       N  
ATOM    268  CA  ILE A  49       4.832  35.179  17.112  1.00 18.24           C  
ANISOU  268  CA  ILE A  49     2124   2910   1897   -162    -15    138       C  
ATOM    269  C   ILE A  49       4.514  36.586  17.582  1.00 18.78           C  
ANISOU  269  C   ILE A  49     2290   2909   1936   -164    -53    196       C  
ATOM    270  O   ILE A  49       5.134  37.076  18.444  1.00 19.09           O  
ANISOU  270  O   ILE A  49     2333   2926   1993   -177    -50    199       O  
ATOM    271  CB  ILE A  49       5.735  35.184  15.874  1.00 17.29           C  
ANISOU  271  CB  ILE A  49     1988   2871   1710   -264     34     95       C  
ATOM    272  CG1 ILE A  49       6.332  33.804  15.657  1.00 18.18           C  
ANISOU  272  CG1 ILE A  49     1977   3057   1874   -232     54    -10       C  
ATOM    273  CG2 ILE A  49       6.777  36.260  15.973  1.00 20.10           C  
ANISOU  273  CG2 ILE A  49     2382   3245   2009   -378     64     97       C  
ATOM    274  CD1 ILE A  49       7.132  33.660  14.453  1.00 21.87           C  
ANISOU  274  CD1 ILE A  49     2388   3648   2275   -325    111    -97       C  
ATOM    275  N   SER A  50       3.508  37.201  16.986  1.00 18.90           N  
ANISOU  275  N   SER A  50     2389   2884   1910   -134   -110    229       N  
ATOM    276  CA  SER A  50       3.027  38.499  17.438  1.00 20.31           C  
ANISOU  276  CA  SER A  50     2674   2972   2071    -90   -191    259       C  
ATOM    277  C   SER A  50       2.601  38.434  18.901  1.00 19.66           C  
ANISOU  277  C   SER A  50     2516   2892   2062     -5   -193    224       C  
ATOM    278  O   SER A  50       2.892  39.318  19.685  1.00 18.20           O  
ANISOU  278  O   SER A  50     2379   2654   1882      2   -221    231       O  
ATOM    279  CB  SER A  50       1.887  38.963  16.556  1.00 22.82           C  
ANISOU  279  CB  SER A  50     3080   3246   2344    -22   -293    264       C  
ATOM    280  OG  SER A  50       1.390  40.222  16.948  1.00 29.27           O  
ANISOU  280  OG  SER A  50     4013   3957   3151     57   -413    265       O  
ATOM    281  N   ASN A  51       1.815  37.411  19.238  1.00 18.17           N  
ANISOU  281  N   ASN A  51     2224   2769   1912     40   -167    182       N  
ATOM    282  CA  ASN A  51       1.389  37.206  20.614  1.00 18.89           C  
ANISOU  282  CA  ASN A  51     2251   2890   2037     69   -151    144       C  
ATOM    283  C   ASN A  51       2.565  37.085  21.573  1.00 18.07           C  
ANISOU  283  C   ASN A  51     2149   2762   1953     21   -116    170       C  
ATOM    284  O   ASN A  51       2.574  37.683  22.663  1.00 17.74           O  
ANISOU  284  O   ASN A  51     2115   2709   1918     39   -126    157       O  
ATOM    285  CB  ASN A  51       0.485  35.968  20.692  1.00 18.69           C  
ANISOU  285  CB  ASN A  51     2142   2944   2016     56   -115    102       C  
ATOM    286  CG  ASN A  51      -0.929  36.187  20.133  1.00 20.11           C  
ANISOU  286  CG  ASN A  51     2273   3186   2182    121   -157     29       C  
ATOM    287  OD1 ASN A  51      -1.339  37.306  19.746  1.00 20.20           O  
ANISOU  287  OD1 ASN A  51     2324   3165   2185    212   -242      1       O  
ATOM    288  ND2 ASN A  51      -1.703  35.082  20.079  1.00 18.78           N  
ANISOU  288  ND2 ASN A  51     2029   3102   2005     74   -115    -15       N  
ATOM    289  N   SER A  52       3.559  36.310  21.178  1.00 19.03           N  
ANISOU  289  N   SER A  52     2257   2889   2086    -26    -85    183       N  
ATOM    290  CA  SER A  52       4.781  36.167  21.965  1.00 18.38           C  
ANISOU  290  CA  SER A  52     2164   2794   2027    -49    -77    178       C  
ATOM    291  C   SER A  52       5.504  37.528  22.146  1.00 18.02           C  
ANISOU  291  C   SER A  52     2162   2720   1965    -80    -83    190       C  
ATOM    292  O   SER A  52       5.904  37.873  23.284  1.00 17.25           O  
ANISOU  292  O   SER A  52     2066   2603   1883    -72    -94    185       O  
ATOM    293  CB  SER A  52       5.704  35.116  21.331  1.00 17.57           C  
ANISOU  293  CB  SER A  52     2012   2720   1944    -64    -68    139       C  
ATOM    294  OG  SER A  52       5.145  33.802  21.448  1.00 17.16           O  
ANISOU  294  OG  SER A  52     1956   2656   1908    -39    -89    130       O  
ATOM    295  N   SER A  53       5.640  38.272  21.057  1.00 19.15           N  
ANISOU  295  N   SER A  53     2362   2852   2062   -131    -84    209       N  
ATOM    296  CA  SER A  53       6.226  39.619  21.094  1.00 20.70           C  
ANISOU  296  CA  SER A  53     2652   2996   2217   -199   -102    233       C  
ATOM    297  C   SER A  53       5.467  40.552  22.066  1.00 21.21           C  
ANISOU  297  C   SER A  53     2779   2983   2297   -118   -169    241       C  
ATOM    298  O   SER A  53       6.079  41.219  22.910  1.00 20.10           O  
ANISOU  298  O   SER A  53     2662   2812   2165   -141   -176    236       O  
ATOM    299  CB  SER A  53       6.315  40.217  19.693  1.00 22.26           C  
ANISOU  299  CB  SER A  53     2958   3174   2326   -299   -110    268       C  
ATOM    300  OG  SER A  53       6.989  41.450  19.719  1.00 23.92           O  
ANISOU  300  OG  SER A  53     3293   3322   2473   -412   -131    297       O  
ATOM    301  N   ASP A  54       4.132  40.505  22.034  1.00 20.57           N  
ANISOU  301  N   ASP A  54     2695   2894   2226    -16   -215    224       N  
ATOM    302  CA  ASP A  54       3.311  41.325  22.942  1.00 20.75           C  
ANISOU  302  CA  ASP A  54     2737   2881   2267     83   -283    179       C  
ATOM    303  C   ASP A  54       3.550  40.905  24.409  1.00 20.30           C  
ANISOU  303  C   ASP A  54     2591   2880   2242     84   -230    148       C  
ATOM    304  O   ASP A  54       3.666  41.769  25.285  1.00 19.39           O  
ANISOU  304  O   ASP A  54     2507   2729   2132    109   -264    122       O  
ATOM    305  CB  ASP A  54       1.818  41.204  22.608  1.00 21.34           C  
ANISOU  305  CB  ASP A  54     2772   2992   2346    195   -336    114       C  
ATOM    306  CG  ASP A  54       1.438  41.856  21.285  1.00 24.70           C  
ANISOU  306  CG  ASP A  54     3325   3331   2731    229   -440    137       C  
ATOM    307  OD1 ASP A  54       2.250  42.581  20.655  1.00 23.42           O  
ANISOU  307  OD1 ASP A  54     3320   3063   2516    144   -477    213       O  
ATOM    308  OD2 ASP A  54       0.278  41.641  20.878  1.00 23.38           O  
ANISOU  308  OD2 ASP A  54     3107   3208   2570    328   -492     69       O  
ATOM    309  N   ALA A  55       3.638  39.594  24.680  1.00 19.36           N  
ANISOU  309  N   ALA A  55     2389   2835   2134     51   -165    151       N  
ATOM    310  CA  ALA A  55       3.890  39.063  26.042  1.00 19.72           C  
ANISOU  310  CA  ALA A  55     2397   2914   2181     29   -137    138       C  
ATOM    311  C   ALA A  55       5.280  39.456  26.566  1.00 19.58           C  
ANISOU  311  C   ALA A  55     2407   2855   2177     -5   -144    158       C  
ATOM    312  O   ALA A  55       5.458  39.761  27.770  1.00 19.08           O  
ANISOU  312  O   ALA A  55     2348   2793   2108     -2   -153    140       O  
ATOM    313  CB  ALA A  55       3.684  37.518  26.080  1.00 19.24           C  
ANISOU  313  CB  ALA A  55     2304   2896   2110    -11   -105    150       C  
ATOM    314  N   LEU A  56       6.271  39.411  25.677  1.00 18.91           N  
ANISOU  314  N   LEU A  56     2325   2758   2101    -50   -134    175       N  
ATOM    315  CA  LEU A  56       7.642  39.893  25.965  1.00 20.10           C  
ANISOU  315  CA  LEU A  56     2474   2905   2260   -103   -134    160       C  
ATOM    316  C   LEU A  56       7.648  41.399  26.260  1.00 20.64           C  
ANISOU  316  C   LEU A  56     2625   2909   2308   -124   -163    167       C  
ATOM    317  O   LEU A  56       8.270  41.842  27.246  1.00 19.80           O  
ANISOU  317  O   LEU A  56     2517   2795   2211   -135   -175    145       O  
ATOM    318  CB  LEU A  56       8.580  39.511  24.829  1.00 19.44           C  
ANISOU  318  CB  LEU A  56     2345   2871   2171   -171   -101    136       C  
ATOM    319  CG  LEU A  56       8.855  37.992  24.774  1.00 17.50           C  
ANISOU  319  CG  LEU A  56     2016   2672   1961   -122   -107     95       C  
ATOM    320  CD1 LEU A  56       9.389  37.640  23.381  1.00 20.52           C  
ANISOU  320  CD1 LEU A  56     2341   3126   2330   -176    -67     48       C  
ATOM    321  CD2 LEU A  56       9.818  37.548  25.916  1.00 19.07           C  
ANISOU  321  CD2 LEU A  56     2172   2880   2195    -82   -157     39       C  
ATOM    322  N   ASP A  57       6.983  42.191  25.413  1.00 20.63           N  
ANISOU  322  N   ASP A  57     2715   2846   2276   -124   -196    193       N  
ATOM    323  CA  ASP A  57       6.887  43.656  25.665  1.00 21.94           C  
ANISOU  323  CA  ASP A  57     3009   2907   2421   -126   -267    196       C  
ATOM    324  C   ASP A  57       6.293  43.894  27.088  1.00 21.66           C  
ANISOU  324  C   ASP A  57     2934   2877   2418    -21   -296    141       C  
ATOM    325  O   ASP A  57       6.747  44.789  27.827  1.00 21.31           O  
ANISOU  325  O   ASP A  57     2942   2780   2373    -35   -330    122       O  
ATOM    326  CB  ASP A  57       5.972  44.362  24.655  1.00 22.35           C  
ANISOU  326  CB  ASP A  57     3194   2862   2436    -87   -354    219       C  
ATOM    327  CG  ASP A  57       6.559  44.484  23.290  1.00 22.08           C  
ANISOU  327  CG  ASP A  57     3258   2801   2331   -229   -341    280       C  
ATOM    328  OD1 ASP A  57       7.779  44.323  23.102  1.00 24.76           O  
ANISOU  328  OD1 ASP A  57     3566   3202   2641   -380   -261    285       O  
ATOM    329  OD2 ASP A  57       5.757  44.821  22.395  1.00 23.61           O  
ANISOU  329  OD2 ASP A  57     3568   2919   2485   -189   -423    306       O  
ATOM    330  N   LYS A  58       5.287  43.099  27.461  1.00 21.29           N  
ANISOU  330  N   LYS A  58     2797   2908   2385     59   -276    105       N  
ATOM    331  CA ALYS A  58       4.587  43.318  28.727  0.50 22.29           C  
ANISOU  331  CA ALYS A  58     2877   3080   2513    128   -287     28       C  
ATOM    332  CA BLYS A  58       4.602  43.339  28.718  0.50 21.89           C  
ANISOU  332  CA BLYS A  58     2828   3027   2463    127   -288     29       C  
ATOM    333  C   LYS A  58       5.490  43.066  29.927  1.00 21.83           C  
ANISOU  333  C   LYS A  58     2792   3051   2450     74   -252     34       C  
ATOM    334  O   LYS A  58       5.536  43.883  30.864  1.00 22.92           O  
ANISOU  334  O   LYS A  58     2949   3174   2584     98   -282    -16       O  
ATOM    335  CB ALYS A  58       3.320  42.463  28.818  0.50 22.29           C  
ANISOU  335  CB ALYS A  58     2778   3192   2498    168   -253    -27       C  
ATOM    336  CB BLYS A  58       3.320  42.530  28.813  0.50 21.70           C  
ANISOU  336  CB BLYS A  58     2707   3113   2424    172   -257    -29       C  
ATOM    337  CG ALYS A  58       2.194  42.975  27.923  0.50 24.13           C  
ANISOU  337  CG ALYS A  58     3016   3413   2741    270   -322    -89       C  
ATOM    338  CG BLYS A  58       2.385  43.092  29.850  0.50 23.03           C  
ANISOU  338  CG BLYS A  58     2818   3354   2577    242   -277   -157       C  
ATOM    339  CD ALYS A  58       0.912  42.124  27.968  0.50 24.04           C  
ANISOU  339  CD ALYS A  58     2875   3550   2709    290   -277   -175       C  
ATOM    340  CD BLYS A  58       1.019  42.497  29.796  0.50 22.23           C  
ANISOU  340  CD BLYS A  58     2601   3395   2450    268   -244   -256       C  
ATOM    341  CE ALYS A  58       0.121  42.368  26.664  0.50 26.82           C  
ANISOU  341  CE ALYS A  58     3240   3873   3076    382   -355   -206       C  
ATOM    342  CE BLYS A  58       0.197  43.090  30.924  0.50 25.27           C  
ANISOU  342  CE BLYS A  58     2896   3899   2807    322   -250   -426       C  
ATOM    343  NZ ALYS A  58      -1.034  41.471  26.443  0.50 28.41           N  
ANISOU  343  NZ ALYS A  58     3308   4226   3261    384   -309   -289       N  
ATOM    344  NZ BLYS A  58      -1.198  42.586  30.800  0.50 24.36           N  
ANISOU  344  NZ BLYS A  58     2632   3966   2658    334   -214   -569       N  
ATOM    345  N   ILE A  59       6.204  41.938  29.916  1.00 20.96           N  
ANISOU  345  N   ILE A  59     2646   2977   2340     16   -209     80       N  
ATOM    346  CA  ILE A  59       7.104  41.649  31.050  1.00 21.31           C  
ANISOU  346  CA  ILE A  59     2683   3037   2377    -15   -212     77       C  
ATOM    347  C   ILE A  59       8.279  42.652  31.083  1.00 21.45           C  
ANISOU  347  C   ILE A  59     2728   3005   2417    -49   -236     68       C  
ATOM    348  O   ILE A  59       8.694  43.082  32.165  1.00 20.34           O  
ANISOU  348  O   ILE A  59     2596   2865   2269    -51   -257     39       O  
ATOM    349  CB  ILE A  59       7.599  40.171  31.118  1.00 21.46           C  
ANISOU  349  CB  ILE A  59     2682   3080   2392    -37   -212    107       C  
ATOM    350  CG1 ILE A  59       8.300  39.909  32.465  1.00 23.25           C  
ANISOU  350  CG1 ILE A  59     2934   3307   2593    -45   -255     96       C  
ATOM    351  CG2 ILE A  59       8.449  39.803  29.873  1.00 19.28           C  
ANISOU  351  CG2 ILE A  59     2371   2797   2158    -49   -208    114       C  
ATOM    352  CD1 ILE A  59       7.327  39.936  33.682  1.00 24.59           C  
ANISOU  352  CD1 ILE A  59     3141   3519   2685    -71   -241     84       C  
ATOM    353  N   ARG A  60       8.782  43.027  29.911  1.00 22.30           N  
ANISOU  353  N   ARG A  60     2857   3081   2534   -102   -228     88       N  
ATOM    354  CA  ARG A  60       9.863  44.008  29.821  1.00 23.45           C  
ANISOU  354  CA  ARG A  60     3041   3194   2675   -191   -237     74       C  
ATOM    355  C   ARG A  60       9.418  45.330  30.494  1.00 23.54           C  
ANISOU  355  C   ARG A  60     3150   3117   2677   -164   -293     57       C  
ATOM    356  O   ARG A  60      10.144  45.919  31.311  1.00 24.02           O  
ANISOU  356  O   ARG A  60     3221   3168   2738   -200   -310     24       O  
ATOM    357  CB  ARG A  60      10.253  44.226  28.353  1.00 24.48           C  
ANISOU  357  CB  ARG A  60     3208   3315   2777   -297   -210    100       C  
ATOM    358  CG  ARG A  60      11.471  45.164  28.240  1.00 26.05           C  
ANISOU  358  CG  ARG A  60     3446   3509   2941   -454   -199     73       C  
ATOM    359  CD  ARG A  60      11.956  45.362  26.818  1.00 29.72           C  
ANISOU  359  CD  ARG A  60     3956   3997   3340   -621   -153     89       C  
ATOM    360  NE  ARG A  60      10.879  45.937  26.046  1.00 35.37           N  
ANISOU  360  NE  ARG A  60     4844   4582   4014   -602   -209    169       N  
ATOM    361  CZ  ARG A  60      10.887  46.119  24.730  1.00 38.36           C  
ANISOU  361  CZ  ARG A  60     5321   4942   4312   -728   -197    213       C  
ATOM    362  NH1 ARG A  60      11.969  45.808  24.012  1.00 38.86           N  
ANISOU  362  NH1 ARG A  60     5309   5139   4318   -913   -101    171       N  
ATOM    363  NH2 ARG A  60       9.808  46.628  24.144  1.00 34.98           N  
ANISOU  363  NH2 ARG A  60     5065   4374   3852   -668   -289    280       N  
ATOM    364  N   TYR A  61       8.227  45.788  30.131  1.00 23.61           N  
ANISOU  364  N   TYR A  61     3226   3064   2680    -86   -338     59       N  
ATOM    365  CA  TYR A  61       7.701  47.057  30.653  1.00 24.85           C  
ANISOU  365  CA  TYR A  61     3481   3124   2836    -22   -427     10       C  
ATOM    366  C   TYR A  61       7.511  46.972  32.174  1.00 24.12           C  
ANISOU  366  C   TYR A  61     3308   3106   2752     42   -416    -63       C  
ATOM    367  O   TYR A  61       7.914  47.863  32.909  1.00 24.34           O  
ANISOU  367  O   TYR A  61     3386   3082   2780     35   -459   -103       O  
ATOM    368  CB  TYR A  61       6.382  47.411  29.975  1.00 26.50           C  
ANISOU  368  CB  TYR A  61     3749   3273   3046     95   -505    -16       C  
ATOM    369  CG  TYR A  61       5.727  48.638  30.591  1.00 27.32           C  
ANISOU  369  CG  TYR A  61     3935   3284   3162    214   -629   -114       C  
ATOM    370  CD1 TYR A  61       6.114  49.905  30.233  1.00 30.23           C  
ANISOU  370  CD1 TYR A  61     4509   3464   3513    182   -749    -95       C  
ATOM    371  CD2 TYR A  61       4.697  48.504  31.529  1.00 29.27           C  
ANISOU  371  CD2 TYR A  61     4056   3639   3424    350   -632   -243       C  
ATOM    372  CE1 TYR A  61       5.533  51.037  30.817  1.00 29.68           C  
ANISOU  372  CE1 TYR A  61     4530   3284   3461    317   -895   -204       C  
ATOM    373  CE2 TYR A  61       4.095  49.617  32.116  1.00 30.98           C  
ANISOU  373  CE2 TYR A  61     4320   3793   3658    484   -755   -378       C  
ATOM    374  CZ  TYR A  61       4.522  50.888  31.768  1.00 30.94           C  
ANISOU  374  CZ  TYR A  61     4530   3570   3656    488   -899   -359       C  
ATOM    375  OH  TYR A  61       3.896  51.987  32.361  1.00 34.29           O  
ANISOU  375  OH  TYR A  61     5011   3912   4105    651  -1053   -515       O  
ATOM    376  N   GLU A  62       6.855  45.908  32.624  1.00 23.81           N  
ANISOU  376  N   GLU A  62     3160   3185   2703     82   -361    -81       N  
ATOM    377  CA  GLU A  62       6.668  45.720  34.076  1.00 25.38           C  
ANISOU  377  CA  GLU A  62     3301   3472   2871     99   -341   -144       C  
ATOM    378  C   GLU A  62       7.998  45.674  34.842  1.00 24.79           C  
ANISOU  378  C   GLU A  62     3234   3393   2792     28   -338   -118       C  
ATOM    379  O   GLU A  62       8.112  46.239  35.958  1.00 25.18           O  
ANISOU  379  O   GLU A  62     3290   3455   2821     38   -360   -178       O  
ATOM    380  CB  GLU A  62       5.889  44.447  34.348  1.00 25.15           C  
ANISOU  380  CB  GLU A  62     3193   3566   2797     86   -276   -145       C  
ATOM    381  CG  GLU A  62       4.477  44.522  33.915  1.00 28.17           C  
ANISOU  381  CG  GLU A  62     3524   4005   3173    155   -273   -222       C  
ATOM    382  CD  GLU A  62       3.594  43.498  34.597  1.00 30.36           C  
ANISOU  382  CD  GLU A  62     3720   4442   3372     98   -197   -267       C  
ATOM    383  OE1 GLU A  62       4.095  42.571  35.277  1.00 38.65           O  
ANISOU  383  OE1 GLU A  62     4799   5523   4365     -4   -160   -201       O  
ATOM    384  OE2 GLU A  62       2.371  43.626  34.393  1.00 43.78           O  
ANISOU  384  OE2 GLU A  62     5339   6237   5060    149   -187   -378       O  
ATOM    385  N   SER A  63       9.003  45.038  34.247  1.00 24.94           N  
ANISOU  385  N   SER A  63     3239   3407   2830    -35   -320    -56       N  
ATOM    386  CA  SER A  63      10.359  44.949  34.859  1.00 25.39           C  
ANISOU  386  CA  SER A  63     3274   3479   2892    -86   -336    -66       C  
ATOM    387  C   SER A  63      11.005  46.324  35.098  1.00 26.67           C  
ANISOU  387  C   SER A  63     3487   3580   3066   -131   -368   -106       C  
ATOM    388  O   SER A  63      11.917  46.425  35.920  1.00 27.09           O  
ANISOU  388  O   SER A  63     3514   3661   3116   -159   -388   -143       O  
ATOM    389  CB  SER A  63      11.325  44.079  34.024  1.00 24.41           C  
ANISOU  389  CB  SER A  63     3091   3387   2796   -126   -323    -47       C  
ATOM    390  OG  SER A  63      11.892  44.828  32.928  1.00 27.52           O  
ANISOU  390  OG  SER A  63     3498   3754   3204   -213   -300    -49       O  
ATOM    391  N   LEU A  64      10.586  47.362  34.361  1.00 27.28           N  
ANISOU  391  N   LEU A  64     3656   3561   3148   -144   -391   -100       N  
ATOM    392  CA  LEU A  64      11.174  48.704  34.534  1.00 29.64           C  
ANISOU  392  CA  LEU A  64     4053   3766   3444   -211   -440   -130       C  
ATOM    393  C   LEU A  64      10.816  49.263  35.903  1.00 30.92           C  
ANISOU  393  C   LEU A  64     4222   3926   3602   -132   -484   -204       C  
ATOM    394  O   LEU A  64      11.569  50.051  36.488  1.00 33.00           O  
ANISOU  394  O   LEU A  64     4524   4152   3863   -189   -516   -243       O  
ATOM    395  CB  LEU A  64      10.700  49.661  33.443  1.00 30.26           C  
ANISOU  395  CB  LEU A  64     4289   3698   3509   -238   -497    -97       C  
ATOM    396  CG  LEU A  64      11.138  49.226  32.047  1.00 31.97           C  
ANISOU  396  CG  LEU A  64     4518   3926   3703   -357   -447    -26       C  
ATOM    397  CD1 LEU A  64      10.649  50.227  30.997  1.00 33.53           C  
ANISOU  397  CD1 LEU A  64     4929   3952   3859   -399   -531     21       C  
ATOM    398  CD2 LEU A  64      12.637  49.059  32.020  1.00 34.69           C  
ANISOU  398  CD2 LEU A  64     4786   4363   4033   -524   -381    -47       C  
ATOM    399  N   THR A  65       9.652  48.896  36.399  1.00 30.55           N  
ANISOU  399  N   THR A  65     4131   3933   3544    -17   -481   -242       N  
ATOM    400  CA  THR A  65       9.225  49.433  37.674  1.00 32.74           C  
ANISOU  400  CA  THR A  65     4399   4241   3801     49   -511   -341       C  
ATOM    401  C   THR A  65       9.410  48.433  38.813  1.00 32.33           C  
ANISOU  401  C   THR A  65     4260   4328   3695     28   -458   -345       C  
ATOM    402  O   THR A  65       9.502  48.827  39.982  1.00 33.88           O  
ANISOU  402  O   THR A  65     4454   4563   3857     36   -476   -416       O  
ATOM    403  CB  THR A  65       7.822  49.995  37.626  1.00 33.40           C  
ANISOU  403  CB  THR A  65     4491   4312   3888    179   -559   -439       C  
ATOM    404  OG1 THR A  65       6.922  48.992  37.201  1.00 36.55           O  
ANISOU  404  OG1 THR A  65     4804   4812   4270    210   -499   -426       O  
ATOM    405  CG2 THR A  65       7.734  51.179  36.648  1.00 37.18           C  
ANISOU  405  CG2 THR A  65     5124   4596   4408    214   -673   -440       C  
ATOM    406  N   ASP A  66       9.479  47.150  38.484  1.00 31.88           N  
ANISOU  406  N   ASP A  66     4158   4332   3622     -3   -411   -270       N  
ATOM    407  CA  ASP A  66       9.749  46.093  39.469  1.00 31.34           C  
ANISOU  407  CA  ASP A  66     4070   4351   3486    -36   -400   -250       C  
ATOM    408  C   ASP A  66      10.722  45.080  38.865  1.00 30.83           C  
ANISOU  408  C   ASP A  66     3992   4271   3451    -65   -414   -174       C  
ATOM    409  O   ASP A  66      10.299  44.090  38.264  1.00 29.28           O  
ANISOU  409  O   ASP A  66     3788   4088   3248    -64   -391   -122       O  
ATOM    410  CB  ASP A  66       8.439  45.407  39.887  1.00 32.06           C  
ANISOU  410  CB  ASP A  66     4144   4545   3494    -41   -348   -270       C  
ATOM    411  CG  ASP A  66       8.632  44.347  40.985  1.00 33.46           C  
ANISOU  411  CG  ASP A  66     4367   4788   3559   -116   -354   -234       C  
ATOM    412  OD1 ASP A  66       9.774  44.130  41.441  1.00 36.21           O  
ANISOU  412  OD1 ASP A  66     4755   5093   3908   -125   -421   -202       O  
ATOM    413  OD2 ASP A  66       7.622  43.729  41.361  1.00 35.73           O  
ANISOU  413  OD2 ASP A  66     4659   5170   3745   -177   -300   -247       O  
ATOM    414  N   PRO A  67      12.033  45.330  39.005  1.00 31.12           N  
ANISOU  414  N   PRO A  67     4011   4291   3523    -86   -459   -195       N  
ATOM    415  CA  PRO A  67      13.087  44.453  38.450  1.00 31.58           C  
ANISOU  415  CA  PRO A  67     4016   4362   3619    -90   -490   -184       C  
ATOM    416  C   PRO A  67      13.010  42.970  38.854  1.00 31.18           C  
ANISOU  416  C   PRO A  67     3998   4326   3524    -49   -546   -145       C  
ATOM    417  O   PRO A  67      13.462  42.082  38.113  1.00 30.63           O  
ANISOU  417  O   PRO A  67     3892   4254   3492    -21   -576   -139       O  
ATOM    418  CB  PRO A  67      14.364  45.077  39.018  1.00 33.45           C  
ANISOU  418  CB  PRO A  67     4213   4619   3876   -116   -540   -261       C  
ATOM    419  CG  PRO A  67      13.998  46.536  39.158  1.00 34.40           C  
ANISOU  419  CG  PRO A  67     4381   4692   3997   -159   -508   -284       C  
ATOM    420  CD  PRO A  67      12.599  46.517  39.660  1.00 32.96           C  
ANISOU  420  CD  PRO A  67     4257   4504   3764   -107   -487   -260       C  
ATOM    421  N   SER A  68      12.478  42.713  40.044  1.00 30.96           N  
ANISOU  421  N   SER A  68     4053   4308   3401    -58   -573   -127       N  
ATOM    422  CA  SER A  68      12.336  41.337  40.537  1.00 31.59           C  
ANISOU  422  CA  SER A  68     4233   4368   3400    -58   -647    -72       C  
ATOM    423  C   SER A  68      11.404  40.476  39.673  1.00 30.60           C  
ANISOU  423  C   SER A  68     4130   4230   3265    -79   -596     -7       C  
ATOM    424  O   SER A  68      11.423  39.263  39.783  1.00 30.28           O  
ANISOU  424  O   SER A  68     4188   4141   3174    -82   -674     43       O  
ATOM    425  CB  SER A  68      11.849  41.346  41.975  1.00 31.97           C  
ANISOU  425  CB  SER A  68     4392   4445   3310   -120   -666    -63       C  
ATOM    426  OG  SER A  68      10.461  41.602  42.050  1.00 33.80           O  
ANISOU  426  OG  SER A  68     4625   4744   3473   -193   -547    -60       O  
ATOM    427  N   LYS A  69      10.578  41.116  38.831  1.00 29.78           N  
ANISOU  427  N   LYS A  69     3954   4156   3203    -90   -484    -12       N  
ATOM    428  CA  LYS A  69       9.736  40.375  37.877  1.00 29.35           C  
ANISOU  428  CA  LYS A  69     3898   4101   3153   -104   -434     34       C  
ATOM    429  C   LYS A  69      10.548  39.565  36.888  1.00 28.09           C  
ANISOU  429  C   LYS A  69     3712   3892   3069    -53   -488     50       C  
ATOM    430  O   LYS A  69      10.005  38.650  36.282  1.00 28.22           O  
ANISOU  430  O   LYS A  69     3756   3891   3075    -63   -479     92       O  
ATOM    431  CB  LYS A  69       8.800  41.315  37.137  1.00 29.31           C  
ANISOU  431  CB  LYS A  69     3821   4131   3187    -96   -339      4       C  
ATOM    432  CG  LYS A  69       7.712  41.778  38.061  1.00 31.10           C  
ANISOU  432  CG  LYS A  69     4051   4438   3326   -132   -291    -49       C  
ATOM    433  CD  LYS A  69       6.616  42.529  37.434  1.00 30.49           C  
ANISOU  433  CD  LYS A  69     3903   4403   3280    -92   -235   -114       C  
ATOM    434  CE  LYS A  69       5.441  42.673  38.386  1.00 33.06           C  
ANISOU  434  CE  LYS A  69     4194   4865   3501   -135   -182   -213       C  
ATOM    435  NZ  LYS A  69       4.373  43.559  37.790  1.00 34.96           N  
ANISOU  435  NZ  LYS A  69     4341   5152   3790    -44   -164   -329       N  
ATOM    436  N   LEU A  70      11.835  39.896  36.723  1.00 27.41           N  
ANISOU  436  N   LEU A  70     3558   3802   3055     -5   -540     -8       N  
ATOM    437  CA  LEU A  70      12.753  39.089  35.903  1.00 28.02           C  
ANISOU  437  CA  LEU A  70     3575   3870   3199     55   -604    -49       C  
ATOM    438  C   LEU A  70      13.606  38.083  36.683  1.00 28.73           C  
ANISOU  438  C   LEU A  70     3728   3915   3273    134   -776    -85       C  
ATOM    439  O   LEU A  70      14.494  37.428  36.115  1.00 28.56           O  
ANISOU  439  O   LEU A  70     3636   3898   3317    220   -862   -168       O  
ATOM    440  CB  LEU A  70      13.647  39.986  35.046  1.00 27.36           C  
ANISOU  440  CB  LEU A  70     3352   3850   3194     37   -551   -130       C  
ATOM    441  CG  LEU A  70      12.952  40.814  33.939  1.00 29.18           C  
ANISOU  441  CG  LEU A  70     3561   4088   3437    -34   -427    -91       C  
ATOM    442  CD1 LEU A  70      14.010  41.609  33.166  1.00 31.69           C  
ANISOU  442  CD1 LEU A  70     3783   4467   3793   -106   -387   -170       C  
ATOM    443  CD2 LEU A  70      12.120  39.974  32.991  1.00 26.63           C  
ANISOU  443  CD2 LEU A  70     3253   3751   3115    -20   -394    -38       C  
ATOM    444  N   ASP A  71      13.304  37.915  37.968  1.00 29.90           N  
ANISOU  444  N   ASP A  71     4019   4019   3323    109   -840    -35       N  
ATOM    445  CA  ASP A  71      13.954  36.881  38.784  1.00 31.30           C  
ANISOU  445  CA  ASP A  71     4329   4110   3454    181  -1044    -45       C  
ATOM    446  C   ASP A  71      13.651  35.500  38.245  1.00 31.68           C  
ANISOU  446  C   ASP A  71     4488   4061   3489    213  -1133     -2       C  
ATOM    447  O   ASP A  71      14.429  34.568  38.451  1.00 32.70           O  
ANISOU  447  O   ASP A  71     4699   4098   3628    329  -1342    -51       O  
ATOM    448  CB  ASP A  71      13.474  36.948  40.223  1.00 32.22           C  
ANISOU  448  CB  ASP A  71     4622   4196   3423     96  -1080     26       C  
ATOM    449  CG  ASP A  71      14.104  38.093  41.023  1.00 34.02           C  
ANISOU  449  CG  ASP A  71     4775   4491   3660    103  -1071    -42       C  
ATOM    450  OD1 ASP A  71      14.934  38.853  40.487  1.00 32.58           O  
ANISOU  450  OD1 ASP A  71     4412   4374   3595    157  -1038   -141       O  
ATOM    451  OD2 ASP A  71      13.732  38.212  42.213  1.00 35.87           O  
ANISOU  451  OD2 ASP A  71     5143   4720   3766     28  -1092      1       O  
ATOM    452  N   SER A  72      12.530  35.370  37.525  1.00 30.27           N  
ANISOU  452  N   SER A  72     4311   3897   3293    125   -995     73       N  
ATOM    453  CA  SER A  72      12.140  34.113  36.860  1.00 30.48           C  
ANISOU  453  CA  SER A  72     4433   3835   3312    136  -1057    112       C  
ATOM    454  C   SER A  72      12.767  33.900  35.459  1.00 30.52           C  
ANISOU  454  C   SER A  72     4263   3875   3458    251  -1054     14       C  
ATOM    455  O   SER A  72      12.410  32.941  34.752  1.00 32.52           O  
ANISOU  455  O   SER A  72     4570   4067   3720    266  -1088     32       O  
ATOM    456  CB  SER A  72      10.610  34.054  36.787  1.00 29.57           C  
ANISOU  456  CB  SER A  72     4388   3748   3101    -28   -908    216       C  
ATOM    457  OG  SER A  72      10.104  35.262  36.260  1.00 25.75           O  
ANISOU  457  OG  SER A  72     3725   3391   2669    -58   -720    192       O  
ATOM    458  N   GLY A  73      13.655  34.822  35.073  1.00 29.55           N  
ANISOU  458  N   GLY A  73     3936   3863   3427    301  -1000    -96       N  
ATOM    459  CA  GLY A  73      14.453  34.713  33.864  1.00 29.37           C  
ANISOU  459  CA  GLY A  73     3727   3919   3513    379   -992   -227       C  
ATOM    460  C   GLY A  73      14.622  36.052  33.192  1.00 27.73           C  
ANISOU  460  C   GLY A  73     3345   3848   3344    292   -810   -262       C  
ATOM    461  O   GLY A  73      13.648  36.739  32.922  1.00 26.93           O  
ANISOU  461  O   GLY A  73     3271   3752   3210    190   -670   -161       O  
ATOM    462  N   LYS A  74      15.867  36.447  32.941  1.00 33.99           N  
ANISOU  462  N   LYS A  74     3989   5297   3628   -248  -1461   -393       N  
ATOM    463  CA  LYS A  74      16.136  37.734  32.327  1.00 33.90           C  
ANISOU  463  CA  LYS A  74     3752   5258   3869   -261  -1293   -547       C  
ATOM    464  C   LYS A  74      16.053  37.688  30.808  1.00 30.93           C  
ANISOU  464  C   LYS A  74     3236   4791   3726   -201  -1061   -486       C  
ATOM    465  O   LYS A  74      15.841  38.725  30.188  1.00 30.64           O  
ANISOU  465  O   LYS A  74     3109   4713   3819   -241   -870   -558       O  
ATOM    466  CB  LYS A  74      17.523  38.244  32.741  1.00 36.04           C  
ANISOU  466  CB  LYS A  74     3835   5509   4350   -243  -1515   -692       C  
ATOM    467  CG  LYS A  74      17.594  38.536  34.211  1.00 39.74           C  
ANISOU  467  CG  LYS A  74     4455   6075   4570   -325  -1746   -783       C  
ATOM    468  CD  LYS A  74      18.906  39.206  34.598  1.00 43.19           C  
ANISOU  468  CD  LYS A  74     4676   6490   5244   -313  -1968   -968       C  
ATOM    469  CE  LYS A  74      18.872  39.735  36.043  1.00 48.38           C  
ANISOU  469  CE  LYS A  74     5501   7260   5622   -426  -2169  -1098       C  
ATOM    470  NZ  LYS A  74      17.630  40.567  36.238  1.00 53.43           N  
ANISOU  470  NZ  LYS A  74     6267   7974   6061   -556  -1865  -1176       N  
ATOM    471  N   GLU A  75      16.243  36.523  30.197  1.00 30.33           N  
ANISOU  471  N   GLU A  75     3156   4667   3702   -116  -1087   -360       N  
ATOM    472  CA  GLU A  75      16.301  36.477  28.727  1.00 30.08           C  
ANISOU  472  CA  GLU A  75     3000   4559   3872    -83   -866   -329       C  
ATOM    473  C   GLU A  75      14.917  36.590  28.076  1.00 27.08           C  
ANISOU  473  C   GLU A  75     2756   4183   3350   -113   -643   -244       C  
ATOM    474  O   GLU A  75      13.984  35.895  28.466  1.00 26.19           O  
ANISOU  474  O   GLU A  75     2810   4116   3027   -114   -654   -160       O  
ATOM    475  CB  GLU A  75      16.972  35.198  28.214  1.00 31.48           C  
ANISOU  475  CB  GLU A  75     3099   4676   4186     14   -946   -268       C  
ATOM    476  CG  GLU A  75      17.430  35.357  26.774  1.00 32.28           C  
ANISOU  476  CG  GLU A  75     3032   4707   4525      8   -712   -314       C  
ATOM    477  CD  GLU A  75      18.026  34.070  26.168  1.00 36.97           C  
ANISOU  477  CD  GLU A  75     3523   5238   5285     97   -742   -303       C  
ATOM    478  OE1 GLU A  75      18.444  33.184  26.951  1.00 43.86           O  
ANISOU  478  OE1 GLU A  75     4392   6087   6188    188  -1016   -283       O  
ATOM    479  OE2 GLU A  75      18.043  33.976  24.912  1.00 43.20           O  
ANISOU  479  OE2 GLU A  75     4256   5991   6166     68   -500   -317       O  
ATOM    480  N   LEU A  76      14.797  37.491  27.105  1.00 24.93           N  
ANISOU  480  N   LEU A  76     2418   3850   3203   -150   -457   -273       N  
ATOM    481  CA  LEU A  76      13.544  37.755  26.420  1.00 23.20           C  
ANISOU  481  CA  LEU A  76     2309   3606   2901   -164   -302   -210       C  
ATOM    482  C   LEU A  76      13.686  37.336  24.980  1.00 22.25           C  
ANISOU  482  C   LEU A  76     2177   3418   2859   -148   -170   -127       C  
ATOM    483  O   LEU A  76      14.419  37.976  24.185  1.00 22.45           O  
ANISOU  483  O   LEU A  76     2124   3371   3034   -201    -68   -158       O  
ATOM    484  CB  LEU A  76      13.173  39.236  26.525  1.00 23.57           C  
ANISOU  484  CB  LEU A  76     2341   3605   3011   -225   -244   -303       C  
ATOM    485  CG  LEU A  76      13.064  39.767  27.965  1.00 25.09           C  
ANISOU  485  CG  LEU A  76     2536   3871   3125   -266   -347   -438       C  
ATOM    486  CD1 LEU A  76      12.740  41.265  27.902  1.00 28.94           C  
ANISOU  486  CD1 LEU A  76     2978   4272   3745   -317   -277   -552       C  
ATOM    487  CD2 LEU A  76      12.005  39.031  28.740  1.00 27.13           C  
ANISOU  487  CD2 LEU A  76     2934   4226   3147   -271   -364   -422       C  
ATOM    488  N   HIS A  77      13.084  36.210  24.684  1.00 21.67           N  
ANISOU  488  N   HIS A  77     2187   3368   2678    -98   -162    -35       N  
ATOM    489  CA AHIS A  77      13.224  35.616  23.382  0.50 21.96           C  
ANISOU  489  CA AHIS A  77     2226   3360   2759    -88    -45     24       C  
ATOM    490  CA BHIS A  77      13.369  35.600  23.358  0.50 22.07           C  
ANISOU  490  CA BHIS A  77     2225   3372   2790    -89    -44     18       C  
ATOM    491  C   HIS A  77      12.127  34.640  22.985  1.00 19.94           C  
ANISOU  491  C   HIS A  77     2089   3120   2367    -46    -22    113       C  
ATOM    492  O   HIS A  77      11.291  34.267  23.749  1.00 20.56           O  
ANISOU  492  O   HIS A  77     2240   3243   2330    -27    -84    132       O  
ATOM    493  CB AHIS A  77      14.610  34.969  23.226  0.50 24.71           C  
ANISOU  493  CB AHIS A  77     2419   3694   3276    -67    -61    -35       C  
ATOM    494  CB BHIS A  77      14.739  34.897  23.267  0.50 24.84           C  
ANISOU  494  CB BHIS A  77     2419   3711   3309    -63    -71    -42       C  
ATOM    495  CG AHIS A  77      14.803  33.727  24.030  0.50 29.97           C  
ANISOU  495  CG AHIS A  77     3074   4386   3929     21   -236    -11       C  
ATOM    496  CG BHIS A  77      14.900  33.720  24.178  0.50 30.14           C  
ANISOU  496  CG BHIS A  77     3084   4409   3957     26   -261    -18       C  
ATOM    497  ND1AHIS A  77      15.515  32.653  23.579  0.50 43.64           N  
ANISOU  497  ND1AHIS A  77     4705   6074   5803     80   -248    -33       N  
ATOM    498  ND1BHIS A  77      14.761  32.417  23.756  0.50 42.89           N  
ANISOU  498  ND1BHIS A  77     4724   5999   5571     87   -263     39       N  
ATOM    499  CD2AHIS A  77      14.393  33.397  25.267  0.50 38.58           C  
ANISOU  499  CD2AHIS A  77     4260   5522   4878     48   -412     32       C  
ATOM    500  CD2BHIS A  77      15.211  33.648  25.495  0.50 39.54           C  
ANISOU  500  CD2BHIS A  77     4276   5631   5118     53   -478    -34       C  
ATOM    501  CE1AHIS A  77      15.523  31.715  24.498  0.50 38.17           C  
ANISOU  501  CE1AHIS A  77     4054   5376   5075    157   -460     20       C  
ATOM    502  CE1BHIS A  77      14.947  31.599  24.780  0.50 37.69           C  
ANISOU  502  CE1BHIS A  77     4093   5336   4891    152   -480     77       C  
ATOM    503  NE2AHIS A  77      14.846  32.139  25.528  0.50 37.29           N  
ANISOU  503  NE2AHIS A  77     4084   5323   4762    124   -556     72       N  
ATOM    504  NE2BHIS A  77      15.263  32.319  25.833  0.50 37.92           N  
ANISOU  504  NE2BHIS A  77     4117   5401   4888    128   -622     38       N  
ATOM    505  N   ILE A  78      12.188  34.262  21.733  1.00 18.85           N  
ANISOU  505  N   ILE A  78     1971   2944   2248    -55     91    147       N  
ATOM    506  CA  ILE A  78      11.254  33.306  21.119  1.00 19.15           C  
ANISOU  506  CA  ILE A  78     2106   2986   2184    -21    122    210       C  
ATOM    507  C   ILE A  78      12.026  32.126  20.468  1.00 18.99           C  
ANISOU  507  C   ILE A  78     2025   2954   2238      2    179    194       C  
ATOM    508  O   ILE A  78      12.966  32.352  19.680  1.00 20.94           O  
ANISOU  508  O   ILE A  78     2201   3173   2583    -51    296    133       O  
ATOM    509  CB  ILE A  78      10.397  33.997  20.028  1.00 19.01           C  
ANISOU  509  CB  ILE A  78     2205   2920   2097    -61    187    251       C  
ATOM    510  CG1 ILE A  78       9.605  35.183  20.624  1.00 20.89           C  
ANISOU  510  CG1 ILE A  78     2468   3133   2336    -65    115    234       C  
ATOM    511  CG2 ILE A  78       9.483  32.920  19.276  1.00 19.18           C  
ANISOU  511  CG2 ILE A  78     2312   2949   2026    -28    204    291       C  
ATOM    512  CD1 ILE A  78       8.985  36.114  19.622  1.00 17.31           C  
ANISOU  512  CD1 ILE A  78     2125   2580   1873    -94    110    278       C  
ATOM    513  N   ASN A  79      11.569  30.888  20.723  1.00 19.59           N  
ANISOU  513  N   ASN A  79     2130   3036   2276     63    123    229       N  
ATOM    514  CA  ASN A  79      12.073  29.691  20.092  1.00 19.22           C  
ANISOU  514  CA  ASN A  79     2028   2954   2320     98    168    198       C  
ATOM    515  C   ASN A  79      10.942  28.995  19.334  1.00 19.05           C  
ANISOU  515  C   ASN A  79     2123   2933   2181     98    227    238       C  
ATOM    516  O   ASN A  79       9.797  28.924  19.822  1.00 18.66           O  
ANISOU  516  O   ASN A  79     2166   2904   2021    105    170    294       O  
ATOM    517  CB  ASN A  79      12.648  28.686  21.115  1.00 20.47           C  
ANISOU  517  CB  ASN A  79     2119   3075   2586    181      1    206       C  
ATOM    518  CG  ASN A  79      13.861  29.209  21.862  1.00 19.62           C  
ANISOU  518  CG  ASN A  79     1870   2955   2628    199   -112    142       C  
ATOM    519  OD1 ASN A  79      14.638  30.040  21.369  1.00 20.09           O  
ANISOU  519  OD1 ASN A  79     1814   3020   2800    149    -10     46       O  
ATOM    520  ND2 ASN A  79      14.085  28.634  23.049  1.00 22.70           N  
ANISOU  520  ND2 ASN A  79     2280   3315   3030    261   -339    192       N  
ATOM    521  N   LEU A  80      11.285  28.520  18.151  1.00 18.54           N  
ANISOU  521  N   LEU A  80     2042   2849   2153     73    355    177       N  
ATOM    522  CA  LEU A  80      10.426  27.729  17.283  1.00 18.27           C  
ANISOU  522  CA  LEU A  80     2100   2812   2031     68    409    179       C  
ATOM    523  C   LEU A  80      11.008  26.322  17.146  1.00 19.40           C  
ANISOU  523  C   LEU A  80     2144   2900   2325    121    429    105       C  
ATOM    524  O   LEU A  80      12.137  26.160  16.698  1.00 19.43           O  
ANISOU  524  O   LEU A  80     2022   2879   2481    107    523    -11       O  
ATOM    525  CB  LEU A  80      10.309  28.385  15.894  1.00 19.07           C  
ANISOU  525  CB  LEU A  80     2309   2930   2007    -32    540    155       C  
ATOM    526  CG  LEU A  80       9.962  29.860  15.864  1.00 18.84           C  
ANISOU  526  CG  LEU A  80     2379   2902   1876    -86    505    226       C  
ATOM    527  CD1 LEU A  80      10.009  30.343  14.398  1.00 21.59           C  
ANISOU  527  CD1 LEU A  80     2890   3237   2074   -209    621    227       C  
ATOM    528  CD2 LEU A  80       8.589  30.071  16.515  1.00 20.81           C  
ANISOU  528  CD2 LEU A  80     2681   3155   2069    -23    354    291       C  
ATOM    529  N   ILE A  81      10.259  25.324  17.608  1.00 19.05           N  
ANISOU  529  N   ILE A  81     2143   2820   2274    175    343    154       N  
ATOM    530  CA  ILE A  81      10.772  23.974  17.787  1.00 20.02           C  
ANISOU  530  CA  ILE A  81     2183   2846   2579    245    299    113       C  
ATOM    531  C   ILE A  81       9.883  22.973  17.029  1.00 20.19           C  
ANISOU  531  C   ILE A  81     2271   2840   2559    235    364     82       C  
ATOM    532  O   ILE A  81       8.779  22.635  17.487  1.00 20.69           O  
ANISOU  532  O   ILE A  81     2437   2898   2528    229    306    163       O  
ATOM    533  CB  ILE A  81      10.866  23.579  19.290  1.00 19.20           C  
ANISOU  533  CB  ILE A  81     2097   2677   2522    307     93    225       C  
ATOM    534  CG1 ILE A  81      11.601  24.665  20.074  1.00 22.02           C  
ANISOU  534  CG1 ILE A  81     2403   3079   2885    307      9    244       C  
ATOM    535  CG2 ILE A  81      11.570  22.181  19.458  1.00 21.34           C  
ANISOU  535  CG2 ILE A  81     2284   2791   3034    398    -11    193       C  
ATOM    536  CD1 ILE A  81      11.643  24.463  21.600  1.00 21.52           C  
ANISOU  536  CD1 ILE A  81     2416   2975   2785    336   -213    362       C  
ATOM    537  N   PRO A  82      10.361  22.510  15.854  1.00 22.59           N  
ANISOU  537  N   PRO A  82     2513   3132   2939    212    506    -66       N  
ATOM    538  CA  PRO A  82       9.680  21.452  15.144  1.00 23.39           C  
ANISOU  538  CA  PRO A  82     2655   3196   3035    206    559   -130       C  
ATOM    539  C   PRO A  82      10.113  20.071  15.698  1.00 25.49           C  
ANISOU  539  C   PRO A  82     2823   3302   3559    299    471   -156       C  
ATOM    540  O   PRO A  82      11.277  19.870  16.077  1.00 26.14           O  
ANISOU  540  O   PRO A  82     2758   3302   3871    367    416   -209       O  
ATOM    541  CB  PRO A  82      10.129  21.652  13.710  1.00 24.60           C  
ANISOU  541  CB  PRO A  82     2803   3409   3137    117    758   -295       C  
ATOM    542  CG  PRO A  82      11.552  22.193  13.849  1.00 25.62           C  
ANISOU  542  CG  PRO A  82     2780   3533   3423    111    826   -374       C  
ATOM    543  CD  PRO A  82      11.611  22.924  15.178  1.00 23.20           C  
ANISOU  543  CD  PRO A  82     2465   3225   3124    172    647   -211       C  
ATOM    544  N   ASN A  83       9.167  19.143  15.750  1.00 26.37           N  
ANISOU  544  N   ASN A  83     3012   3349   3656    303    438   -123       N  
ATOM    545  CA  ASN A  83       9.461  17.765  16.125  1.00 28.27           C  
ANISOU  545  CA  ASN A  83     3198   3402   4142    378    352   -140       C  
ATOM    546  C   ASN A  83       8.667  16.829  15.212  1.00 29.61           C  
ANISOU  546  C   ASN A  83     3397   3538   4317    339    455   -253       C  
ATOM    547  O   ASN A  83       7.447  16.694  15.358  1.00 29.14           O  
ANISOU  547  O   ASN A  83     3457   3501   4115    286    445   -179       O  
ATOM    548  CB  ASN A  83       9.135  17.491  17.605  1.00 28.66           C  
ANISOU  548  CB  ASN A  83     3360   3354   4177    403    154     73       C  
ATOM    549  CG  ASN A  83       9.625  16.143  18.058  1.00 31.91           C  
ANISOU  549  CG  ASN A  83     3745   3524   4856    486     10     92       C  
ATOM    550  OD1 ASN A  83       9.360  15.129  17.409  1.00 33.23           O  
ANISOU  550  OD1 ASN A  83     3883   3587   5157    492     74    -11       O  
ATOM    551  ND2 ASN A  83      10.398  16.118  19.158  1.00 35.74           N  
ANISOU  551  ND2 ASN A  83     4241   3898   5439    557   -214    216       N  
ATOM    552  N   LYS A  84       9.366  16.167  14.281  1.00 30.80           N  
ANISOU  552  N   LYS A  84     3417   3630   4656    358    564   -466       N  
ATOM    553  CA  LYS A  84       8.694  15.279  13.328  1.00 33.55           C  
ANISOU  553  CA  LYS A  84     3786   3952   5011    314    669   -613       C  
ATOM    554  C   LYS A  84       8.199  14.004  14.001  1.00 34.01           C  
ANISOU  554  C   LYS A  84     3870   3801   5251    361    549   -542       C  
ATOM    555  O   LYS A  84       7.177  13.493  13.615  1.00 34.76           O  
ANISOU  555  O   LYS A  84     4038   3894   5277    303    592   -577       O  
ATOM    556  CB  LYS A  84       9.554  14.967  12.079  1.00 36.06           C  
ANISOU  556  CB  LYS A  84     3967   4282   5452    287    863   -905       C  
ATOM    557  CG  LYS A  84       9.366  16.042  10.990  1.00 38.53           C  
ANISOU  557  CG  LYS A  84     4385   4818   5435    151   1031   -975       C  
ATOM    558  CD  LYS A  84      10.416  16.073   9.872  1.00 39.82           C  
ANISOU  558  CD  LYS A  84     4449   5032   5651     67   1275  -1253       C  
ATOM    559  CE  LYS A  84      10.569  17.510   9.306  1.00 41.90           C  
ANISOU  559  CE  LYS A  84     4850   5485   5587    -70   1390  -1210       C  
ATOM    560  NZ  LYS A  84      10.823  17.551   7.841  1.00 46.13           N  
ANISOU  560  NZ  LYS A  84     5466   6125   5938   -247   1651  -1448       N  
ATOM    561  N   GLN A  85       8.895  13.511  15.022  1.00 36.22           N  
ANISOU  561  N   GLN A  85     4110   3894   5759    458    379   -435       N  
ATOM    562  CA  GLN A  85       8.451  12.308  15.755  1.00 37.23           C  
ANISOU  562  CA  GLN A  85     4322   3784   6040    482    242   -320       C  
ATOM    563  C   GLN A  85       7.066  12.501  16.365  1.00 35.52           C  
ANISOU  563  C   GLN A  85     4311   3632   5555    367    242   -138       C  
ATOM    564  O   GLN A  85       6.185  11.619  16.254  1.00 36.56           O  
ANISOU  564  O   GLN A  85     4508   3662   5723    306    280   -153       O  
ATOM    565  CB  GLN A  85       9.451  11.969  16.872  1.00 39.60           C  
ANISOU  565  CB  GLN A  85     4605   3872   6571    598     -8   -182       C  
ATOM    566  CG  GLN A  85       9.222  10.598  17.512  1.00 44.81           C  
ANISOU  566  CG  GLN A  85     5371   4220   7437    627   -177    -67       C  
ATOM    567  CD  GLN A  85       9.644   9.462  16.607  1.00 51.87           C  
ANISOU  567  CD  GLN A  85     6083   4921   8703    703   -128   -317       C  
ATOM    568  OE1 GLN A  85       8.799   8.757  16.049  1.00 58.10           O  
ANISOU  568  OE1 GLN A  85     6913   5669   9492    630     -3   -400       O  
ATOM    569  NE2 GLN A  85      10.958   9.289  16.435  1.00 57.43           N  
ANISOU  569  NE2 GLN A  85     6558   5505   9756    846   -216   -478       N  
ATOM    570  N   ASP A  86       6.889  13.647  17.016  1.00 33.13           N  
ANISOU  570  N   ASP A  86     4086   3488   5012    330    213      5       N  
ATOM    571  CA  ASP A  86       5.632  13.989  17.696  1.00 31.90           C  
ANISOU  571  CA  ASP A  86     4091   3408   4623    212    236    138       C  
ATOM    572  C   ASP A  86       4.607  14.712  16.812  1.00 29.38           C  
ANISOU  572  C   ASP A  86     3745   3293   4124    140    378     15       C  
ATOM    573  O   ASP A  86       3.449  14.926  17.260  1.00 28.12           O  
ANISOU  573  O   ASP A  86     3663   3185   3837     42    414     60       O  
ATOM    574  CB  ASP A  86       5.912  14.881  18.902  1.00 32.29           C  
ANISOU  574  CB  ASP A  86     4233   3518   4517    200    130    323       C  
ATOM    575  CG  ASP A  86       6.824  14.233  19.930  1.00 36.11           C  
ANISOU  575  CG  ASP A  86     4793   3791   5136    263    -82    479       C  
ATOM    576  OD1 ASP A  86       7.065  13.002  19.892  1.00 41.21           O  
ANISOU  576  OD1 ASP A  86     5450   4205   6005    305   -161    483       O  
ATOM    577  OD2 ASP A  86       7.291  14.985  20.800  1.00 40.98           O  
ANISOU  577  OD2 ASP A  86     5468   4465   5639    270   -195    597       O  
ATOM    578  N   ARG A  87       5.038  15.121  15.614  1.00 27.86           N  
ANISOU  578  N   ARG A  87     3453   3209   3924    177    448   -144       N  
ATOM    579  CA  ARG A  87       4.248  15.972  14.708  1.00 27.13           C  
ANISOU  579  CA  ARG A  87     3371   3299   3637    123    516   -236       C  
ATOM    580  C   ARG A  87       3.769  17.269  15.384  1.00 24.06           C  
ANISOU  580  C   ARG A  87     3035   3038   3069     95    471   -117       C  
ATOM    581  O   ARG A  87       2.572  17.620  15.362  1.00 24.75           O  
ANISOU  581  O   ARG A  87     3147   3188   3070     40    470   -141       O  
ATOM    582  CB  ARG A  87       3.061  15.199  14.126  1.00 27.96           C  
ANISOU  582  CB  ARG A  87     3486   3375   3761     62    555   -354       C  
ATOM    583  CG  ARG A  87       2.563  15.798  12.833  1.00 29.41           C  
ANISOU  583  CG  ARG A  87     3677   3707   3788     32    576   -496       C  
ATOM    584  CD  ARG A  87       1.798  14.748  12.025  1.00 34.15           C  
ANISOU  584  CD  ARG A  87     4258   4253   4463    -10    606   -672       C  
ATOM    585  NE  ARG A  87       0.411  14.816  12.341  1.00 39.68           N  
ANISOU  585  NE  ARG A  87     4957   4967   5152    -64    558   -679       N  
ATOM    586  CZ  ARG A  87      -0.464  13.830  12.172  1.00 40.08           C  
ANISOU  586  CZ  ARG A  87     4969   4932   5329   -117    580   -798       C  
ATOM    587  NH1 ARG A  87      -0.091  12.631  11.692  1.00 41.55           N  
ANISOU  587  NH1 ARG A  87     5130   4997   5662   -118    640   -911       N  
ATOM    588  NH2 ARG A  87      -1.729  14.059  12.502  1.00 38.69           N  
ANISOU  588  NH2 ARG A  87     4756   4779   5165   -175    548   -832       N  
ATOM    589  N   THR A  88       4.701  17.941  16.049  1.00 24.13           N  
ANISOU  589  N   THR A  88     2826   3379   2965    -82     92    -30       N  
ATOM    590  CA  THR A  88       4.413  19.206  16.729  1.00 22.50           C  
ANISOU  590  CA  THR A  88     2629   3215   2705    -74     66     27       C  
ATOM    591  C   THR A  88       5.314  20.329  16.252  1.00 22.22           C  
ANISOU  591  C   THR A  88     2589   3217   2635    -97     94    -11       C  
ATOM    592  O   THR A  88       6.518  20.116  15.924  1.00 22.42           O  
ANISOU  592  O   THR A  88     2580   3237   2703    -96    130    -78       O  
ATOM    593  CB  THR A  88       4.536  19.100  18.274  1.00 22.30           C  
ANISOU  593  CB  THR A  88     2586   3178   2711    -12     27     83       C  
ATOM    594  OG1 THR A  88       5.852  18.615  18.607  1.00 23.22           O  
ANISOU  594  OG1 THR A  88     2660   3273   2891     31     27     43       O  
ATOM    595  CG2 THR A  88       3.504  18.134  18.851  1.00 22.61           C  
ANISOU  595  CG2 THR A  88     2643   3177   2772      1     10    136       C  
ATOM    596  N   LEU A  89       4.732  21.523  16.200  1.00 20.68           N  
ANISOU  596  N   LEU A  89     2428   3057   2373   -118     84     27       N  
ATOM    597  CA  LEU A  89       5.528  22.748  16.122  1.00 19.68           C  
ANISOU  597  CA  LEU A  89     2301   2957   2220   -134    108     10       C  
ATOM    598  C   LEU A  89       5.191  23.542  17.390  1.00 19.70           C  
ANISOU  598  C   LEU A  89     2296   2974   2215    -97     67     68       C  
ATOM    599  O   LEU A  89       4.013  23.846  17.661  1.00 18.53           O  
ANISOU  599  O   LEU A  89     2177   2832   2033    -92     37    124       O  
ATOM    600  CB  LEU A  89       5.192  23.558  14.873  1.00 20.76           C  
ANISOU  600  CB  LEU A  89     2498   3111   2278   -193    137      3       C  
ATOM    601  CG  LEU A  89       5.859  24.914  14.697  1.00 19.94           C  
ANISOU  601  CG  LEU A  89     2413   3023   2141   -222    172     -5       C  
ATOM    602  CD1 LEU A  89       7.405  24.735  14.600  1.00 20.85           C  
ANISOU  602  CD1 LEU A  89     2475   3135   2312   -235    231    -85       C  
ATOM    603  CD2 LEU A  89       5.240  25.665  13.521  1.00 22.09           C  
ANISOU  603  CD2 LEU A  89     2770   3303   2322   -271    186     15       C  
ATOM    604  N   THR A  90       6.222  23.886  18.144  1.00 19.61           N  
ANISOU  604  N   THR A  90     2244   2971   2238    -72     66     46       N  
ATOM    605  CA  THR A  90       6.080  24.561  19.422  1.00 18.42           C  
ANISOU  605  CA  THR A  90     2083   2835   2079    -35     28     86       C  
ATOM    606  C   THR A  90       6.661  25.971  19.311  1.00 19.13           C  
ANISOU  606  C   THR A  90     2175   2945   2148    -65     52     61       C  
ATOM    607  O   THR A  90       7.801  26.172  18.825  1.00 18.62           O  
ANISOU  607  O   THR A  90     2080   2882   2112    -91     93     -4       O  
ATOM    608  CB  THR A  90       6.758  23.765  20.559  1.00 18.69           C  
ANISOU  608  CB  THR A  90     2072   2862   2167     26    -10     82       C  
ATOM    609  OG1 THR A  90       6.195  22.431  20.685  1.00 18.45           O  
ANISOU  609  OG1 THR A  90     2052   2799   2161     51    -27    112       O  
ATOM    610  CG2 THR A  90       6.579  24.487  21.921  1.00 20.00           C  
ANISOU  610  CG2 THR A  90     2240   3053   2308     61    -52    121       C  
ATOM    611  N   ILE A  91       5.868  26.953  19.716  1.00 18.03           N  
ANISOU  611  N   ILE A  91     2069   2816   1966    -65     36    107       N  
ATOM    612  CA  ILE A  91       6.303  28.342  19.777  1.00 18.52           C  
ANISOU  612  CA  ILE A  91     2139   2885   2013    -90     57     90       C  
ATOM    613  C   ILE A  91       6.453  28.665  21.298  1.00 18.58           C  
ANISOU  613  C   ILE A  91     2115   2912   2035    -44     15     97       C  
ATOM    614  O   ILE A  91       5.486  28.669  22.039  1.00 18.38           O  
ANISOU  614  O   ILE A  91     2108   2892   1985    -14    -18    148       O  
ATOM    615  CB  ILE A  91       5.298  29.351  19.121  1.00 18.70           C  
ANISOU  615  CB  ILE A  91     2230   2897   1979   -119     66    134       C  
ATOM    616  CG1 ILE A  91       5.067  29.061  17.632  1.00 22.54           C  
ANISOU  616  CG1 ILE A  91     2763   3371   2430   -162     96    132       C  
ATOM    617  CG2 ILE A  91       5.792  30.787  19.334  1.00 21.30           C  
ANISOU  617  CG2 ILE A  91     2570   3220   2303   -141     90    118       C  
ATOM    618  CD1 ILE A  91       4.141  27.900  17.362  1.00 23.76           C  
ANISOU  618  CD1 ILE A  91     2920   3526   2580   -145     65    157       C  
ATOM    619  N   VAL A  92       7.683  28.915  21.698  1.00 18.58           N  
ANISOU  619  N   VAL A  92     2064   2924   2073    -43     18     38       N  
ATOM    620  CA  VAL A  92       8.070  29.162  23.069  1.00 18.59           C  
ANISOU  620  CA  VAL A  92     2031   2949   2084     -1    -28     27       C  
ATOM    621  C   VAL A  92       8.474  30.625  23.197  1.00 19.05           C  
ANISOU  621  C   VAL A  92     2088   3012   2140    -37     -4    -10       C  
ATOM    622  O   VAL A  92       9.277  31.130  22.390  1.00 19.69           O  
ANISOU  622  O   VAL A  92     2154   3081   2247    -89     49    -63       O  
ATOM    623  CB  VAL A  92       9.285  28.295  23.496  1.00 20.21           C  
ANISOU  623  CB  VAL A  92     2165   3166   2347     35    -59    -27       C  
ATOM    624  CG1 VAL A  92       9.618  28.540  24.992  1.00 21.07           C  
ANISOU  624  CG1 VAL A  92     2249   3307   2449     85   -125    -34       C  
ATOM    625  CG2 VAL A  92       9.105  26.782  23.190  1.00 20.22           C  
ANISOU  625  CG2 VAL A  92     2167   3147   2371     66    -72     -3       C  
ATOM    626  N   ASP A  93       8.026  31.263  24.270  1.00 17.93           N  
ANISOU  626  N   ASP A  93     1958   2885   1971    -12    -37      9       N  
ATOM    627  CA  ASP A  93       8.527  32.554  24.646  1.00 18.53           C  
ANISOU  627  CA  ASP A  93     2022   2963   2055    -38    -23    -39       C  
ATOM    628  C   ASP A  93       8.733  32.657  26.158  1.00 19.37           C  
ANISOU  628  C   ASP A  93     2102   3108   2150      8    -84    -58       C  
ATOM    629  O   ASP A  93       8.175  31.885  26.945  1.00 18.63           O  
ANISOU  629  O   ASP A  93     2023   3034   2023     60   -130    -11       O  
ATOM    630  CB  ASP A  93       7.596  33.661  24.132  1.00 18.82           C  
ANISOU  630  CB  ASP A  93     2125   2966   2060    -71     15     -1       C  
ATOM    631  CG  ASP A  93       6.255  33.689  24.836  1.00 19.68           C  
ANISOU  631  CG  ASP A  93     2271   3080   2126    -29    -16     62       C  
ATOM    632  OD1 ASP A  93       6.255  34.010  26.053  1.00 19.07           O  
ANISOU  632  OD1 ASP A  93     2180   3028   2037     -1    -46     46       O  
ATOM    633  OD2 ASP A  93       5.213  33.399  24.202  1.00 19.53           O  
ANISOU  633  OD2 ASP A  93     2290   3043   2085    -27    -10    119       O  
ATOM    634  N   THR A  94       9.541  33.633  26.526  1.00 19.06           N  
ANISOU  634  N   THR A  94     2029   3078   2136    -17    -79   -128       N  
ATOM    635  CA  THR A  94       9.791  33.975  27.912  1.00 19.94           C  
ANISOU  635  CA  THR A  94     2119   3228   2228     17   -136   -162       C  
ATOM    636  C   THR A  94       9.081  35.294  28.269  1.00 19.81           C  
ANISOU  636  C   THR A  94     2147   3195   2183     -5   -109   -160       C  
ATOM    637  O   THR A  94       9.568  36.086  29.030  1.00 20.46           O  
ANISOU  637  O   THR A  94     2207   3295   2272    -13   -125   -223       O  
ATOM    638  CB  THR A  94      11.289  34.016  28.176  1.00 21.85           C  
ANISOU  638  CB  THR A  94     2274   3497   2529     11   -163   -261       C  
ATOM    639  OG1 THR A  94      11.906  34.923  27.278  1.00 21.69           O  
ANISOU  639  OG1 THR A  94     2232   3445   2564    -64    -89   -321       O  
ATOM    640  CG2 THR A  94      11.882  32.621  28.031  1.00 22.18           C  
ANISOU  640  CG2 THR A  94     2270   3555   2602     55   -203   -260       C  
ATOM    641  N   GLY A  95       7.880  35.475  27.726  1.00 19.00           N  
ANISOU  641  N   GLY A  95     2107   3058   2054    -10    -74    -89       N  
ATOM    642  CA  GLY A  95       7.038  36.610  28.069  1.00 19.61           C  
ANISOU  642  CA  GLY A  95     2227   3113   2111    -17    -54    -79       C  
ATOM    643  C   GLY A  95       6.376  36.517  29.437  1.00 19.38           C  
ANISOU  643  C   GLY A  95     2211   3123   2030     32    -93    -67       C  
ATOM    644  O   GLY A  95       6.756  35.714  30.311  1.00 19.13           O  
ANISOU  644  O   GLY A  95     2159   3140   1969     69   -144    -74       O  
ATOM    645  N   ILE A  96       5.331  37.338  29.617  1.00 19.22           N  
ANISOU  645  N   ILE A  96     2230   3078   1995     35    -67    -46       N  
ATOM    646  CA  ILE A  96       4.720  37.505  30.923  1.00 20.09           C  
ANISOU  646  CA  ILE A  96     2355   3222   2056     69    -84    -52       C  
ATOM    647  C   ILE A  96       3.979  36.220  31.376  1.00 19.24           C  
ANISOU  647  C   ILE A  96     2263   3149   1899    111   -105     15       C  
ATOM    648  O   ILE A  96       3.777  36.000  32.562  1.00 19.50           O  
ANISOU  648  O   ILE A  96     2309   3223   1876    139   -125     11       O  
ATOM    649  CB  ILE A  96       3.743  38.759  30.924  1.00 18.62           C  
ANISOU  649  CB  ILE A  96     2201   2992   1883     63    -41    -56       C  
ATOM    650  CG1 ILE A  96       3.407  39.171  32.382  1.00 22.57           C  
ANISOU  650  CG1 ILE A  96     2709   3531   2337     87    -48    -96       C  
ATOM    651  CG2 ILE A  96       2.596  38.549  29.922  1.00 20.78           C  
ANISOU  651  CG2 ILE A  96     2498   3225   2172     70    -18     20       C  
ATOM    652  CD1 ILE A  96       3.089  40.672  32.527  1.00 23.76           C  
ANISOU  652  CD1 ILE A  96     2874   3635   2520     72    -11   -147       C  
ATOM    653  N   GLY A  97       3.554  35.401  30.411  1.00 19.38           N  
ANISOU  653  N   GLY A  97     2284   3144   1935    109    -95     75       N  
ATOM    654  CA  GLY A  97       2.775  34.196  30.725  1.00 19.51           C  
ANISOU  654  CA  GLY A  97     2317   3179   1919    138   -103    138       C  
ATOM    655  C   GLY A  97       1.327  34.546  31.086  1.00 19.62           C  
ANISOU  655  C   GLY A  97     2353   3187   1916    148    -68    167       C  
ATOM    656  O   GLY A  97       0.901  35.726  31.015  1.00 19.61           O  
ANISOU  656  O   GLY A  97     2354   3163   1933    140    -43    140       O  
ATOM    657  N   MET A  98       0.565  33.501  31.421  1.00 19.82           N  
ANISOU  657  N   MET A  98     2391   3226   1915    164    -62    219       N  
ATOM    658  CA  MET A  98      -0.882  33.603  31.702  1.00 19.95           C  
ANISOU  658  CA  MET A  98     2415   3238   1927    169    -21    244       C  
ATOM    659  C   MET A  98      -1.210  32.970  33.049  1.00 20.30           C  
ANISOU  659  C   MET A  98     2487   3320   1904    185     -8    261       C  
ATOM    660  O   MET A  98      -0.691  31.905  33.409  1.00 20.09           O  
ANISOU  660  O   MET A  98     2481   3308   1843    195    -33    292       O  
ATOM    661  CB  MET A  98      -1.716  32.899  30.624  1.00 20.59           C  
ANISOU  661  CB  MET A  98     2481   3291   2051    159    -10    291       C  
ATOM    662  CG  MET A  98      -1.631  33.599  29.283  1.00 20.76           C  
ANISOU  662  CG  MET A  98     2490   3275   2122    144    -19    281       C  
ATOM    663  SD  MET A  98      -2.215  32.648  27.886  1.00 19.79           S  
ANISOU  663  SD  MET A  98     2357   3128   2034    129    -28    325       S  
ATOM    664  CE  MET A  98      -0.792  31.506  27.776  1.00 21.39           C  
ANISOU  664  CE  MET A  98     2564   3340   2222    121    -50    326       C  
ATOM    665  N   THR A  99      -2.064  33.659  33.778  1.00 20.17           N  
ANISOU  665  N   THR A  99     2477   3315   1870    188     34    240       N  
ATOM    666  CA  THR A  99      -2.571  33.205  35.079  1.00 20.79           C  
ANISOU  666  CA  THR A  99     2593   3431   1876    195     68    253       C  
ATOM    667  C   THR A  99      -3.719  32.191  34.836  1.00 20.16           C  
ANISOU  667  C   THR A  99     2508   3336   1817    182    113    310       C  
ATOM    668  O   THR A  99      -4.263  32.096  33.722  1.00 19.56           O  
ANISOU  668  O   THR A  99     2391   3227   1815    173    116    323       O  
ATOM    669  CB  THR A  99      -3.136  34.392  35.878  1.00 21.05           C  
ANISOU  669  CB  THR A  99     2628   3480   1892    197    111    195       C  
ATOM    670  OG1 THR A  99      -4.255  34.943  35.161  1.00 21.92           O  
ANISOU  670  OG1 THR A  99     2693   3555   2082    194    150    188       O  
ATOM    671  CG2 THR A  99      -2.055  35.432  36.091  1.00 25.12           C  
ANISOU  671  CG2 THR A  99     3144   4003   2397    201     71    129       C  
ATOM    672  N   LYS A 100      -4.134  31.504  35.894  1.00 21.57           N  
ANISOU  672  N   LYS A 100     2730   3538   1928    179    153    338       N  
ATOM    673  CA  LYS A 100      -5.278  30.589  35.790  1.00 22.52           C  
ANISOU  673  CA  LYS A 100     2843   3641   2072    157    212    382       C  
ATOM    674  C   LYS A 100      -6.511  31.387  35.363  1.00 22.86           C  
ANISOU  674  C   LYS A 100     2822   3673   2190    147    262    344       C  
ATOM    675  O   LYS A 100      -7.331  30.916  34.534  1.00 21.41           O  
ANISOU  675  O   LYS A 100     2592   3464   2079    132    277    361       O  
ATOM    676  CB  LYS A 100      -5.547  29.876  37.116  1.00 24.18           C  
ANISOU  676  CB  LYS A 100     3124   3876   2188    148    263    416       C  
ATOM    677  CG  LYS A 100      -6.384  28.618  36.896  1.00 25.25           C  
ANISOU  677  CG  LYS A 100     3262   3980   2352    117    316    474       C  
ATOM    678  CD  LYS A 100      -6.704  27.869  38.159  1.00 27.88           C  
ANISOU  678  CD  LYS A 100     3678   4326   2590    100    380    518       C  
ATOM    679  CE  LYS A 100      -7.542  26.663  37.756  1.00 29.84           C  
ANISOU  679  CE  LYS A 100     3917   4529   2891     61    437    569       C  
ATOM    680  NZ  LYS A 100      -8.005  25.883  38.922  1.00 32.81           N  
ANISOU  680  NZ  LYS A 100     4380   4904   3182     31    522    619       N  
ATOM    681  N   ALA A 101      -6.633  32.599  35.909  1.00 22.92           N  
ANISOU  681  N   ALA A 101     2823   3698   2186    160    280    286       N  
ATOM    682  CA  ALA A 101      -7.788  33.462  35.604  1.00 24.35           C  
ANISOU  682  CA  ALA A 101     2941   3865   2446    164    323    242       C  
ATOM    683  C   ALA A 101      -7.816  33.866  34.105  1.00 23.34           C  
ANISOU  683  C   ALA A 101     2762   3696   2412    176    265    243       C  
ATOM    684  O   ALA A 101      -8.888  33.922  33.488  1.00 24.35           O  
ANISOU  684  O   ALA A 101     2832   3805   2617    178    281    238       O  
ATOM    685  CB  ALA A 101      -7.822  34.694  36.505  1.00 25.52           C  
ANISOU  685  CB  ALA A 101     3098   4032   2565    178    354    173       C  
ATOM    686  N   ASP A 102      -6.626  34.134  33.537  1.00 22.96           N  
ANISOU  686  N   ASP A 102     2736   3634   2353    183    200    247       N  
ATOM    687  CA  ASP A 102      -6.483  34.401  32.124  1.00 22.42           C  
ANISOU  687  CA  ASP A 102     2642   3528   2349    187    149    258       C  
ATOM    688  C   ASP A 102      -7.014  33.212  31.337  1.00 22.17           C  
ANISOU  688  C   ASP A 102     2587   3487   2348    171    142    303       C  
ATOM    689  O   ASP A 102      -7.796  33.374  30.375  1.00 22.84           O  
ANISOU  689  O   ASP A 102     2630   3549   2497    176    127    304       O  
ATOM    690  CB  ASP A 102      -5.017  34.609  31.710  1.00 22.92           C  
ANISOU  690  CB  ASP A 102     2737   3583   2389    184     97    256       C  
ATOM    691  CG  ASP A 102      -4.443  35.942  32.124  1.00 24.62           C  
ANISOU  691  CG  ASP A 102     2966   3792   2598    193     94    202       C  
ATOM    692  OD1 ASP A 102      -5.198  36.932  32.251  1.00 22.62           O  
ANISOU  692  OD1 ASP A 102     2695   3519   2380    209    119    169       O  
ATOM    693  OD2 ASP A 102      -3.203  35.979  32.319  1.00 23.33           O  
ANISOU  693  OD2 ASP A 102     2825   3640   2399    185     65    186       O  
ATOM    694  N   LEU A 103      -6.577  32.013  31.725  1.00 21.55           N  
ANISOU  694  N   LEU A 103     2538   3423   2225    154    148    339       N  
ATOM    695  CA  LEU A 103      -6.895  30.802  30.944  1.00 22.28           C  
ANISOU  695  CA  LEU A 103     2617   3501   2350    133    140    378       C  
ATOM    696  C   LEU A 103      -8.378  30.472  30.971  1.00 23.79           C  
ANISOU  696  C   LEU A 103     2758   3690   2591    118    190    375       C  
ATOM    697  O   LEU A 103      -8.931  30.082  29.963  1.00 23.56           O  
ANISOU  697  O   LEU A 103     2688   3644   2618    108    169    379       O  
ATOM    698  CB  LEU A 103      -6.111  29.583  31.431  1.00 22.54           C  
ANISOU  698  CB  LEU A 103     2697   3537   2331    123    138    418       C  
ATOM    699  CG  LEU A 103      -4.607  29.688  31.258  1.00 19.76           C  
ANISOU  699  CG  LEU A 103     2375   3186   1948    138     82    414       C  
ATOM    700  CD1 LEU A 103      -3.864  28.495  31.961  1.00 25.06           C  
ANISOU  700  CD1 LEU A 103     3093   3859   2568    144     73    454       C  
ATOM    701  CD2 LEU A 103      -4.199  29.784  29.783  1.00 19.35           C  
ANISOU  701  CD2 LEU A 103     2299   3108   1945    132     40    407       C  
ATOM    702  N   ILE A 104      -8.996  30.608  32.128  1.00 24.05           N  
ANISOU  702  N   ILE A 104     2793   3745   2601    114    256    360       N  
ATOM    703  CA  ILE A 104     -10.378  30.170  32.288  1.00 25.95           C  
ANISOU  703  CA  ILE A 104     2980   3986   2894     90    320    351       C  
ATOM    704  C   ILE A 104     -11.342  31.261  31.875  1.00 27.72           C  
ANISOU  704  C   ILE A 104     3128   4208   3195    115    317    298       C  
ATOM    705  O   ILE A 104     -12.337  30.984  31.151  1.00 29.82           O  
ANISOU  705  O   ILE A 104     3323   4465   3543    106    313    286       O  
ATOM    706  CB  ILE A 104     -10.623  29.689  33.707  1.00 25.93           C  
ANISOU  706  CB  ILE A 104     3020   4005   2827     67    408    361       C  
ATOM    707  CG1 ILE A 104      -9.715  28.478  33.967  1.00 25.77           C  
ANISOU  707  CG1 ILE A 104     3078   3975   2740     51    394    425       C  
ATOM    708  CG2 ILE A 104     -12.147  29.336  33.914  1.00 28.33           C  
ANISOU  708  CG2 ILE A 104     3256   4311   3198     33    495    337       C  
ATOM    709  CD1 ILE A 104      -9.597  28.144  35.428  1.00 28.63           C  
ANISOU  709  CD1 ILE A 104     3517   4358   3004     40    459    448       C  
ATOM    710  N   ASN A 105     -11.062  32.499  32.303  1.00 28.04           N  
ANISOU  710  N   ASN A 105     3181   4254   3219    147    314    264       N  
ATOM    711  CA  ASN A 105     -12.008  33.608  32.119  1.00 28.42           C  
ANISOU  711  CA  ASN A 105     3161   4292   3344    179    319    210       C  
ATOM    712  C   ASN A 105     -11.562  34.816  31.280  1.00 27.21           C  
ANISOU  712  C   ASN A 105     3013   4107   3220    222    243    198       C  
ATOM    713  O   ASN A 105     -12.299  35.229  30.361  1.00 27.64           O  
ANISOU  713  O   ASN A 105     3012   4137   3354    249    200    188       O  
ATOM    714  CB  ASN A 105     -12.453  34.150  33.468  1.00 30.40           C  
ANISOU  714  CB  ASN A 105     3411   4567   3573    181    406    162       C  
ATOM    715  CG  ASN A 105     -13.445  33.252  34.167  1.00 37.08           C  
ANISOU  715  CG  ASN A 105     4225   5437   4428    140    501    156       C  
ATOM    716  OD1 ASN A 105     -14.403  32.748  33.547  1.00 46.59           O  
ANISOU  716  OD1 ASN A 105     5353   6633   5717    127    506    151       O  
ATOM    717  ND2 ASN A 105     -13.262  33.078  35.464  1.00 40.46           N  
ANISOU  717  ND2 ASN A 105     4710   5894   4769    117    579    153       N  
ATOM    718  N   ASN A 106     -10.416  35.411  31.608  1.00 25.41           N  
ANISOU  718  N   ASN A 106     2849   3875   2931    229    227    197       N  
ATOM    719  CA  ASN A 106     -10.121  36.771  31.141  1.00 25.25           C  
ANISOU  719  CA  ASN A 106     2836   3815   2942    264    186    173       C  
ATOM    720  C   ASN A 106      -9.914  36.806  29.613  1.00 23.00           C  
ANISOU  720  C   ASN A 106     2555   3494   2690    273    107    211       C  
ATOM    721  O   ASN A 106     -10.399  37.711  28.948  1.00 23.13           O  
ANISOU  721  O   ASN A 106     2553   3470   2763    309     71    201       O  
ATOM    722  CB  ASN A 106      -8.881  37.404  31.788  1.00 25.00           C  
ANISOU  722  CB  ASN A 106     2868   3786   2845    259    187    154       C  
ATOM    723  CG  ASN A 106      -8.965  37.518  33.293  1.00 29.51           C  
ANISOU  723  CG  ASN A 106     3452   4396   3365    252    256    111       C  
ATOM    724  OD1 ASN A 106     -10.049  37.651  33.861  1.00 29.80           O  
ANISOU  724  OD1 ASN A 106     3447   4443   3433    261    314     78       O  
ATOM    725  ND2 ASN A 106      -7.773  37.510  33.950  1.00 33.23           N  
ANISOU  725  ND2 ASN A 106     3980   4890   3754    237    247    105       N  
ATOM    726  N   LEU A 107      -9.149  35.849  29.087  1.00 22.90           N  
ANISOU  726  N   LEU A 107     2575   3492   2635    241     80    253       N  
ATOM    727  CA  LEU A 107      -8.853  35.858  27.640  1.00 23.15           C  
ANISOU  727  CA  LEU A 107     2623   3493   2680    242     13    284       C  
ATOM    728  C   LEU A 107     -10.130  35.694  26.794  1.00 23.52           C  
ANISOU  728  C   LEU A 107     2613   3532   2792    262    -21    289       C  
ATOM    729  O   LEU A 107     -10.303  36.356  25.739  1.00 24.20           O  
ANISOU  729  O   LEU A 107     2709   3583   2903    288    -81    301       O  
ATOM    730  CB  LEU A 107      -7.826  34.797  27.307  1.00 22.34           C  
ANISOU  730  CB  LEU A 107     2557   3406   2526    205      2    316       C  
ATOM    731  CG  LEU A 107      -6.440  35.052  27.914  1.00 23.31           C  
ANISOU  731  CG  LEU A 107     2728   3535   2594    192     13    306       C  
ATOM    732  CD1 LEU A 107      -5.514  33.868  27.632  1.00 23.87           C  
ANISOU  732  CD1 LEU A 107     2820   3620   2629    163      1    331       C  
ATOM    733  CD2 LEU A 107      -5.859  36.395  27.445  1.00 24.69           C  
ANISOU  733  CD2 LEU A 107     2935   3670   2779    202     -6    289       C  
ATOM    734  N   GLY A 108     -10.974  34.786  27.263  1.00 23.15           N  
ANISOU  734  N   GLY A 108     2511   3516   2768    246     15    279       N  
ATOM    735  CA  GLY A 108     -12.306  34.528  26.700  1.00 26.56           C  
ANISOU  735  CA  GLY A 108     2864   3951   3275    260     -9    265       C  
ATOM    736  C   GLY A 108     -13.175  35.768  26.702  1.00 26.12           C  
ANISOU  736  C   GLY A 108     2762   3872   3289    317    -26    229       C  
ATOM    737  O   GLY A 108     -13.822  36.098  25.671  1.00 28.32           O  
ANISOU  737  O   GLY A 108     3011   4131   3619    353   -101    231       O  
ATOM    738  N   THR A 109     -13.164  36.481  27.826  1.00 27.09           N  
ANISOU  738  N   THR A 109     2886   3995   3413    331     35    195       N  
ATOM    739  CA  THR A 109     -13.938  37.727  27.967  1.00 28.91           C  
ANISOU  739  CA  THR A 109     3072   4194   3718    390     29    152       C  
ATOM    740  C   THR A 109     -13.532  38.757  26.931  1.00 29.62           C  
ANISOU  740  C   THR A 109     3214   4226   3815    433    -54    179       C  
ATOM    741  O   THR A 109     -14.383  39.301  26.176  1.00 29.23           O  
ANISOU  741  O   THR A 109     3123   4146   3837    488   -120    175       O  
ATOM    742  CB  THR A 109     -13.789  38.341  29.382  1.00 29.11           C  
ANISOU  742  CB  THR A 109     3106   4227   3726    390    117    104       C  
ATOM    743  OG1 THR A 109     -14.418  37.449  30.292  1.00 32.01           O  
ANISOU  743  OG1 THR A 109     3425   4644   4093    354    200     79       O  
ATOM    744  CG2 THR A 109     -14.471  39.712  29.460  1.00 30.65           C  
ANISOU  744  CG2 THR A 109     3262   4377   4005    456    109     55       C  
ATOM    745  N   ILE A 110     -12.229  38.998  26.858  1.00 36.66           N  
ANISOU  745  N   ILE A 110     3726   7130   3074   1215   -192   -978       N  
ATOM    746  CA  ILE A 110     -11.689  39.919  25.884  1.00 37.10           C  
ANISOU  746  CA  ILE A 110     3826   6748   3523   1086   -309  -1158       C  
ATOM    747  C   ILE A 110     -12.028  39.457  24.468  1.00 34.98           C  
ANISOU  747  C   ILE A 110     3646   6161   3484    877   -234   -836       C  
ATOM    748  O   ILE A 110     -12.472  40.269  23.639  1.00 37.24           O  
ANISOU  748  O   ILE A 110     3938   6183   4029    837   -248   -878       O  
ATOM    749  CB  ILE A 110     -10.162  40.144  26.126  1.00 39.13           C  
ANISOU  749  CB  ILE A 110     4073   6960   3834   1063   -466  -1373       C  
ATOM    750  CG1 ILE A 110      -9.899  40.689  27.546  1.00 44.68           C  
ANISOU  750  CG1 ILE A 110     4652   8043   4280   1294   -578  -1783       C  
ATOM    751  CG2 ILE A 110      -9.565  41.059  25.088  1.00 38.53           C  
ANISOU  751  CG2 ILE A 110     4021   6414   4205    896   -545  -1489       C  
ATOM    752  CD1 ILE A 110     -10.568  42.007  27.900  1.00 50.31           C  
ANISOU  752  CD1 ILE A 110     5291   8703   5120   1424   -629  -2205       C  
ATOM    753  N   ALA A 111     -11.886  38.160  24.175  1.00 32.33           N  
ANISOU  753  N   ALA A 111     3371   5858   3055    768   -153   -518       N  
ATOM    754  CA  ALA A 111     -12.075  37.626  22.834  1.00 31.50           C  
ANISOU  754  CA  ALA A 111     3338   5494   3138    578   -108   -287       C  
ATOM    755  C   ALA A 111     -13.532  37.715  22.316  1.00 31.62           C  
ANISOU  755  C   ALA A 111     3296   5515   3202    550    -31   -197       C  
ATOM    756  O   ALA A 111     -13.762  37.720  21.081  1.00 31.67           O  
ANISOU  756  O   ALA A 111     3331   5328   3376    433    -43   -106       O  
ATOM    757  CB  ALA A 111     -11.594  36.178  22.768  1.00 30.90           C  
ANISOU  757  CB  ALA A 111     3329   5433   2977    493    -43    -34       C  
ATOM    758  N   LYS A 112     -14.503  37.744  23.222  1.00 32.14           N  
ANISOU  758  N   LYS A 112     3258   5857   3097    669     47   -217       N  
ATOM    759  CA  LYS A 112     -15.910  37.877  22.800  1.00 33.59           C  
ANISOU  759  CA  LYS A 112     3336   6099   3330    659    115   -153       C  
ATOM    760  C   LYS A 112     -16.140  39.094  21.863  1.00 32.78           C  
ANISOU  760  C   LYS A 112     3230   5768   3455    703     19   -283       C  
ATOM    761  O   LYS A 112     -16.706  38.954  20.746  1.00 30.70           O  
ANISOU  761  O   LYS A 112     2945   5415   3303    608     15   -151       O  
ATOM    762  CB  LYS A 112     -16.832  37.882  24.020  1.00 35.72           C  
ANISOU  762  CB  LYS A 112     3460   6746   3367    819    228   -178       C  
ATOM    763  CG  LYS A 112     -18.298  37.622  23.715  1.00 38.63           C  
ANISOU  763  CG  LYS A 112     3665   7254   3759    771    337    -44       C  
ATOM    764  CD  LYS A 112     -19.138  37.425  24.962  1.00 40.91           C  
ANISOU  764  CD  LYS A 112     3785   7968   3791    911    498      0       C  
ATOM    765  CE  LYS A 112     -20.632  37.603  24.642  1.00 45.24           C  
ANISOU  765  CE  LYS A 112     4114   8674   4401    914    579     36       C  
ATOM    766  NZ  LYS A 112     -21.573  37.333  25.763  1.00 49.14           N  
ANISOU  766  NZ  LYS A 112     4393   9624   4654   1029    780    128       N  
ATOM    767  N   SER A 113     -15.676  40.275  22.272  1.00 33.50           N  
ANISOU  767  N   SER A 113     3337   5760   3634    851    -61   -536       N  
ATOM    768  CA  SER A 113     -15.876  41.480  21.452  1.00 34.40           C  
ANISOU  768  CA  SER A 113     3453   5597   4018    916   -127   -607       C  
ATOM    769  C   SER A 113     -15.094  41.414  20.132  1.00 32.18           C  
ANISOU  769  C   SER A 113     3278   5028   3922    752   -170   -428       C  
ATOM    770  O   SER A 113     -15.643  41.702  19.055  1.00 30.91           O  
ANISOU  770  O   SER A 113     3101   4775   3866    755   -173   -274       O  
ATOM    771  CB  SER A 113     -15.522  42.752  22.228  1.00 37.39           C  
ANISOU  771  CB  SER A 113     3819   5858   4529   1094   -196   -952       C  
ATOM    772  OG  SER A 113     -14.230  42.656  22.787  1.00 40.85           O  
ANISOU  772  OG  SER A 113     4312   6260   4949   1031   -263  -1106       O  
ATOM    773  N   GLY A 114     -13.828  40.989  20.194  1.00 31.04           N  
ANISOU  773  N   GLY A 114     3217   4800   3776    633   -198   -431       N  
ATOM    774  CA  GLY A 114     -13.014  40.861  18.979  1.00 29.40           C  
ANISOU  774  CA  GLY A 114     3086   4380   3703    491   -214   -261       C  
ATOM    775  C   GLY A 114     -13.619  39.891  17.984  1.00 26.86           C  
ANISOU  775  C   GLY A 114     2770   4164   3271    396   -172    -36       C  
ATOM    776  O   GLY A 114     -13.577  40.093  16.749  1.00 26.77           O  
ANISOU  776  O   GLY A 114     2777   4058   3335    364   -182    109       O  
ATOM    777  N   THR A 115     -14.139  38.794  18.513  1.00 26.54           N  
ANISOU  777  N   THR A 115     2701   4332   3051    349   -123     -8       N  
ATOM    778  CA  THR A 115     -14.776  37.770  17.674  1.00 26.50           C  
ANISOU  778  CA  THR A 115     2672   4412   2986    228    -94    130       C  
ATOM    779  C   THR A 115     -15.965  38.357  16.944  1.00 27.67           C  
ANISOU  779  C   THR A 115     2710   4639   3163    296   -120    164       C  
ATOM    780  O   THR A 115     -16.125  38.148  15.739  1.00 27.38           O  
ANISOU  780  O   THR A 115     2663   4617   3124    245   -158    246       O  
ATOM    781  CB  THR A 115     -15.230  36.561  18.498  1.00 27.54           C  
ANISOU  781  CB  THR A 115     2764   4699   3002    151    -10    174       C  
ATOM    782  OG1 THR A 115     -14.066  35.855  18.926  1.00 29.55           O  
ANISOU  782  OG1 THR A 115     3126   4878   3223    109      6    202       O  
ATOM    783  CG2 THR A 115     -16.161  35.632  17.649  1.00 29.00           C  
ANISOU  783  CG2 THR A 115     2866   4945   3206      1      9    249       C  
ATOM    784  N   LYS A 116     -16.803  39.088  17.664  1.00 28.85           N  
ANISOU  784  N   LYS A 116     2761   4884   3316    443   -105     87       N  
ATOM    785  CA  LYS A 116     -18.007  39.672  17.036  1.00 30.72           C  
ANISOU  785  CA  LYS A 116     2863   5231   3580    555   -133    126       C  
ATOM    786  C   LYS A 116     -17.600  40.601  15.890  1.00 30.51           C  
ANISOU  786  C   LYS A 116     2899   5018   3677    642   -200    229       C  
ATOM    787  O   LYS A 116     -18.146  40.506  14.773  1.00 30.87           O  
ANISOU  787  O   LYS A 116     2876   5183   3669    655   -245    350       O  
ATOM    788  CB  LYS A 116     -18.841  40.411  18.071  1.00 32.71           C  
ANISOU  788  CB  LYS A 116     3000   5601   3829    749    -96      1       C  
ATOM    789  CG  LYS A 116     -20.137  41.036  17.551  1.00 35.97           C  
ANISOU  789  CG  LYS A 116     3239   6157   4272    915   -122     37       C  
ATOM    790  CD  LYS A 116     -20.765  41.887  18.655  1.00 40.00           C  
ANISOU  790  CD  LYS A 116     3652   6750   4797   1153    -75   -135       C  
ATOM    791  CE  LYS A 116     -22.098  42.481  18.251  1.00 44.21           C  
ANISOU  791  CE  LYS A 116     3982   7458   5359   1360    -92   -104       C  
ATOM    792  NZ  LYS A 116     -22.074  43.258  16.974  1.00 48.46           N  
ANISOU  792  NZ  LYS A 116     4558   7813   6041   1480   -188     52       N  
ATOM    793  N   ALA A 117     -16.642  41.491  16.163  1.00 30.34           N  
ANISOU  793  N   ALA A 117     2985   4723   3818    701   -203    187       N  
ATOM    794  CA  ALA A 117     -16.123  42.430  15.130  1.00 31.13           C  
ANISOU  794  CA  ALA A 117     3144   4591   4092    767   -222    353       C  
ATOM    795  C   ALA A 117     -15.520  41.690  13.927  1.00 30.13           C  
ANISOU  795  C   ALA A 117     3069   4532   3847    632   -225    530       C  
ATOM    796  O   ALA A 117     -15.711  42.098  12.782  1.00 30.46           O  
ANISOU  796  O   ALA A 117     3089   4609   3874    719   -238    738       O  
ATOM    797  CB  ALA A 117     -15.081  43.367  15.734  1.00 31.81           C  
ANISOU  797  CB  ALA A 117     3310   4339   4437    780   -213    242       C  
ATOM    798  N   PHE A 118     -14.796  40.602  14.195  1.00 28.13           N  
ANISOU  798  N   PHE A 118     2875   4321   3491    455   -210    450       N  
ATOM    799  CA  PHE A 118     -14.120  39.843  13.153  1.00 28.10           C  
ANISOU  799  CA  PHE A 118     2920   4378   3377    346   -207    550       C  
ATOM    800  C   PHE A 118     -15.171  39.209  12.257  1.00 28.83           C  
ANISOU  800  C   PHE A 118     2917   4752   3285    353   -255    579       C  
ATOM    801  O   PHE A 118     -15.101  39.302  11.036  1.00 29.65           O  
ANISOU  801  O   PHE A 118     3006   4975   3285    404   -278    709       O  
ATOM    802  CB  PHE A 118     -13.208  38.767  13.787  1.00 26.53           C  
ANISOU  802  CB  PHE A 118     2795   4147   3138    195   -181    432       C  
ATOM    803  CG  PHE A 118     -12.454  37.905  12.794  1.00 25.44           C  
ANISOU  803  CG  PHE A 118     2705   4062   2898    109   -170    478       C  
ATOM    804  CD1 PHE A 118     -11.832  38.443  11.667  1.00 26.82           C  
ANISOU  804  CD1 PHE A 118     2891   4235   3067    154   -149    634       C  
ATOM    805  CD2 PHE A 118     -12.377  36.530  12.997  1.00 26.28           C  
ANISOU  805  CD2 PHE A 118     2838   4222   2924     -1   -164    374       C  
ATOM    806  CE1 PHE A 118     -11.113  37.621  10.774  1.00 27.66           C  
ANISOU  806  CE1 PHE A 118     3024   4447   3038    107   -128    641       C  
ATOM    807  CE2 PHE A 118     -11.660  35.711  12.106  1.00 27.47           C  
ANISOU  807  CE2 PHE A 118     3032   4408   2998    -50   -155    358       C  
ATOM    808  CZ  PHE A 118     -11.026  36.248  11.012  1.00 26.23           C  
ANISOU  808  CZ  PHE A 118     2876   4304   2786     11   -140    468       C  
ATOM    809  N   MET A 119     -16.150  38.578  12.888  1.00 30.13           N  
ANISOU  809  N   MET A 119     2992   5055   3403    303   -268    454       N  
ATOM    810  CA  MET A 119     -17.271  37.960  12.158  1.00 33.15           C  
ANISOU  810  CA  MET A 119     3224   5716   3654    276   -333    418       C  
ATOM    811  C   MET A 119     -17.981  38.933  11.287  1.00 35.12           C  
ANISOU  811  C   MET A 119     3371   6123   3848    481   -398    552       C  
ATOM    812  O   MET A 119     -18.251  38.644  10.119  1.00 37.49           O  
ANISOU  812  O   MET A 119     3598   6664   3981    506   -474    579       O  
ATOM    813  CB  MET A 119     -18.293  37.416  13.131  1.00 35.01           C  
ANISOU  813  CB  MET A 119     3331   6054   3916    199   -305    307       C  
ATOM    814  CG  MET A 119     -17.777  36.318  13.914  1.00 36.68           C  
ANISOU  814  CG  MET A 119     3619   6152   4164     15   -231    239       C  
ATOM    815  SD  MET A 119     -17.315  34.890  12.947  1.00 45.64           S  
ANISOU  815  SD  MET A 119     4797   7271   5272   -184   -264    149       S  
ATOM    816  CE  MET A 119     -17.542  33.771  14.384  1.00 37.18           C  
ANISOU  816  CE  MET A 119     3713   6091   4321   -356   -135    145       C  
ATOM    817  N   GLU A 120     -18.287  40.089  11.854  1.00 35.51           N  
ANISOU  817  N   GLU A 120     3408   6053   4031    657   -373    623       N  
ATOM    818  CA  GLU A 120     -18.927  41.169  11.095  1.00 38.81           C  
ANISOU  818  CA  GLU A 120     3741   6559   4447    912   -420    810       C  
ATOM    819  C   GLU A 120     -18.097  41.593   9.875  1.00 38.71           C  
ANISOU  819  C   GLU A 120     3819   6511   4378    986   -415   1058       C  
ATOM    820  O   GLU A 120     -18.635  41.738   8.770  1.00 40.12           O  
ANISOU  820  O   GLU A 120     3896   6978   4371   1138   -483   1212       O  
ATOM    821  CB  GLU A 120     -19.232  42.341  12.032  1.00 39.40           C  
ANISOU  821  CB  GLU A 120     3815   6407   4747   1094   -376    806       C  
ATOM    822  CG  GLU A 120     -20.411  41.970  12.945  1.00 42.77           C  
ANISOU  822  CG  GLU A 120     4070   7048   5132   1099   -380    613       C  
ATOM    823  CD  GLU A 120     -20.732  42.986  14.049  1.00 44.80           C  
ANISOU  823  CD  GLU A 120     4313   7137   5572   1293   -329    514       C  
ATOM    824  OE1 GLU A 120     -19.878  43.843  14.380  1.00 51.80           O  
ANISOU  824  OE1 GLU A 120     5350   7666   6667   1356   -296    509       O  
ATOM    825  OE2 GLU A 120     -21.855  42.887  14.597  1.00 51.47           O  
ANISOU  825  OE2 GLU A 120     4971   8225   6359   1375   -321    409       O  
ATOM    826  N   ALA A 121     -16.791  41.763  10.096  1.00 36.95           N  
ANISOU  826  N   ALA A 121     3759   5987   4293    888   -331   1100       N  
ATOM    827  CA  ALA A 121     -15.829  42.120   9.043  1.00 37.78           C  
ANISOU  827  CA  ALA A 121     3938   6050   4366    924   -277   1360       C  
ATOM    828  C   ALA A 121     -15.765  41.081   7.920  1.00 37.83           C  
ANISOU  828  C   ALA A 121     3904   6439   4032    874   -327   1340       C  
ATOM    829  O   ALA A 121     -15.703  41.444   6.729  1.00 39.93           O  
ANISOU  829  O   ALA A 121     4135   6920   4118   1031   -323   1595       O  
ATOM    830  CB  ALA A 121     -14.439  42.342   9.651  1.00 35.85           C  
ANISOU  830  CB  ALA A 121     3825   5438   4357    778   -181   1340       C  
ATOM    831  N   LEU A 122     -15.764  39.799   8.293  1.00 35.71           N  
ANISOU  831  N   LEU A 122     3636   6255   3679    674   -367   1043       N  
ATOM    832  CA  LEU A 122     -15.780  38.705   7.320  1.00 36.69           C  
ANISOU  832  CA  LEU A 122     3709   6705   3525    615   -433    909       C  
ATOM    833  C   LEU A 122     -17.042  38.753   6.447  1.00 40.18           C  
ANISOU  833  C   LEU A 122     3962   7571   3733    767   -565    910       C  
ATOM    834  O   LEU A 122     -16.966  38.579   5.229  1.00 41.85           O  
ANISOU  834  O   LEU A 122     4118   8127   3655    874   -617    955       O  
ATOM    835  CB  LEU A 122     -15.635  37.343   8.011  1.00 34.47           C  
ANISOU  835  CB  LEU A 122     3462   6334   3302    372   -440    591       C  
ATOM    836  CG  LEU A 122     -14.281  37.009   8.633  1.00 32.02           C  
ANISOU  836  CG  LEU A 122     3312   5724   3129    251   -338    569       C  
ATOM    837  CD1 LEU A 122     -14.368  35.681   9.415  1.00 31.54           C  
ANISOU  837  CD1 LEU A 122     3273   5563   3149     57   -341    317       C  
ATOM    838  CD2 LEU A 122     -13.130  36.996   7.601  1.00 31.37           C  
ANISOU  838  CD2 LEU A 122     3288   5721   2910    303   -285    673       C  
ATOM    839  N   GLN A 123     -18.187  39.043   7.055  1.00 41.13           N  
ANISOU  839  N   GLN A 123     3959   7718   3949    809   -620    862       N  
ATOM    840  CA  GLN A 123     -19.438  39.197   6.288  1.00 44.42           C  
ANISOU  840  CA  GLN A 123     4150   8570   4157    982   -760    869       C  
ATOM    841  C   GLN A 123     -19.405  40.372   5.296  1.00 47.24           C  
ANISOU  841  C   GLN A 123     4494   9092   4362   1314   -760   1262       C  
ATOM    842  O   GLN A 123     -20.088  40.346   4.252  1.00 50.91           O  
ANISOU  842  O   GLN A 123     4786  10041   4517   1496   -889   1301       O  
ATOM    843  CB  GLN A 123     -20.614  39.361   7.250  1.00 45.79           C  
ANISOU  843  CB  GLN A 123     4174   8728   4497    978   -788    765       C  
ATOM    844  CG  GLN A 123     -20.996  38.054   7.938  1.00 48.27           C  
ANISOU  844  CG  GLN A 123     4409   9040   4893    668   -802    423       C  
ATOM    845  CD  GLN A 123     -21.780  37.149   6.994  1.00 57.08           C  
ANISOU  845  CD  GLN A 123     5293  10589   5807    592   -966    181       C  
ATOM    846  OE1 GLN A 123     -21.247  36.161   6.477  1.00 62.37           O  
ANISOU  846  OE1 GLN A 123     6012  11286   6401    425   -999    -24       O  
ATOM    847  NE2 GLN A 123     -23.039  37.509   6.731  1.00 60.93           N  
ANISOU  847  NE2 GLN A 123     5507  11432   6209    735  -1083    172       N  
ATOM    848  N   ALA A 124     -18.620  41.392   5.637  1.00 45.88           N  
ANISOU  848  N   ALA A 124     4487   8524   4420   1395   -616   1554       N  
ATOM    849  CA  ALA A 124     -18.449  42.597   4.841  1.00 48.77           C  
ANISOU  849  CA  ALA A 124     4870   8900   4758   1690   -557   2013       C  
ATOM    850  C   ALA A 124     -17.339  42.481   3.769  1.00 49.31           C  
ANISOU  850  C   ALA A 124     5020   9110   4605   1707   -472   2236       C  
ATOM    851  O   ALA A 124     -17.131  43.416   2.990  1.00 52.44           O  
ANISOU  851  O   ALA A 124     5421   9558   4947   1951   -392   2690       O  
ATOM    852  CB  ALA A 124     -18.165  43.783   5.783  1.00 48.77           C  
ANISOU  852  CB  ALA A 124     4988   8334   5210   1740   -433   2188       C  
ATOM    853  N   GLY A 125     -16.631  41.350   3.736  1.00 46.77           N  
ANISOU  853  N   GLY A 125     4753   8850   4167   1469   -472   1943       N  
ATOM    854  CA  GLY A 125     -15.578  41.105   2.749  1.00 47.08           C  
ANISOU  854  CA  GLY A 125     4842   9084   3963   1490   -384   2087       C  
ATOM    855  C   GLY A 125     -14.145  40.961   3.234  1.00 44.33           C  
ANISOU  855  C   GLY A 125     4650   8348   3845   1280   -222   2082       C  
ATOM    856  O   GLY A 125     -13.236  40.793   2.404  1.00 43.48           O  
ANISOU  856  O   GLY A 125     4558   8427   3534   1313   -125   2219       O  
ATOM    857  N   ALA A 126     -13.907  41.017   4.556  1.00 40.76           N  
ANISOU  857  N   ALA A 126     4289   7416   3781   1084   -191   1919       N  
ATOM    858  CA  ALA A 126     -12.547  40.828   5.082  1.00 39.50           C  
ANISOU  858  CA  ALA A 126     4242   6938   3830    890    -67   1871       C  
ATOM    859  C   ALA A 126     -12.161  39.361   4.938  1.00 38.14           C  
ANISOU  859  C   ALA A 126     4083   6959   3448    750   -115   1518       C  
ATOM    860  O   ALA A 126     -13.006  38.516   4.676  1.00 38.31           O  
ANISOU  860  O   ALA A 126     4039   7253   3264    747   -247   1258       O  
ATOM    861  CB  ALA A 126     -12.446  41.261   6.556  1.00 37.20           C  
ANISOU  861  CB  ALA A 126     4019   6165   3952    757    -53   1749       C  
ATOM    862  N   ASP A 127     -10.878  39.042   5.078  1.00 38.12           N  
ANISOU  862  N   ASP A 127     4148   6810   3525    636     -9   1494       N  
ATOM    863  CA  ASP A 127     -10.498  37.632   5.080  1.00 36.53           C  
ANISOU  863  CA  ASP A 127     3974   6709   3197    525    -49   1142       C  
ATOM    864  C   ASP A 127      -9.843  37.226   6.379  1.00 32.68           C  
ANISOU  864  C   ASP A 127     3572   5844   3000    346    -24    972       C  
ATOM    865  O   ASP A 127      -9.468  38.062   7.205  1.00 30.99           O  
ANISOU  865  O   ASP A 127     3385   5335   3055    301     28   1098       O  
ATOM    866  CB  ASP A 127      -9.612  37.287   3.890  1.00 39.09           C  
ANISOU  866  CB  ASP A 127     4269   7347   3237    619     35   1202       C  
ATOM    867  CG  ASP A 127      -8.269  37.878   4.015  1.00 39.98           C  
ANISOU  867  CG  ASP A 127     4399   7269   3524    583    210   1450       C  
ATOM    868  OD1 ASP A 127      -8.240  39.124   3.899  1.00 46.18           O  
ANISOU  868  OD1 ASP A 127     5155   7947   4443    640    298   1827       O  
ATOM    869  OD2 ASP A 127      -7.288  37.132   4.278  1.00 36.78           O  
ANISOU  869  OD2 ASP A 127     4021   6790   3165    496    258   1271       O  
ATOM    870  N   ILE A 128      -9.733  35.917   6.542  1.00 31.72           N  
ANISOU  870  N   ILE A 128     3483   5744   2824    261    -69    669       N  
ATOM    871  CA  ILE A 128      -9.185  35.312   7.742  1.00 29.60           C  
ANISOU  871  CA  ILE A 128     3291   5182   2774    132    -54    520       C  
ATOM    872  C   ILE A 128      -7.832  35.866   8.108  1.00 29.48           C  
ANISOU  872  C   ILE A 128     3291   5003   2907    119     49    664       C  
ATOM    873  O   ILE A 128      -7.524  35.966   9.289  1.00 28.14           O  
ANISOU  873  O   ILE A 128     3152   4602   2938     48     44    621       O  
ATOM    874  CB  ILE A 128      -9.196  33.768   7.625  1.00 29.53           C  
ANISOU  874  CB  ILE A 128     3315   5203   2704     76    -95    219       C  
ATOM    875  CG1 ILE A 128     -10.669  33.290   7.719  1.00 29.76           C  
ANISOU  875  CG1 ILE A 128     3294   5287   2726      8   -205     53       C  
ATOM    876  CG2 ILE A 128      -8.305  33.098   8.627  1.00 29.68           C  
ANISOU  876  CG2 ILE A 128     3411   4961   2904     11    -49    147       C  
ATOM    877  CD1 ILE A 128     -10.902  31.851   7.294  1.00 32.04           C  
ANISOU  877  CD1 ILE A 128     3577   5606   2989    -62   -259   -272       C  
ATOM    878  N   SER A 129      -7.014  36.246   7.129  1.00 29.49           N  
ANISOU  878  N   SER A 129     3242   5159   2802    191    146    834       N  
ATOM    879  CA  SER A 129      -5.662  36.746   7.452  1.00 30.07           C  
ANISOU  879  CA  SER A 129     3278   5088   3058    145    254    961       C  
ATOM    880  C   SER A 129      -5.710  38.018   8.321  1.00 30.00           C  
ANISOU  880  C   SER A 129     3251   4791   3357     76    256   1099       C  
ATOM    881  O   SER A 129      -4.709  38.375   8.924  1.00 31.01           O  
ANISOU  881  O   SER A 129     3329   4750   3702     -5    298   1102       O  
ATOM    882  CB  SER A 129      -4.825  36.995   6.183  1.00 31.79           C  
ANISOU  882  CB  SER A 129     3408   5560   3111    230    396   1173       C  
ATOM    883  OG  SER A 129      -5.224  38.185   5.554  1.00 32.31           O  
ANISOU  883  OG  SER A 129     3426   5674   3177    290    460   1511       O  
ATOM    884  N   MET A 130      -6.869  38.678   8.403  1.00 30.46           N  
ANISOU  884  N   MET A 130     3327   4799   3446    118    199   1169       N  
ATOM    885  CA  MET A 130      -7.009  39.905   9.185  1.00 31.09           C  
ANISOU  885  CA  MET A 130     3392   4581   3837     87    197   1247       C  
ATOM    886  C   MET A 130      -7.352  39.680  10.678  1.00 28.62           C  
ANISOU  886  C   MET A 130     3121   4106   3647     29     92    969       C  
ATOM    887  O   MET A 130      -7.443  40.635  11.446  1.00 28.04           O  
ANISOU  887  O   MET A 130     3030   3804   3821     17     72    938       O  
ATOM    888  CB  MET A 130      -8.034  40.809   8.497  1.00 33.15           C  
ANISOU  888  CB  MET A 130     3640   4876   4080    217    203   1489       C  
ATOM    889  CG  MET A 130      -7.594  41.158   7.068  1.00 37.59           C  
ANISOU  889  CG  MET A 130     4147   5640   4498    306    331   1840       C  
ATOM    890  SD  MET A 130      -8.875  41.910   6.108  1.00 43.85           S  
ANISOU  890  SD  MET A 130     4913   6616   5131    534    317   2149       S  
ATOM    891  CE  MET A 130      -9.434  43.093   7.333  1.00 47.22           C  
ANISOU  891  CE  MET A 130     5367   6554   6021    519    276   2119       C  
ATOM    892  N   ILE A 131      -7.421  38.403  11.078  1.00 27.27           N  
ANISOU  892  N   ILE A 131     2997   4052   3312      3     41    770       N  
ATOM    893  CA  ILE A 131      -7.846  37.965  12.412  1.00 24.72           C  
ANISOU  893  CA  ILE A 131     2709   3667   3017    -22    -31    569       C  
ATOM    894  C   ILE A 131      -7.118  38.691  13.554  1.00 24.75           C  
ANISOU  894  C   ILE A 131     2676   3500   3228    -51    -54    472       C  
ATOM    895  O   ILE A 131      -7.736  39.055  14.568  1.00 23.31           O  
ANISOU  895  O   ILE A 131     2492   3270   3093    -18   -108    347       O  
ATOM    896  CB  ILE A 131      -7.704  36.409  12.519  1.00 24.13           C  
ANISOU  896  CB  ILE A 131     2687   3695   2788    -48    -40    451       C  
ATOM    897  CG1 ILE A 131      -8.344  35.844  13.813  1.00 23.61           C  
ANISOU  897  CG1 ILE A 131     2650   3605   2715    -58    -80    337       C  
ATOM    898  CG2 ILE A 131      -6.217  35.990  12.363  1.00 24.19           C  
ANISOU  898  CG2 ILE A 131     2681   3699   2812    -57      6    445       C  
ATOM    899  CD1 ILE A 131      -8.483  34.338  13.805  1.00 21.83           C  
ANISOU  899  CD1 ILE A 131     2478   3408   2409    -91    -66    281       C  
ATOM    900  N   GLY A 132      -5.811  38.924  13.387  1.00 25.96           N  
ANISOU  900  N   GLY A 132     2769   3596   3499   -106    -14    499       N  
ATOM    901  CA  GLY A 132      -4.984  39.587  14.407  1.00 27.37           C  
ANISOU  901  CA  GLY A 132     2866   3643   3890   -155    -61    347       C  
ATOM    902  C   GLY A 132      -5.408  40.994  14.768  1.00 29.25           C  
ANISOU  902  C   GLY A 132     3065   3653   4396   -160    -85    302       C  
ATOM    903  O   GLY A 132      -5.225  41.446  15.907  1.00 29.34           O  
ANISOU  903  O   GLY A 132     3026   3593   4530   -163   -171     54       O  
ATOM    904  N   GLN A 133      -5.977  41.690  13.788  1.00 29.80           N  
ANISOU  904  N   GLN A 133     3151   3619   4552   -134    -13    533       N  
ATOM    905  CA  GLN A 133      -6.490  43.052  13.988  1.00 32.53           C  
ANISOU  905  CA  GLN A 133     3475   3685   5200   -102    -18    535       C  
ATOM    906  C   GLN A 133      -7.623  43.091  15.002  1.00 30.58           C  
ANISOU  906  C   GLN A 133     3270   3475   4873     13   -113    304       C  
ATOM    907  O   GLN A 133      -7.949  44.156  15.544  1.00 32.33           O  
ANISOU  907  O   GLN A 133     3464   3466   5355     63   -144    170       O  
ATOM    908  CB  GLN A 133      -6.945  43.655  12.668  1.00 33.47           C  
ANISOU  908  CB  GLN A 133     3608   3738   5370    -40     89    907       C  
ATOM    909  CG  GLN A 133      -5.858  43.615  11.605  1.00 36.84           C  
ANISOU  909  CG  GLN A 133     3974   4201   5824   -128    220   1182       C  
ATOM    910  CD  GLN A 133      -6.180  44.370  10.344  1.00 40.54           C  
ANISOU  910  CD  GLN A 133     4435   4624   6346    -42    348   1612       C  
ATOM    911  OE1 GLN A 133      -6.740  45.472  10.383  1.00 46.64           O  
ANISOU  911  OE1 GLN A 133     5211   5112   7400     27    366   1732       O  
ATOM    912  NE2 GLN A 133      -5.810  43.787   9.199  1.00 45.04           N  
ANISOU  912  NE2 GLN A 133     4986   5490   6636    -15    446   1857       N  
ATOM    913  N   PHE A 134      -8.240  41.935  15.236  1.00 27.45           N  
ANISOU  913  N   PHE A 134     2928   3361   4141     58   -143    259       N  
ATOM    914  CA  PHE A 134      -9.364  41.821  16.169  1.00 26.87           C  
ANISOU  914  CA  PHE A 134     2866   3399   3945    164   -197     90       C  
ATOM    915  C   PHE A 134      -8.996  41.216  17.516  1.00 26.60           C  
ANISOU  915  C   PHE A 134     2818   3517   3774    166   -255   -156       C  
ATOM    916  O   PHE A 134      -9.869  40.979  18.347  1.00 26.89           O  
ANISOU  916  O   PHE A 134     2850   3714   3654    259   -272   -264       O  
ATOM    917  CB  PHE A 134     -10.511  41.065  15.498  1.00 24.80           C  
ANISOU  917  CB  PHE A 134     2631   3343   3447    208   -173    244       C  
ATOM    918  CG  PHE A 134     -10.937  41.699  14.198  1.00 24.20           C  
ANISOU  918  CG  PHE A 134     2548   3211   3438    263   -137    491       C  
ATOM    919  CD1 PHE A 134     -11.879  42.748  14.181  1.00 27.38           C  
ANISOU  919  CD1 PHE A 134     2915   3510   3979    409   -146    532       C  
ATOM    920  CD2 PHE A 134     -10.342  41.307  13.003  1.00 24.23           C  
ANISOU  920  CD2 PHE A 134     2566   3282   3355    208    -88    693       C  
ATOM    921  CE1 PHE A 134     -12.258  43.330  12.997  1.00 28.46           C  
ANISOU  921  CE1 PHE A 134     3037   3625   4151    505   -112    814       C  
ATOM    922  CE2 PHE A 134     -10.683  41.913  11.806  1.00 27.30           C  
ANISOU  922  CE2 PHE A 134     2936   3690   3748    297    -47    961       C  
ATOM    923  CZ  PHE A 134     -11.647  42.930  11.794  1.00 29.30           C  
ANISOU  923  CZ  PHE A 134     3159   3844   4131    450    -61   1048       C  
ATOM    924  N   GLY A 135      -7.701  40.995  17.711  1.00 26.93           N  
ANISOU  924  N   GLY A 135     2830   3544   3858     83   -278   -219       N  
ATOM    925  CA  GLY A 135      -7.159  40.477  18.959  1.00 26.86           C  
ANISOU  925  CA  GLY A 135     2785   3720   3700    120   -349   -428       C  
ATOM    926  C   GLY A 135      -7.429  39.014  19.240  1.00 25.68           C  
ANISOU  926  C   GLY A 135     2700   3815   3243    158   -316   -314       C  
ATOM    927  O   GLY A 135      -7.288  38.581  20.389  1.00 27.37           O  
ANISOU  927  O   GLY A 135     2891   4231   3279    246   -356   -424       O  
ATOM    928  N   VAL A 136      -7.765  38.231  18.211  1.00 22.69           N  
ANISOU  928  N   VAL A 136     2392   3423   2808    102   -242    -97       N  
ATOM    929  CA  VAL A 136      -8.153  36.817  18.390  1.00 21.32           C  
ANISOU  929  CA  VAL A 136     2278   3387   2434    111   -195      9       C  
ATOM    930  C   VAL A 136      -7.294  35.890  17.483  1.00 19.58           C  
ANISOU  930  C   VAL A 136     2104   3120   2216     52   -160    116       C  
ATOM    931  O   VAL A 136      -7.655  34.744  17.153  1.00 19.38           O  
ANISOU  931  O   VAL A 136     2140   3107   2119     29   -111    201       O  
ATOM    932  CB  VAL A 136      -9.673  36.615  18.239  1.00 20.49           C  
ANISOU  932  CB  VAL A 136     2182   3336   2267    109   -150     76       C  
ATOM    933  CG1 VAL A 136     -10.445  37.353  19.363  1.00 22.80           C  
ANISOU  933  CG1 VAL A 136     2411   3741   2511    217   -167    -48       C  
ATOM    934  CG2 VAL A 136     -10.160  37.052  16.849  1.00 19.18           C  
ANISOU  934  CG2 VAL A 136     2016   3083   2189     59   -143    156       C  
ATOM    935  N   GLY A 137      -6.107  36.391  17.147  1.00 19.87           N  
ANISOU  935  N   GLY A 137     2090   3099   2361     29   -181     83       N  
ATOM    936  CA  GLY A 137      -5.145  35.689  16.310  1.00 19.54           C  
ANISOU  936  CA  GLY A 137     2055   3053   2318      7   -139    155       C  
ATOM    937  C   GLY A 137      -4.724  34.328  16.835  1.00 18.74           C  
ANISOU  937  C   GLY A 137     2000   3018   2103     81   -131    173       C  
ATOM    938  O   GLY A 137      -4.459  33.421  16.053  1.00 18.13           O  
ANISOU  938  O   GLY A 137     1971   2912   2007     85    -79    223       O  
ATOM    939  N   PHE A 138      -4.736  34.137  18.158  1.00 18.05           N  
ANISOU  939  N   PHE A 138     1900   3028   1929    167   -175    139       N  
ATOM    940  CA  PHE A 138      -4.369  32.840  18.718  1.00 17.95           C  
ANISOU  940  CA  PHE A 138     1935   3065   1818    274   -150    233       C  
ATOM    941  C   PHE A 138      -5.172  31.698  18.062  1.00 17.21           C  
ANISOU  941  C   PHE A 138     1958   2828   1751    225    -58    346       C  
ATOM    942  O   PHE A 138      -4.648  30.626  17.816  1.00 16.53           O  
ANISOU  942  O   PHE A 138     1923   2659   1697    280    -17    403       O  
ATOM    943  CB  PHE A 138      -4.658  32.780  20.240  1.00 18.77           C  
ANISOU  943  CB  PHE A 138     2018   3354   1761    397   -184    251       C  
ATOM    944  CG  PHE A 138      -4.608  31.389  20.803  1.00 20.19           C  
ANISOU  944  CG  PHE A 138     2268   3551   1851    517   -116    458       C  
ATOM    945  CD1 PHE A 138      -3.399  30.758  21.035  1.00 18.33           C  
ANISOU  945  CD1 PHE A 138     2007   3372   1585    664   -144    511       C  
ATOM    946  CD2 PHE A 138      -5.786  30.690  21.096  1.00 22.59           C  
ANISOU  946  CD2 PHE A 138     2647   3801   2134    488    -11    629       C  
ATOM    947  CE1 PHE A 138      -3.350  29.470  21.570  1.00 20.43           C  
ANISOU  947  CE1 PHE A 138     2348   3611   1804    810    -69    754       C  
ATOM    948  CE2 PHE A 138      -5.739  29.408  21.641  1.00 20.85           C  
ANISOU  948  CE2 PHE A 138     2491   3538   1894    592     81    878       C  
ATOM    949  CZ  PHE A 138      -4.535  28.782  21.847  1.00 21.79           C  
ANISOU  949  CZ  PHE A 138     2614   3672   1994    763     55    954       C  
ATOM    950  N   TYR A 139      -6.462  31.926  17.837  1.00 18.56           N  
ANISOU  950  N   TYR A 139     2149   3204   1699     44     58    271       N  
ATOM    951  CA  TYR A 139      -7.338  30.842  17.374  1.00 18.83           C  
ANISOU  951  CA  TYR A 139     2152   3296   1707      6     41    266       C  
ATOM    952  C   TYR A 139      -7.046  30.403  15.943  1.00 18.89           C  
ANISOU  952  C   TYR A 139     2175   3339   1662    -60     40    248       C  
ATOM    953  O   TYR A 139      -7.491  29.318  15.534  1.00 20.29           O  
ANISOU  953  O   TYR A 139     2338   3552   1819   -108     32    219       O  
ATOM    954  CB  TYR A 139      -8.829  31.221  17.571  1.00 19.99           C  
ANISOU  954  CB  TYR A 139     2253   3493   1849     42     11    318       C  
ATOM    955  CG  TYR A 139      -9.174  31.466  19.037  1.00 19.36           C  
ANISOU  955  CG  TYR A 139     2154   3392   1812     99     27    316       C  
ATOM    956  CD1 TYR A 139      -9.527  30.432  19.910  1.00 21.60           C  
ANISOU  956  CD1 TYR A 139     2411   3691   2105     80     36    296       C  
ATOM    957  CD2 TYR A 139      -9.069  32.742  19.555  1.00 19.97           C  
ANISOU  957  CD2 TYR A 139     2244   3429   1914    163     36    332       C  
ATOM    958  CE1 TYR A 139      -9.764  30.698  21.265  1.00 23.43           C  
ANISOU  958  CE1 TYR A 139     2630   3916   2358    122     56    294       C  
ATOM    959  CE2 TYR A 139      -9.327  33.015  20.868  1.00 23.39           C  
ANISOU  959  CE2 TYR A 139     2666   3849   2374    209     58    316       C  
ATOM    960  CZ  TYR A 139      -9.682  32.010  21.726  1.00 23.37           C  
ANISOU  960  CZ  TYR A 139     2635   3879   2367    187     70    297       C  
ATOM    961  OH  TYR A 139      -9.919  32.364  23.049  1.00 25.45           O  
ANISOU  961  OH  TYR A 139     2889   4141   2639    225     97    280       O  
ATOM    962  N   SER A 140      -6.293  31.223  15.195  1.00 18.37           N  
ANISOU  962  N   SER A 140     2143   3267   1571    -72     49    261       N  
ATOM    963  CA  SER A 140      -5.775  30.829  13.872  1.00 19.38           C  
ANISOU  963  CA  SER A 140     2291   3435   1637   -145     64    231       C  
ATOM    964  C   SER A 140      -4.886  29.565  13.944  1.00 18.79           C  
ANISOU  964  C   SER A 140     2217   3334   1587   -176    107    138       C  
ATOM    965  O   SER A 140      -4.628  28.945  12.919  1.00 19.84           O  
ANISOU  965  O   SER A 140     2361   3505   1674   -237    127     88       O  
ATOM    966  CB  SER A 140      -5.005  31.990  13.208  1.00 19.64           C  
ANISOU  966  CB  SER A 140     2359   3464   1640   -158     74    267       C  
ATOM    967  OG  SER A 140      -3.707  32.180  13.763  1.00 20.08           O  
ANISOU  967  OG  SER A 140     2428   3459   1743   -147    117    229       O  
ATOM    968  N   ALA A 141      -4.416  29.214  15.160  1.00 18.60           N  
ANISOU  968  N   ALA A 141     2182   3245   1639   -133    121    115       N  
ATOM    969  CA  ALA A 141      -3.664  27.961  15.380  1.00 18.39           C  
ANISOU  969  CA  ALA A 141     2149   3178   1660   -146    150     40       C  
ATOM    970  C   ALA A 141      -4.428  26.763  14.786  1.00 18.35           C  
ANISOU  970  C   ALA A 141     2140   3199   1632   -196    142      1       C  
ATOM    971  O   ALA A 141      -3.830  25.809  14.267  1.00 19.08           O  
ANISOU  971  O   ALA A 141     2240   3272   1738   -228    174    -76       O  
ATOM    972  CB  ALA A 141      -3.432  27.731  16.903  1.00 16.14           C  
ANISOU  972  CB  ALA A 141     1850   2832   1451    -95    141     51       C  
ATOM    973  N   TYR A 142      -5.759  26.832  14.877  1.00 18.51           N  
ANISOU  973  N   TYR A 142     2146   3263   1623   -202    100     50       N  
ATOM    974  CA  TYR A 142      -6.650  25.744  14.428  1.00 19.88           C  
ANISOU  974  CA  TYR A 142     2312   3466   1774   -259     81     22       C  
ATOM    975  C   TYR A 142      -6.725  25.597  12.882  1.00 20.21           C  
ANISOU  975  C   TYR A 142     2374   3576   1730   -334     86    -18       C  
ATOM    976  O   TYR A 142      -7.357  24.661  12.352  1.00 21.42           O  
ANISOU  976  O   TYR A 142     2527   3755   1854   -399     73    -59       O  
ATOM    977  CB  TYR A 142      -8.031  25.843  15.107  1.00 20.47           C  
ANISOU  977  CB  TYR A 142     2351   3578   1850   -246     37     88       C  
ATOM    978  CG  TYR A 142      -7.884  25.501  16.589  1.00 19.28           C  
ANISOU  978  CG  TYR A 142     2189   3363   1774   -202     44    100       C  
ATOM    979  CD1 TYR A 142      -7.883  24.147  17.024  1.00 19.99           C  
ANISOU  979  CD1 TYR A 142     2282   3402   1910   -235     46     66       C  
ATOM    980  CD2 TYR A 142      -7.598  26.474  17.520  1.00 20.62           C  
ANISOU  980  CD2 TYR A 142     2354   3513   1967   -135     49    141       C  
ATOM    981  CE1 TYR A 142      -7.673  23.808  18.349  1.00 19.88           C  
ANISOU  981  CE1 TYR A 142     2264   3334   1955   -204     46     89       C  
ATOM    982  CE2 TYR A 142      -7.396  26.142  18.869  1.00 19.14           C  
ANISOU  982  CE2 TYR A 142     2161   3280   1831   -106     53    151       C  
ATOM    983  CZ  TYR A 142      -7.420  24.799  19.267  1.00 18.64           C  
ANISOU  983  CZ  TYR A 142     2099   3178   1805   -142     50    131       C  
ATOM    984  OH  TYR A 142      -7.197  24.535  20.592  1.00 19.44           O  
ANISOU  984  OH  TYR A 142     2198   3242   1946   -119     47    156       O  
ATOM    985  N   LEU A 143      -6.107  26.535  12.165  1.00 19.31           N  
ANISOU  985  N   LEU A 143     2278   3494   1566   -337    102     -4       N  
ATOM    986  CA  LEU A 143      -5.935  26.383  10.712  1.00 21.35           C  
ANISOU  986  CA  LEU A 143     2561   3822   1729   -416    118    -49       C  
ATOM    987  C   LEU A 143      -5.060  25.168  10.415  1.00 22.08           C  
ANISOU  987  C   LEU A 143     2669   3870   1850   -449    179   -174       C  
ATOM    988  O   LEU A 143      -5.188  24.514   9.388  1.00 23.71           O  
ANISOU  988  O   LEU A 143     2896   4124   1990   -526    194   -246       O  
ATOM    989  CB  LEU A 143      -5.294  27.622  10.113  1.00 22.22           C  
ANISOU  989  CB  LEU A 143     2689   3967   1785   -417    131     -2       C  
ATOM    990  CG  LEU A 143      -6.165  28.894  10.020  1.00 22.93           C  
ANISOU  990  CG  LEU A 143     2773   4103   1835   -395     69    122       C  
ATOM    991  CD1 LEU A 143      -5.300  30.158   9.687  1.00 23.85           C  
ANISOU  991  CD1 LEU A 143     2917   4215   1929   -387     87    173       C  
ATOM    992  CD2 LEU A 143      -7.304  28.685   8.997  1.00 24.56           C  
ANISOU  992  CD2 LEU A 143     2974   4415   1944   -464     14    150       C  
ATOM    993  N   VAL A 144      -4.111  24.922  11.300  1.00 21.56           N  
ANISOU  993  N   VAL A 144     2594   3714   1884   -389    214   -203       N  
ATOM    994  CA  VAL A 144      -3.126  23.889  11.060  1.00 21.93           C  
ANISOU  994  CA  VAL A 144     2646   3705   1980   -398    275   -318       C  
ATOM    995  C   VAL A 144      -3.071  22.764  12.098  1.00 22.41           C  
ANISOU  995  C   VAL A 144     2695   3658   2160   -357    269   -347       C  
ATOM    996  O   VAL A 144      -2.467  21.728  11.798  1.00 21.55           O  
ANISOU  996  O   VAL A 144     2592   3493   2102   -366    312   -448       O  
ATOM    997  CB  VAL A 144      -1.701  24.488  10.865  1.00 22.97           C  
ANISOU  997  CB  VAL A 144     2769   3834   2126   -373    335   -344       C  
ATOM    998  CG1 VAL A 144      -1.611  25.350   9.552  1.00 22.45           C  
ANISOU  998  CG1 VAL A 144     2724   3878   1928   -442    356   -335       C  
ATOM    999  CG2 VAL A 144      -1.166  25.211  12.156  1.00 22.88           C  
ANISOU  999  CG2 VAL A 144     2732   3764   2196   -293    317   -271       C  
ATOM   1000  N   ALA A 145      -3.583  23.022  13.312  1.00 21.33           N  
ANISOU 1000  N   ALA A 145     2543   3491   2072   -309    221   -260       N  
ATOM   1001  CA  ALA A 145      -3.453  22.126  14.475  1.00 21.69           C  
ANISOU 1001  CA  ALA A 145     2578   3437   2225   -270    208   -257       C  
ATOM   1002  C   ALA A 145      -4.792  21.410  14.724  1.00 22.46           C  
ANISOU 1002  C   ALA A 145     2680   3537   2315   -313    163   -231       C  
ATOM   1003  O   ALA A 145      -5.826  22.079  14.808  1.00 23.18           O  
ANISOU 1003  O   ALA A 145     2759   3703   2345   -326    126   -161       O  
ATOM   1004  CB  ALA A 145      -3.070  22.933  15.743  1.00 19.60           C  
ANISOU 1004  CB  ALA A 145     2292   3151   2003   -200    188   -176       C  
ATOM   1005  N   GLU A 146      -4.754  20.090  14.907  1.00 22.74           N  
ANISOU 1005  N   GLU A 146     2729   3488   2422   -333    166   -283       N  
ATOM   1006  CA  GLU A 146      -5.928  19.297  15.367  1.00 23.52           C  
ANISOU 1006  CA  GLU A 146     2832   3571   2534   -380    123   -250       C  
ATOM   1007  C   GLU A 146      -6.164  19.464  16.889  1.00 22.79           C  
ANISOU 1007  C   GLU A 146     2718   3453   2490   -334     89   -149       C  
ATOM   1008  O   GLU A 146      -7.271  19.290  17.380  1.00 22.32           O  
ANISOU 1008  O   GLU A 146     2646   3424   2411   -370     54    -93       O  
ATOM   1009  CB  GLU A 146      -5.757  17.800  15.003  1.00 23.36           C  
ANISOU 1009  CB  GLU A 146     2844   3451   2582   -425    138   -342       C  
ATOM   1010  CG  GLU A 146      -4.569  17.093  15.659  1.00 26.29           C  
ANISOU 1010  CG  GLU A 146     3220   3687   3084   -358    159   -369       C  
ATOM   1011  CD  GLU A 146      -4.369  15.640  15.210  1.00 28.63           C  
ANISOU 1011  CD  GLU A 146     3551   3864   3462   -392    179   -470       C  
ATOM   1012  OE1 GLU A 146      -5.077  15.188  14.287  1.00 34.14           O  
ANISOU 1012  OE1 GLU A 146     4277   4589   4105   -477    184   -539       O  
ATOM   1013  OE2 GLU A 146      -3.498  14.959  15.806  1.00 31.58           O  
ANISOU 1013  OE2 GLU A 146     3924   4113   3962   -332    185   -480       O  
ATOM   1014  N   LYS A 147      -5.083  19.766  17.597  1.00 22.06           N  
ANISOU 1014  N   LYS A 147     2618   3310   2454   -263    101   -133       N  
ATOM   1015  CA  LYS A 147      -5.061  19.963  19.047  1.00 21.04           C  
ANISOU 1015  CA  LYS A 147     2474   3159   2360   -221     72    -47       C  
ATOM   1016  C   LYS A 147      -3.991  21.015  19.351  1.00 19.93           C  
ANISOU 1016  C   LYS A 147     2320   3031   2222   -154     88    -36       C  
ATOM   1017  O   LYS A 147      -2.891  20.999  18.785  1.00 20.29           O  
ANISOU 1017  O   LYS A 147     2363   3045   2300   -131    120    -95       O  
ATOM   1018  CB  LYS A 147      -4.699  18.660  19.782  1.00 20.63           C  
ANISOU 1018  CB  LYS A 147     2436   2992   2411   -220     54    -40       C  
ATOM   1019  CG  LYS A 147      -4.755  18.765  21.322  1.00 22.58           C  
ANISOU 1019  CG  LYS A 147     2672   3230   2676   -195     18     60       C  
ATOM   1020  CD  LYS A 147      -4.792  17.404  22.003  1.00 22.51           C  
ANISOU 1020  CD  LYS A 147     2683   3117   2753   -220    -14     93       C  
ATOM   1021  CE  LYS A 147      -3.469  16.715  21.961  1.00 24.35           C  
ANISOU 1021  CE  LYS A 147     2921   3234   3099   -168    -11     56       C  
ATOM   1022  NZ  LYS A 147      -3.557  15.322  22.522  1.00 26.38           N  
ANISOU 1022  NZ  LYS A 147     3203   3367   3452   -192    -48     93       N  
ATOM   1023  N   VAL A 148      -4.308  21.890  20.289  1.00 19.61           N  
ANISOU 1023  N   VAL A 148     2266   3035   2149   -128     69     36       N  
ATOM   1024  CA  VAL A 148      -3.342  22.875  20.760  1.00 18.50           C  
ANISOU 1024  CA  VAL A 148     2117   2899   2012    -76     76     50       C  
ATOM   1025  C   VAL A 148      -3.198  22.688  22.260  1.00 18.74           C  
ANISOU 1025  C   VAL A 148     2143   2904   2075    -55     44    111       C  
ATOM   1026  O   VAL A 148      -4.199  22.639  22.981  1.00 17.72           O  
ANISOU 1026  O   VAL A 148     2013   2807   1913    -75     25    162       O  
ATOM   1027  CB  VAL A 148      -3.741  24.326  20.398  1.00 18.82           C  
ANISOU 1027  CB  VAL A 148     2156   3017   1976    -66     86     66       C  
ATOM   1028  CG1 VAL A 148      -2.677  25.317  20.966  1.00 18.93           C  
ANISOU 1028  CG1 VAL A 148     2168   3023   2002    -24     92     77       C  
ATOM   1029  CG2 VAL A 148      -3.895  24.537  18.811  1.00 18.95           C  
ANISOU 1029  CG2 VAL A 148     2181   3074   1944    -99    110     19       C  
ATOM   1030  N   THR A 149      -1.953  22.545  22.704  1.00 18.06           N  
ANISOU 1030  N   THR A 149     2047   2767   2050    -21     38    107       N  
ATOM   1031  CA  THR A 149      -1.616  22.411  24.151  1.00 18.40           C  
ANISOU 1031  CA  THR A 149     2085   2792   2115     -5     -3    172       C  
ATOM   1032  C   THR A 149      -0.797  23.642  24.501  1.00 19.03           C  
ANISOU 1032  C   THR A 149     2155   2907   2171     24      1    172       C  
ATOM   1033  O   THR A 149       0.242  23.911  23.879  1.00 19.82           O  
ANISOU 1033  O   THR A 149     2237   2991   2304     44     21    128       O  
ATOM   1034  CB  THR A 149      -0.812  21.117  24.427  1.00 18.62           C  
ANISOU 1034  CB  THR A 149     2104   2724   2246      8    -29    179       C  
ATOM   1035  OG1 THR A 149      -1.465  19.988  23.821  1.00 20.33           O  
ANISOU 1035  OG1 THR A 149     2339   2889   2497    -24    -24    157       O  
ATOM   1036  CG2 THR A 149      -0.654  20.904  25.960  1.00 20.05           C  
ANISOU 1036  CG2 THR A 149     2285   2899   2434     10    -85    269       C  
ATOM   1037  N   VAL A 150      -1.193  24.342  25.541  1.00 18.51           N  
ANISOU 1037  N   VAL A 150     2097   2888   2049     22    -16    216       N  
ATOM   1038  CA  VAL A 150      -0.519  25.570  25.958  1.00 18.33           C  
ANISOU 1038  CA  VAL A 150     2074   2894   1998     39    -14    210       C  
ATOM   1039  C   VAL A 150       0.000  25.383  27.388  1.00 18.13           C  
ANISOU 1039  C   VAL A 150     2045   2870   1974     36    -61    260       C  
ATOM   1040  O   VAL A 150      -0.788  25.160  28.335  1.00 19.27           O  
ANISOU 1040  O   VAL A 150     2203   3045   2073     15    -78    305       O  
ATOM   1041  CB  VAL A 150      -1.417  26.837  25.846  1.00 18.49           C  
ANISOU 1041  CB  VAL A 150     2113   2969   1943     40     13    201       C  
ATOM   1042  CG1 VAL A 150      -0.635  28.054  26.399  1.00 17.20           C  
ANISOU 1042  CG1 VAL A 150     1958   2816   1760     51     11    191       C  
ATOM   1043  CG2 VAL A 150      -1.909  27.098  24.394  1.00 19.07           C  
ANISOU 1043  CG2 VAL A 150     2189   3051   2006     39     46    168       C  
ATOM   1044  N   ILE A 151       1.328  25.422  27.519  1.00 18.70           N  
ANISOU 1044  N   ILE A 151     2091   2918   2096     52    -82    254       N  
ATOM   1045  CA  ILE A 151       2.007  25.383  28.826  1.00 18.85           C  
ANISOU 1045  CA  ILE A 151     2102   2951   2112     45   -138    303       C  
ATOM   1046  C   ILE A 151       2.426  26.823  29.148  1.00 19.11           C  
ANISOU 1046  C   ILE A 151     2143   3029   2088     35   -130    274       C  
ATOM   1047  O   ILE A 151       3.004  27.521  28.321  1.00 20.60           O  
ANISOU 1047  O   ILE A 151     2321   3209   2295     44   -100    227       O  
ATOM   1048  CB  ILE A 151       3.258  24.471  28.836  1.00 19.86           C  
ANISOU 1048  CB  ILE A 151     2181   3023   2341     69   -179    322       C  
ATOM   1049  CG1 ILE A 151       3.005  23.122  28.160  1.00 20.86           C  
ANISOU 1049  CG1 ILE A 151     2302   3077   2549     87   -172    322       C  
ATOM   1050  CG2 ILE A 151       3.761  24.246  30.281  1.00 19.96           C  
ANISOU 1050  CG2 ILE A 151     2186   3058   2342     54   -255    398       C  
ATOM   1051  CD1 ILE A 151       1.816  22.410  28.636  1.00 21.65           C  
ANISOU 1051  CD1 ILE A 151     2439   3171   2617     57   -186    372       C  
ATOM   1052  N   THR A 152       2.092  27.281  30.348  1.00 18.74           N  
ANISOU 1052  N   THR A 152     2122   3030   1967     10   -152    300       N  
ATOM   1053  CA  THR A 152       2.304  28.663  30.680  1.00 18.45           C  
ANISOU 1053  CA  THR A 152     2108   3028   1875     -4   -139    260       C  
ATOM   1054  C   THR A 152       2.624  28.810  32.146  1.00 19.79           C  
ANISOU 1054  C   THR A 152     2289   3246   1985    -41   -188    290       C  
ATOM   1055  O   THR A 152       2.112  28.063  32.995  1.00 21.06           O  
ANISOU 1055  O   THR A 152     2457   3435   2109    -60   -216    345       O  
ATOM   1056  CB  THR A 152       1.142  29.589  30.254  1.00 18.72           C  
ANISOU 1056  CB  THR A 152     2179   3074   1858      6    -80    219       C  
ATOM   1057  OG1 THR A 152       1.559  30.978  30.280  1.00 19.67           O  
ANISOU 1057  OG1 THR A 152     2324   3195   1957      0    -64    172       O  
ATOM   1058  CG2 THR A 152      -0.114  29.361  31.110  1.00 17.90           C  
ANISOU 1058  CG2 THR A 152     2096   3018   1687     -4    -71    243       C  
ATOM   1059  N   LYS A 153       3.470  29.785  32.408  1.00 19.17           N  
ANISOU 1059  N   LYS A 153     2212   3180   1890    -60   -200    256       N  
ATOM   1060  CA  LYS A 153       3.885  30.159  33.776  1.00 20.34           C  
ANISOU 1060  CA  LYS A 153     2376   3386   1966   -109   -249    268       C  
ATOM   1061  C   LYS A 153       4.011  31.682  33.900  1.00 20.79           C  
ANISOU 1061  C   LYS A 153     2473   3452   1976   -133   -219    191       C  
ATOM   1062  O   LYS A 153       4.823  32.296  33.226  1.00 20.44           O  
ANISOU 1062  O   LYS A 153     2413   3373   1979   -135   -213    158       O  
ATOM   1063  CB  LYS A 153       5.210  29.476  34.103  1.00 21.11           C  
ANISOU 1063  CB  LYS A 153     2416   3486   2117   -120   -328    320       C  
ATOM   1064  CG  LYS A 153       5.853  29.886  35.452  1.00 21.80           C  
ANISOU 1064  CG  LYS A 153     2512   3644   2128   -182   -395    337       C  
ATOM   1065  CD  LYS A 153       5.037  29.366  36.650  1.00 24.72           C  
ANISOU 1065  CD  LYS A 153     2918   4074   2398   -217   -421    391       C  
ATOM   1066  CE  LYS A 153       5.684  29.618  37.992  1.00 25.69           C  
ANISOU 1066  CE  LYS A 153     3050   4280   2432   -288   -496    417       C  
ATOM   1067  NZ  LYS A 153       5.545  31.033  38.464  1.00 25.94           N  
ANISOU 1067  NZ  LYS A 153     3137   4353   2367   -336   -459    319       N  
ATOM   1068  N   HIS A 154       3.160  32.249  34.746  1.00 21.90           N  
ANISOU 1068  N   HIS A 154     2665   3633   2024   -153   -195    161       N  
ATOM   1069  CA  HIS A 154       3.166  33.667  35.122  1.00 21.76           C  
ANISOU 1069  CA  HIS A 154     2697   3616   1954   -178   -167     80       C  
ATOM   1070  C   HIS A 154       3.760  33.795  36.532  1.00 23.19           C  
ANISOU 1070  C   HIS A 154     2894   3869   2047   -250   -223     79       C  
ATOM   1071  O   HIS A 154       3.565  32.942  37.407  1.00 23.08           O  
ANISOU 1071  O   HIS A 154     2873   3920   1976   -275   -262    136       O  
ATOM   1072  CB  HIS A 154       1.702  34.172  35.063  1.00 21.98           C  
ANISOU 1072  CB  HIS A 154     2765   3641   1945   -140    -91     36       C  
ATOM   1073  CG  HIS A 154       1.527  35.653  35.235  1.00 22.26           C  
ANISOU 1073  CG  HIS A 154     2856   3647   1955   -143    -48    -56       C  
ATOM   1074  ND1 HIS A 154       1.716  36.302  36.436  1.00 27.54           N  
ANISOU 1074  ND1 HIS A 154     3568   4358   2538   -197    -55   -114       N  
ATOM   1075  CD2 HIS A 154       1.108  36.600  34.357  1.00 25.35           C  
ANISOU 1075  CD2 HIS A 154     3270   3965   2396    -99      4   -101       C  
ATOM   1076  CE1 HIS A 154       1.465  37.591  36.282  1.00 28.16           C  
ANISOU 1076  CE1 HIS A 154     3696   4378   2626   -182     -6   -199       C  
ATOM   1077  NE2 HIS A 154       1.075  37.795  35.031  1.00 26.29           N  
ANISOU 1077  NE2 HIS A 154     3447   4068   2475   -119     28   -185       N  
ATOM   1078  N   ASN A 155       4.479  34.882  36.763  1.00 23.77           N  
ANISOU 1078  N   ASN A 155     2993   3933   2104   -293   -232     15       N  
ATOM   1079  CA  ASN A 155       4.991  35.161  38.086  1.00 26.28           C  
ANISOU 1079  CA  ASN A 155     3335   4326   2324   -373   -284     -2       C  
ATOM   1080  C   ASN A 155       3.849  35.115  39.115  1.00 27.53           C  
ANISOU 1080  C   ASN A 155     3542   4553   2365   -387   -249    -25       C  
ATOM   1081  O   ASN A 155       2.723  35.509  38.825  1.00 25.72           O  
ANISOU 1081  O   ASN A 155     3343   4298   2133   -338   -167    -74       O  
ATOM   1082  CB  ASN A 155       5.644  36.541  38.128  1.00 26.99           C  
ANISOU 1082  CB  ASN A 155     3464   4383   2408   -421   -277    -94       C  
ATOM   1083  CG  ASN A 155       7.010  36.606  37.432  1.00 28.16           C  
ANISOU 1083  CG  ASN A 155     3555   4499   2646   -442   -326    -69       C  
ATOM   1084  OD1 ASN A 155       7.740  35.617  37.305  1.00 27.90           O  
ANISOU 1084  OD1 ASN A 155     3447   4495   2660   -437   -387     13       O  
ATOM   1085  ND2 ASN A 155       7.373  37.813  37.026  1.00 26.45           N  
ANISOU 1085  ND2 ASN A 155     3374   4222   2455   -469   -298   -141       N  
ATOM   1086  N   ASP A 156       4.146  34.549  40.282  1.00 29.13           N  
ANISOU 1086  N   ASP A 156     3743   4853   2474   -453   -313     22       N  
ATOM   1087  CA  ASP A 156       3.167  34.484  41.400  1.00 31.35           C  
ANISOU 1087  CA  ASP A 156     4068   5225   2618   -488   -281      3       C  
ATOM   1088  C   ASP A 156       1.962  33.577  41.125  1.00 31.00           C  
ANISOU 1088  C   ASP A 156     4006   5188   2586   -435   -233     60       C  
ATOM   1089  O   ASP A 156       0.979  33.623  41.850  1.00 33.27           O  
ANISOU 1089  O   ASP A 156     4322   5545   2772   -454   -180     33       O  
ATOM   1090  CB  ASP A 156       2.663  35.887  41.758  1.00 32.83           C  
ANISOU 1090  CB  ASP A 156     4325   5405   2742   -501   -201   -142       C  
ATOM   1091  CG  ASP A 156       3.806  36.857  42.032  1.00 37.12           C  
ANISOU 1091  CG  ASP A 156     4898   5934   3273   -568   -246   -210       C  
ATOM   1092  OD1 ASP A 156       4.606  36.580  42.951  1.00 39.30           O  
ANISOU 1092  OD1 ASP A 156     5169   6297   3466   -655   -330   -176       O  
ATOM   1093  OD2 ASP A 156       3.906  37.873  41.302  1.00 42.14           O  
ANISOU 1093  OD2 ASP A 156     5557   6470   3984   -537   -201   -289       O  
ATOM   1094  N   ASP A 157       2.016  32.763  40.076  1.00 28.66           N  
ANISOU 1094  N   ASP A 157     3659   4823   2408   -375   -246    133       N  
ATOM   1095  CA  ASP A 157       1.002  31.724  39.881  1.00 28.28           C  
ANISOU 1095  CA  ASP A 157     3589   4784   2370   -345   -220    202       C  
ATOM   1096  C   ASP A 157       1.746  30.440  39.498  1.00 27.73           C  
ANISOU 1096  C   ASP A 157     3469   4680   2388   -336   -302    319       C  
ATOM   1097  O   ASP A 157       2.977  30.457  39.280  1.00 26.53           O  
ANISOU 1097  O   ASP A 157     3288   4496   2295   -338   -365    335       O  
ATOM   1098  CB  ASP A 157      -0.016  32.169  38.829  1.00 27.00           C  
ANISOU 1098  CB  ASP A 157     3426   4561   2271   -269   -129    144       C  
ATOM   1099  CG  ASP A 157      -1.389  31.482  38.955  1.00 28.83           C  
ANISOU 1099  CG  ASP A 157     3646   4838   2468   -258    -79    178       C  
ATOM   1100  OD1 ASP A 157      -1.545  30.486  39.722  1.00 28.07           O  
ANISOU 1100  OD1 ASP A 157     3544   4808   2314   -309   -116    262       O  
ATOM   1101  OD2 ASP A 157      -2.329  31.987  38.264  1.00 27.50           O  
ANISOU 1101  OD2 ASP A 157     3472   4640   2335   -200     -5    125       O  
ATOM   1102  N   GLU A 158       1.000  29.345  39.400  1.00 26.82           N  
ANISOU 1102  N   GLU A 158     3338   4565   2287   -325   -298    395       N  
ATOM   1103  CA  GLU A 158       1.565  28.033  39.114  1.00 27.76           C  
ANISOU 1103  CA  GLU A 158     3416   4637   2495   -313   -371    504       C  
ATOM   1104  C   GLU A 158       1.735  27.829  37.624  1.00 25.89           C  
ANISOU 1104  C   GLU A 158     3143   4293   2399   -238   -345    482       C  
ATOM   1105  O   GLU A 158       1.194  28.595  36.816  1.00 25.07           O  
ANISOU 1105  O   GLU A 158     3049   4161   2313   -200   -271    401       O  
ATOM   1106  CB  GLU A 158       0.606  26.948  39.637  1.00 30.50           C  
ANISOU 1106  CB  GLU A 158     3772   5021   2797   -345   -374    592       C  
ATOM   1107  CG  GLU A 158       0.460  26.992  41.117  1.00 36.69           C  
ANISOU 1107  CG  GLU A 158     4589   5923   3429   -431   -403    630       C  
ATOM   1108  CD  GLU A 158       1.774  26.757  41.812  1.00 44.99           C  
ANISOU 1108  CD  GLU A 158     5629   6995   4469   -470   -516    699       C  
ATOM   1109  OE1 GLU A 158       2.443  25.739  41.501  1.00 50.48           O  
ANISOU 1109  OE1 GLU A 158     6286   7624   5272   -444   -592    797       O  
ATOM   1110  OE2 GLU A 158       2.161  27.598  42.665  1.00 51.60           O  
ANISOU 1110  OE2 GLU A 158     6493   7917   5197   -526   -531    653       O  
ATOM   1111  N   GLN A 159       2.425  26.755  37.246  1.00 23.69           N  
ANISOU 1111  N   GLN A 159     2824   3955   2222   -215   -404    556       N  
ATOM   1112  CA  GLN A 159       2.519  26.403  35.812  1.00 23.38           C  
ANISOU 1112  CA  GLN A 159     2753   3821   2309   -150   -371    529       C  
ATOM   1113  C   GLN A 159       1.303  25.587  35.424  1.00 22.66           C  
ANISOU 1113  C   GLN A 159     2674   3707   2230   -143   -332    555       C  
ATOM   1114  O   GLN A 159       0.986  24.599  36.107  1.00 25.15           O  
ANISOU 1114  O   GLN A 159     2996   4032   2528   -176   -373    642       O  
ATOM   1115  CB  GLN A 159       3.768  25.562  35.545  1.00 23.19           C  
ANISOU 1115  CB  GLN A 159     2674   3737   2399   -122   -441    582       C  
ATOM   1116  CG  GLN A 159       4.131  25.297  34.119  1.00 22.47           C  
ANISOU 1116  CG  GLN A 159     2545   3560   2432    -61   -404    537       C  
ATOM   1117  CD  GLN A 159       5.573  24.822  33.986  1.00 25.25           C  
ANISOU 1117  CD  GLN A 159     2830   3874   2891    -30   -464    565       C  
ATOM   1118  OE1 GLN A 159       6.492  25.492  34.468  1.00 26.84           O  
ANISOU 1118  OE1 GLN A 159     3005   4120   3071    -50   -503    559       O  
ATOM   1119  NE2 GLN A 159       5.774  23.671  33.355  1.00 26.47           N  
ANISOU 1119  NE2 GLN A 159     2950   3945   3162     17   -473    590       N  
ATOM   1120  N   TYR A 160       0.625  25.981  34.351  1.00 21.13           N  
ANISOU 1120  N   TYR A 160     2483   3484   2060   -109   -260    488       N  
ATOM   1121  CA  TYR A 160      -0.611  25.331  33.905  1.00 20.75           C  
ANISOU 1121  CA  TYR A 160     2440   3426   2016   -109   -222    501       C  
ATOM   1122  C   TYR A 160      -0.455  24.764  32.512  1.00 20.47           C  
ANISOU 1122  C   TYR A 160     2382   3305   2089    -68   -206    478       C  
ATOM   1123  O   TYR A 160       0.335  25.270  31.717  1.00 18.71           O  
ANISOU 1123  O   TYR A 160     2144   3050   1917    -34   -194    425       O  
ATOM   1124  CB  TYR A 160      -1.774  26.335  33.850  1.00 21.18           C  
ANISOU 1124  CB  TYR A 160     2513   3541   1995   -108   -149    441       C  
ATOM   1125  CG  TYR A 160      -2.115  26.900  35.197  1.00 21.47           C  
ANISOU 1125  CG  TYR A 160     2574   3668   1915   -150   -144    443       C  
ATOM   1126  CD1 TYR A 160      -2.707  26.116  36.160  1.00 24.96           C  
ANISOU 1126  CD1 TYR A 160     3023   4167   2294   -205   -160    514       C  
ATOM   1127  CD2 TYR A 160      -1.769  28.210  35.538  1.00 21.91           C  
ANISOU 1127  CD2 TYR A 160     2650   3752   1921   -144   -123    372       C  
ATOM   1128  CE1 TYR A 160      -3.011  26.615  37.416  1.00 24.99           C  
ANISOU 1128  CE1 TYR A 160     3050   4269   2174   -253   -149    509       C  
ATOM   1129  CE2 TYR A 160      -2.070  28.726  36.799  1.00 23.92           C  
ANISOU 1129  CE2 TYR A 160     2932   4095   2061   -188   -112    357       C  
ATOM   1130  CZ  TYR A 160      -2.665  27.928  37.737  1.00 24.99           C  
ANISOU 1130  CZ  TYR A 160     3071   4300   2123   -242   -124    423       C  
ATOM   1131  OH  TYR A 160      -2.976  28.406  39.009  1.00 26.31           O  
ANISOU 1131  OH  TYR A 160     3267   4570   2160   -296   -106    404       O  
ATOM   1132  N   ALA A 161      -1.231  23.720  32.212  1.00 18.92           N  
ANISOU 1132  N   ALA A 161     2187   3080   1922    -82   -202    512       N  
ATOM   1133  CA  ALA A 161      -1.380  23.230  30.850  1.00 19.63           C  
ANISOU 1133  CA  ALA A 161     2265   3103   2091    -56   -174    472       C  
ATOM   1134  C   ALA A 161      -2.847  23.406  30.497  1.00 20.02           C  
ANISOU 1134  C   ALA A 161     2323   3199   2086    -77   -125    454       C  
ATOM   1135  O   ALA A 161      -3.744  22.845  31.179  1.00 20.22           O  
ANISOU 1135  O   ALA A 161     2355   3258   2071   -122   -131    508       O  
ATOM   1136  CB  ALA A 161      -0.950  21.763  30.746  1.00 20.26           C  
ANISOU 1136  CB  ALA A 161     2337   3092   2267    -57   -219    521       C  
ATOM   1137  N   TRP A 162      -3.094  24.188  29.459  1.00 20.50           N  
ANISOU 1137  N   TRP A 162     2377   3267   2145    -49    -81    388       N  
ATOM   1138  CA  TRP A 162      -4.390  24.351  28.824  1.00 19.67           C  
ANISOU 1138  CA  TRP A 162     2266   3201   2009    -58    -41    368       C  
ATOM   1139  C   TRP A 162      -4.379  23.490  27.565  1.00 19.40           C  
ANISOU 1139  C   TRP A 162     2227   3106   2040    -63    -40    344       C  
ATOM   1140  O   TRP A 162      -3.333  23.334  26.917  1.00 19.22           O  
ANISOU 1140  O   TRP A 162     2203   3024   2076    -39    -44    311       O  
ATOM   1141  CB  TRP A 162      -4.547  25.839  28.433  1.00 19.39           C  
ANISOU 1141  CB  TRP A 162     2229   3205   1933    -21     -4    317       C  
ATOM   1142  CG  TRP A 162      -5.749  26.300  27.667  1.00 18.99           C  
ANISOU 1142  CG  TRP A 162     2162   3196   1857    -12     30    298       C  
ATOM   1143  CD1 TRP A 162      -6.796  27.029  28.156  1.00 19.94           C  
ANISOU 1143  CD1 TRP A 162     2267   3385   1924     -1     58    299       C  
ATOM   1144  CD2 TRP A 162      -5.988  26.178  26.244  1.00 17.94           C  
ANISOU 1144  CD2 TRP A 162     2020   3046   1750     -9     39    272       C  
ATOM   1145  NE1 TRP A 162      -7.665  27.341  27.151  1.00 18.73           N  
ANISOU 1145  NE1 TRP A 162     2089   3254   1771     14     75    286       N  
ATOM   1146  CE2 TRP A 162      -7.208  26.823  25.972  1.00 20.51           C  
ANISOU 1146  CE2 TRP A 162     2323   3434   2038      2     60    273       C  
ATOM   1147  CE3 TRP A 162      -5.294  25.563  25.185  1.00 17.22           C  
ANISOU 1147  CE3 TRP A 162     1936   2901   1707    -18     32    246       C  
ATOM   1148  CZ2 TRP A 162      -7.754  26.877  24.683  1.00 19.73           C  
ANISOU 1148  CZ2 TRP A 162     2209   3348   1940      0     62    261       C  
ATOM   1149  CZ3 TRP A 162      -5.831  25.628  23.889  1.00 19.85           C  
ANISOU 1149  CZ3 TRP A 162     2262   3249   2031    -26     45    221       C  
ATOM   1150  CH2 TRP A 162      -7.055  26.265  23.662  1.00 18.29           C  
ANISOU 1150  CH2 TRP A 162     2043   3118   1789    -21     53    235       C  
ATOM   1151  N   GLU A 163      -5.526  22.936  27.208  1.00 19.50           N  
ANISOU 1151  N   GLU A 163     2232   3139   2040    -99    -30    354       N  
ATOM   1152  CA  GLU A 163      -5.601  22.133  26.006  1.00 19.52           C  
ANISOU 1152  CA  GLU A 163     2235   3089   2091   -117    -27    318       C  
ATOM   1153  C   GLU A 163      -6.958  22.128  25.381  1.00 19.84           C  
ANISOU 1153  C   GLU A 163     2259   3188   2091   -152    -11    312       C  
ATOM   1154  O   GLU A 163      -7.970  22.098  26.067  1.00 19.37           O  
ANISOU 1154  O   GLU A 163     2181   3189   1989   -182     -9    354       O  
ATOM   1155  CB  GLU A 163      -5.128  20.721  26.285  1.00 20.67           C  
ANISOU 1155  CB  GLU A 163     2397   3144   2313   -141    -60    346       C  
ATOM   1156  CG  GLU A 163      -4.950  19.815  25.071  1.00 20.63           C  
ANISOU 1156  CG  GLU A 163     2401   3062   2374   -154    -53    288       C  
ATOM   1157  CD  GLU A 163      -4.237  18.542  25.462  1.00 23.89           C  
ANISOU 1157  CD  GLU A 163     2831   3361   2886   -156    -87    314       C  
ATOM   1158  OE1 GLU A 163      -3.042  18.363  25.098  1.00 23.41           O  
ANISOU 1158  OE1 GLU A 163     2764   3231   2899   -106    -85    273       O  
ATOM   1159  OE2 GLU A 163      -4.866  17.702  26.156  1.00 25.00           O  
ANISOU 1159  OE2 GLU A 163     2986   3478   3036   -206   -116    379       O  
ATOM   1160  N   SER A 164      -6.995  22.159  24.068  1.00 19.29           N  
ANISOU 1160  N   SER A 164     2189   3111   2028   -155      2    259       N  
ATOM   1161  CA  SER A 164      -8.242  22.002  23.355  1.00 19.15           C  
ANISOU 1161  CA  SER A 164     2151   3150   1976   -199      5    254       C  
ATOM   1162  C   SER A 164      -8.070  21.415  21.939  1.00 19.23           C  
ANISOU 1162  C   SER A 164     2176   3126   2005   -230      8    191       C  
ATOM   1163  O   SER A 164      -7.190  21.771  21.235  1.00 19.46           O  
ANISOU 1163  O   SER A 164     2220   3130   2044   -200     24    144       O  
ATOM   1164  CB  SER A 164      -9.005  23.321  23.258  1.00 18.51           C  
ANISOU 1164  CB  SER A 164     2036   3163   1832   -166     20    264       C  
ATOM   1165  OG  SER A 164     -10.226  23.181  22.606  1.00 18.14           O  
ANISOU 1165  OG  SER A 164     1955   3182   1754   -206     14    270       O  
ATOM   1166  N   SER A 165      -8.985  20.536  21.585  1.00 20.03           N  
ANISOU 1166  N   SER A 165     2272   3236   2104   -299     -5    189       N  
ATOM   1167  CA  SER A 165      -9.132  19.979  20.258  1.00 20.52           C  
ANISOU 1167  CA  SER A 165     2347   3287   2162   -348     -4    125       C  
ATOM   1168  C   SER A 165     -10.420  20.577  19.645  1.00 22.30           C  
ANISOU 1168  C   SER A 165     2531   3631   2310   -381    -15    142       C  
ATOM   1169  O   SER A 165     -11.038  20.002  18.805  1.00 23.04           O  
ANISOU 1169  O   SER A 165     2623   3748   2383   -450    -29    112       O  
ATOM   1170  CB  SER A 165      -9.157  18.444  20.275  1.00 22.67           C  
ANISOU 1170  CB  SER A 165     2649   3466   2498   -413    -17    103       C  
ATOM   1171  OG  SER A 165      -7.964  17.912  20.705  1.00 21.79           O  
ANISOU 1171  OG  SER A 165     2568   3241   2468   -372    -12     89       O  
ATOM   1172  N   ALA A 166     -10.782  21.731  20.138  1.00 20.57           N  
ANISOU 1172  N   ALA A 166     2277   3484   2056   -327    -12    190       N  
ATOM   1173  CA  ALA A 166     -11.987  22.421  19.775  1.00 21.56           C  
ANISOU 1173  CA  ALA A 166     2348   3719   2125   -333    -26    222       C  
ATOM   1174  C   ALA A 166     -13.193  21.596  20.204  1.00 23.87           C  
ANISOU 1174  C   ALA A 166     2599   4057   2415   -406    -43    255       C  
ATOM   1175  O   ALA A 166     -13.145  20.980  21.213  1.00 25.46           O  
ANISOU 1175  O   ALA A 166     2807   4219   2647   -422    -37    280       O  
ATOM   1176  CB  ALA A 166     -12.011  22.740  18.312  1.00 23.17           C  
ANISOU 1176  CB  ALA A 166     2558   3961   2286   -353    -39    187       C  
ATOM   1177  N   GLY A 167     -14.275  21.611  19.455  1.00 24.12           N  
ANISOU 1177  N   GLY A 167     2582   4177   2407   -454    -68    263       N  
ATOM   1178  CA  GLY A 167     -15.429  20.861  19.879  1.00 23.91           C  
ANISOU 1178  CA  GLY A 167     2505   4203   2378   -531    -83    296       C  
ATOM   1179  C   GLY A 167     -16.190  21.457  21.053  1.00 23.26           C  
ANISOU 1179  C   GLY A 167     2353   4196   2287   -491    -64    359       C  
ATOM   1180  O   GLY A 167     -17.028  20.814  21.604  1.00 23.85           O  
ANISOU 1180  O   GLY A 167     2386   4314   2362   -557    -65    391       O  
ATOM   1181  N   GLY A 168     -15.922  22.701  21.373  1.00 20.71           N  
ANISOU 1181  N   GLY A 168     2019   3894   1958   -388    -43    370       N  
ATOM   1182  CA  GLY A 168     -16.610  23.414  22.421  1.00 22.33           C  
ANISOU 1182  CA  GLY A 168     2159   4172   2154   -337    -13    409       C  
ATOM   1183  C   GLY A 168     -16.093  23.373  23.843  1.00 20.47           C  
ANISOU 1183  C   GLY A 168     1952   3898   1926   -315     24    420       C  
ATOM   1184  O   GLY A 168     -16.652  23.977  24.675  1.00 20.65           O  
ANISOU 1184  O   GLY A 168     1926   3989   1933   -277     56    439       O  
ATOM   1185  N   SER A 169     -14.995  22.684  24.063  1.00 20.08           N  
ANISOU 1185  N   SER A 169     1984   3744   1903   -337     19    406       N  
ATOM   1186  CA  SER A 169     -14.436  22.557  25.377  1.00 20.47           C  
ANISOU 1186  CA  SER A 169     2065   3761   1953   -327     39    428       C  
ATOM   1187  C   SER A 169     -12.920  22.656  25.371  1.00 19.92           C  
ANISOU 1187  C   SER A 169     2071   3582   1914   -283     32    400       C  
ATOM   1188  O   SER A 169     -12.309  22.434  24.364  1.00 18.59           O  
ANISOU 1188  O   SER A 169     1937   3353   1774   -282     15    364       O  
ATOM   1189  CB  SER A 169     -14.868  21.240  26.005  1.00 21.95           C  
ANISOU 1189  CB  SER A 169     2253   3942   2145   -428     29    472       C  
ATOM   1190  OG  SER A 169     -14.275  20.146  25.417  1.00 21.87           O  
ANISOU 1190  OG  SER A 169     2299   3827   2183   -481     -3    458       O  
ATOM   1191  N   PHE A 170     -12.375  22.983  26.534  1.00 19.12           N  
ANISOU 1191  N   PHE A 170     1992   3472   1802   -253     47    417       N  
ATOM   1192  CA  PHE A 170     -10.963  22.999  26.791  1.00 19.35           C  
ANISOU 1192  CA  PHE A 170     2080   3412   1859   -220     35    404       C  
ATOM   1193  C   PHE A 170     -10.721  22.493  28.193  1.00 19.71           C  
ANISOU 1193  C   PHE A 170     2144   3454   1890   -252     29    455       C  
ATOM   1194  O   PHE A 170     -11.630  22.467  29.016  1.00 20.50           O  
ANISOU 1194  O   PHE A 170     2211   3636   1940   -286     49    491       O  
ATOM   1195  CB  PHE A 170     -10.383  24.400  26.557  1.00 18.46           C  
ANISOU 1195  CB  PHE A 170     1976   3302   1738   -138     53    364       C  
ATOM   1196  CG  PHE A 170     -10.862  25.467  27.516  1.00 20.56           C  
ANISOU 1196  CG  PHE A 170     2217   3639   1955    -97     87    367       C  
ATOM   1197  CD1 PHE A 170     -10.143  25.750  28.708  1.00 20.02           C  
ANISOU 1197  CD1 PHE A 170     2180   3561   1864    -86     92    371       C  
ATOM   1198  CD2 PHE A 170     -12.013  26.199  27.250  1.00 21.27           C  
ANISOU 1198  CD2 PHE A 170     2251   3807   2024    -68    112    360       C  
ATOM   1199  CE1 PHE A 170     -10.583  26.761  29.566  1.00 19.65           C  
ANISOU 1199  CE1 PHE A 170     2118   3580   1769    -52    131    353       C  
ATOM   1200  CE2 PHE A 170     -12.427  27.227  28.109  1.00 19.70           C  
ANISOU 1200  CE2 PHE A 170     2029   3663   1792    -19    152    345       C  
ATOM   1201  CZ  PHE A 170     -11.702  27.486  29.279  1.00 19.06           C  
ANISOU 1201  CZ  PHE A 170     1989   3569   1682    -15    166    335       C  
ATOM   1202  N   THR A 171      -9.487  22.097  28.458  1.00 19.30           N  
ANISOU 1202  N   THR A 171     2139   3316   1878   -242      1    462       N  
ATOM   1203  CA  THR A 171      -9.129  21.644  29.777  1.00 19.11           C  
ANISOU 1203  CA  THR A 171     2136   3289   1836   -272    -18    523       C  
ATOM   1204  C   THR A 171      -8.028  22.513  30.334  1.00 19.80           C  
ANISOU 1204  C   THR A 171     2245   3368   1909   -216    -23    505       C  
ATOM   1205  O   THR A 171      -7.225  23.090  29.583  1.00 18.61           O  
ANISOU 1205  O   THR A 171     2103   3172   1795   -162    -22    453       O  
ATOM   1206  CB  THR A 171      -8.659  20.208  29.801  1.00 20.07           C  
ANISOU 1206  CB  THR A 171     2289   3311   2026   -319    -65    570       C  
ATOM   1207  OG1 THR A 171      -7.454  20.103  29.030  1.00 19.99           O  
ANISOU 1207  OG1 THR A 171     2300   3201   2093   -268    -84    525       O  
ATOM   1208  CG2 THR A 171      -9.789  19.197  29.366  1.00 21.56           C  
ANISOU 1208  CG2 THR A 171     2464   3500   2229   -398    -65    592       C  
ATOM   1209  N   VAL A 172      -7.964  22.562  31.652  1.00 20.50           N  
ANISOU 1209  N   VAL A 172     2344   3504   1940   -242    -30    551       N  
ATOM   1210  CA  VAL A 172      -6.868  23.185  32.354  1.00 21.28           C  
ANISOU 1210  CA  VAL A 172     2468   3598   2021   -212    -49    545       C  
ATOM   1211  C   VAL A 172      -6.474  22.269  33.525  1.00 22.63           C  
ANISOU 1211  C   VAL A 172     2662   3764   2173   -269   -100    636       C  
ATOM   1212  O   VAL A 172      -7.325  21.708  34.236  1.00 21.71           O  
ANISOU 1212  O   VAL A 172     2542   3703   2003   -335    -95    696       O  
ATOM   1213  CB  VAL A 172      -7.230  24.567  32.897  1.00 20.94           C  
ANISOU 1213  CB  VAL A 172     2418   3643   1896   -184     -1    495       C  
ATOM   1214  CG1 VAL A 172      -6.025  25.160  33.770  1.00 23.82           C  
ANISOU 1214  CG1 VAL A 172     2814   4005   2230   -174    -29    489       C  
ATOM   1215  CG2 VAL A 172      -7.633  25.501  31.769  1.00 20.98           C  
ANISOU 1215  CG2 VAL A 172     2402   3644   1926   -125     40    424       C  
ATOM   1216  N   ARG A 173      -5.156  22.115  33.683  1.00 23.59           N  
ANISOU 1216  N   ARG A 173     2801   3820   2342   -245   -153    653       N  
ATOM   1217  CA AARG A 173      -4.583  21.388  34.805  0.50 25.35           C  
ANISOU 1217  CA AARG A 173     3044   4037   2550   -288   -217    748       C  
ATOM   1218  CA BARG A 173      -4.579  21.379  34.787  0.50 25.46           C  
ANISOU 1218  CA BARG A 173     3058   4050   2566   -287   -218    747       C  
ATOM   1219  C   ARG A 173      -3.284  22.053  35.248  1.00 25.71           C  
ANISOU 1219  C   ARG A 173     3094   4084   2592   -254   -256    735       C  
ATOM   1220  O   ARG A 173      -2.639  22.773  34.480  1.00 23.47           O  
ANISOU 1220  O   ARG A 173     2798   3767   2353   -196   -239    659       O  
ATOM   1221  CB AARG A 173      -4.310  19.911  34.459  0.50 26.17           C  
ANISOU 1221  CB AARG A 173     3155   4026   2762   -303   -271    817       C  
ATOM   1222  CB BARG A 173      -4.308  19.920  34.383  0.50 26.05           C  
ANISOU 1222  CB BARG A 173     3139   4007   2751   -300   -269    812       C  
ATOM   1223  CG AARG A 173      -3.101  19.695  33.537  0.50 26.69           C  
ANISOU 1223  CG AARG A 173     3210   3978   2954   -232   -298    776       C  
ATOM   1224  CG BARG A 173      -3.304  19.743  33.229  0.50 27.70           C  
ANISOU 1224  CG BARG A 173     3335   4103   3087   -229   -281    755       C  
ATOM   1225  CD AARG A 173      -2.700  18.240  33.328  0.50 28.72           C  
ANISOU 1225  CD AARG A 173     3475   4105   3331   -235   -352    839       C  
ATOM   1226  CD BARG A 173      -3.407  18.381  32.554  0.50 28.86           C  
ANISOU 1226  CD BARG A 173     3489   4130   3345   -239   -301    779       C  
ATOM   1227  NE AARG A 173      -1.802  18.153  32.165  0.50 30.76           N  
ANISOU 1227  NE AARG A 173     3713   4269   3706   -162   -343    761       N  
ATOM   1228  NE BARG A 173      -4.480  18.312  31.560  0.50 32.20           N  
ANISOU 1228  NE BARG A 173     3910   4559   3766   -258   -245    719       N  
ATOM   1229  CZ AARG A 173      -0.492  18.433  32.166  0.50 32.32           C  
ANISOU 1229  CZ AARG A 173     3884   4438   3959   -103   -373    747       C  
ATOM   1230  CZ BARG A 173      -4.852  17.193  30.929  0.50 32.93           C  
ANISOU 1230  CZ BARG A 173     4014   4562   3935   -287   -252    723       C  
ATOM   1231  NH1AARG A 173       0.124  18.794  33.266  0.50 35.12           N  
ANISOU 1231  NH1AARG A 173     4232   4846   4267   -110   -425    809       N  
ATOM   1232  NH1BARG A 173      -4.252  16.029  31.175  0.50 34.38           N  
ANISOU 1232  NH1BARG A 173     4218   4627   4216   -291   -308    785       N  
ATOM   1233  NH2AARG A 173       0.217  18.337  31.059  0.50 32.51           N  
ANISOU 1233  NH2AARG A 173     3883   4389   4081    -44   -350    668       N  
ATOM   1234  NH2BARG A 173      -5.837  17.236  30.042  0.50 33.17           N  
ANISOU 1234  NH2BARG A 173     4038   4618   3949   -314   -207    666       N  
ATOM   1235  N   THR A 174      -2.909  21.790  36.492  1.00 27.39           N  
ANISOU 1235  N   THR A 174     3323   4339   2744   -301   -310    815       N  
ATOM   1236  CA  THR A 174      -1.582  22.210  36.943  1.00 29.03           C  
ANISOU 1236  CA  THR A 174     3528   4544   2957   -281   -367    820       C  
ATOM   1237  C   THR A 174      -0.575  21.302  36.219  1.00 30.99           C  
ANISOU 1237  C   THR A 174     3752   4665   3358   -231   -423    851       C  
ATOM   1238  O   THR A 174      -0.773  20.063  36.140  1.00 32.30           O  
ANISOU 1238  O   THR A 174     3922   4757   3592   -245   -457    926       O  
ATOM   1239  CB  THR A 174      -1.466  22.110  38.494  1.00 31.06           C  
ANISOU 1239  CB  THR A 174     3809   4895   3098   -355   -421    908       C  
ATOM   1240  OG1 THR A 174      -2.427  23.008  39.071  1.00 31.67           O  
ANISOU 1240  OG1 THR A 174     3905   5092   3037   -394   -349    852       O  
ATOM   1241  CG2 THR A 174      -0.077  22.473  38.958  1.00 31.86           C  
ANISOU 1241  CG2 THR A 174     3900   5000   3206   -342   -494    920       C  
ATOM   1242  N   ASP A 175       0.509  21.896  35.713  1.00 30.71           N  
ANISOU 1242  N   ASP A 175     3689   4601   3380   -176   -431    792       N  
ATOM   1243  CA  ASP A 175       1.474  21.170  34.903  1.00 32.47           C  
ANISOU 1243  CA  ASP A 175     3876   4711   3752   -117   -464    794       C  
ATOM   1244  C   ASP A 175       2.620  20.652  35.793  1.00 34.90           C  
ANISOU 1244  C   ASP A 175     4159   5005   4097   -116   -567    890       C  
ATOM   1245  O   ASP A 175       3.215  21.433  36.532  1.00 35.76           O  
ANISOU 1245  O   ASP A 175     4260   5192   4134   -136   -599    893       O  
ATOM   1246  CB  ASP A 175       2.038  22.051  33.782  1.00 32.15           C  
ANISOU 1246  CB  ASP A 175     3807   4653   3756    -62   -410    681       C  
ATOM   1247  CG  ASP A 175       2.923  21.289  32.808  1.00 32.48           C  
ANISOU 1247  CG  ASP A 175     3805   4588   3948     -1   -420    662       C  
ATOM   1248  OD1 ASP A 175       2.544  20.201  32.344  1.00 41.50           O  
ANISOU 1248  OD1 ASP A 175     4954   5648   5166      8   -418    680       O  
ATOM   1249  OD2 ASP A 175       4.013  21.763  32.466  1.00 34.29           O  
ANISOU 1249  OD2 ASP A 175     3991   4813   4225     36   -424    620       O  
ATOM   1250  N   THR A 176       2.903  19.356  35.658  1.00 37.12           N  
ANISOU 1250  N   THR A 176     4427   5182   4497    -93   -618    964       N  
ATOM   1251  CA  THR A 176       3.972  18.646  36.389  1.00 39.65           C  
ANISOU 1251  CA  THR A 176     4715   5464   4887    -77   -727   1074       C  
ATOM   1252  C   THR A 176       5.176  18.348  35.473  1.00 40.61           C  
ANISOU 1252  C   THR A 176     4766   5487   5177     18   -737   1027       C  
ATOM   1253  O   THR A 176       6.061  17.552  35.833  1.00 42.75           O  
ANISOU 1253  O   THR A 176     4994   5693   5554     56   -824   1114       O  
ATOM   1254  CB  THR A 176       3.437  17.289  36.951  1.00 41.04           C  
ANISOU 1254  CB  THR A 176     4926   5572   5096   -112   -786   1207       C  
ATOM   1255  OG1 THR A 176       2.763  16.578  35.890  1.00 43.94           O  
ANISOU 1255  OG1 THR A 176     5310   5830   5554    -90   -725   1156       O  
ATOM   1256  CG2 THR A 176       2.466  17.516  38.139  1.00 42.49           C  
ANISOU 1256  CG2 THR A 176     5166   5877   5101   -218   -794   1281       C  
ATOM   1257  N   GLY A 177       5.212  18.975  34.297  1.00 39.85           N  
ANISOU 1257  N   GLY A 177     4652   5381   5106     56   -647    895       N  
ATOM   1258  CA  GLY A 177       6.299  18.772  33.334  1.00 39.48           C  
ANISOU 1258  CA  GLY A 177     4535   5259   5205    138   -633    831       C  
ATOM   1259  C   GLY A 177       7.527  19.568  33.708  1.00 38.94           C  
ANISOU 1259  C   GLY A 177     4401   5260   5133    152   -674    828       C  
ATOM   1260  O   GLY A 177       7.651  20.055  34.824  1.00 39.67           O  
ANISOU 1260  O   GLY A 177     4504   5442   5127    101   -736    893       O  
ATOM   1261  N   GLU A 178       8.442  19.700  32.763  1.00 38.62           N  
ANISOU 1261  N   GLU A 178     4291   5187   5196    214   -637    747       N  
ATOM   1262  CA  GLU A 178       9.684  20.452  32.996  1.00 38.13           C  
ANISOU 1262  CA  GLU A 178     4151   5191   5144    224   -672    737       C  
ATOM   1263  C   GLU A 178       9.278  21.893  33.423  1.00 36.61           C  
ANISOU 1263  C   GLU A 178     4009   5119   4781    145   -646    700       C  
ATOM   1264  O   GLU A 178       8.523  22.569  32.697  1.00 34.55           O  
ANISOU 1264  O   GLU A 178     3798   4870   4458    127   -556    613       O  
ATOM   1265  CB  GLU A 178      10.524  20.435  31.717  1.00 38.42           C  
ANISOU 1265  CB  GLU A 178     4111   5184   5304    292   -604    636       C  
ATOM   1266  CG  GLU A 178      12.009  20.816  31.826  1.00 39.61           C  
ANISOU 1266  CG  GLU A 178     4146   5379   5523    320   -644    634       C  
ATOM   1267  CD  GLU A 178      12.872  19.866  32.685  1.00 41.02           C  
ANISOU 1267  CD  GLU A 178     4248   5522   5815    370   -765    752       C  
ATOM   1268  OE1 GLU A 178      13.615  20.384  33.549  1.00 41.00           O  
ANISOU 1268  OE1 GLU A 178     4196   5608   5775    339   -848    810       O  
ATOM   1269  OE2 GLU A 178      12.809  18.624  32.525  1.00 39.62           O  
ANISOU 1269  OE2 GLU A 178     4061   5229   5765    437   -784    790       O  
ATOM   1270  N   PRO A 179       9.754  22.373  34.556  1.00 36.15           N  
ANISOU 1270  N   PRO A 179     3941   5144   4651     98   -726    760       N  
ATOM   1271  CA  PRO A 179       9.425  23.729  34.969  1.00 35.29           C  
ANISOU 1271  CA  PRO A 179     3883   5134   4392     26   -699    710       C  
ATOM   1272  C   PRO A 179       9.977  24.763  33.993  1.00 33.85           C  
ANISOU 1272  C   PRO A 179     3668   4964   4230     33   -627    599       C  
ATOM   1273  O   PRO A 179      11.109  24.651  33.642  1.00 32.62           O  
ANISOU 1273  O   PRO A 179     3425   4799   4172     67   -648    592       O  
ATOM   1274  CB  PRO A 179      10.112  23.839  36.321  1.00 36.64           C  
ANISOU 1274  CB  PRO A 179     4031   5386   4506    -23   -813    798       C  
ATOM   1275  CG  PRO A 179      10.159  22.497  36.810  1.00 38.21           C  
ANISOU 1275  CG  PRO A 179     4211   5532   4775      7   -893    918       C  
ATOM   1276  CD  PRO A 179      10.371  21.624  35.658  1.00 37.86           C  
ANISOU 1276  CD  PRO A 179     4119   5368   4899     98   -851    890       C  
ATOM   1277  N   MET A 180       9.172  25.741  33.583  1.00 31.39           N  
ANISOU 1277  N   MET A 180     3424   4672   3829      2   -546    521       N  
ATOM   1278  CA  MET A 180       9.571  26.774  32.613  1.00 32.18           C  
ANISOU 1278  CA  MET A 180     3510   4777   3940     -1   -476    426       C  
ATOM   1279  C   MET A 180      10.171  28.104  33.063  1.00 31.39           C  
ANISOU 1279  C   MET A 180     3413   4745   3771    -64   -489    390       C  
ATOM   1280  O   MET A 180      10.681  28.831  32.269  1.00 33.79           O  
ANISOU 1280  O   MET A 180     3693   5045   4101    -71   -442    329       O  
ATOM   1281  CB  MET A 180       8.368  27.204  31.776  1.00 31.87           C  
ANISOU 1281  CB  MET A 180     3543   4712   3853      2   -382    364       C  
ATOM   1282  CG  MET A 180       7.733  26.194  30.974  1.00 35.35           C  
ANISOU 1282  CG  MET A 180     3989   5090   4355     49   -344    364       C  
ATOM   1283  SD  MET A 180       6.233  26.938  30.342  1.00 35.76           S  
ANISOU 1283  SD  MET A 180     4126   5146   4317     33   -259    309       S  
ATOM   1284  CE  MET A 180       6.906  28.290  29.508  1.00 31.63           C  
ANISOU 1284  CE  MET A 180     3592   4639   3788     18   -209    236       C  
ATOM   1285  N   GLY A 181      10.095  28.417  34.320  1.00 29.98           N  
ANISOU 1285  N   GLY A 181     3266   4626   3498   -118   -551    426       N  
ATOM   1286  CA  GLY A 181      10.555  29.680  34.830  1.00 29.11           C  
ANISOU 1286  CA  GLY A 181     3175   4574   3312   -190   -565    381       C  
ATOM   1287  C   GLY A 181       9.544  30.781  34.604  1.00 26.77           C  
ANISOU 1287  C   GLY A 181     2973   4267   2930   -214   -483    303       C  
ATOM   1288  O   GLY A 181       8.969  31.243  35.513  1.00 26.04           O  
ANISOU 1288  O   GLY A 181     2945   4215   2734   -257   -492    293       O  
ATOM   1289  N   ARG A 182       9.321  31.177  33.364  1.00 25.10           N  
ANISOU 1289  N   ARG A 182     2769   4001   2766   -183   -403    248       N  
ATOM   1290  CA  ARG A 182       8.299  32.159  33.035  1.00 23.61           C  
ANISOU 1290  CA  ARG A 182     2665   3789   2516   -189   -329    187       C  
ATOM   1291  C   ARG A 182       8.060  32.125  31.531  1.00 22.46           C  
ANISOU 1291  C   ARG A 182     2510   3587   2438   -143   -257    161       C  
ATOM   1292  O   ARG A 182       8.978  32.008  30.788  1.00 23.14           O  
ANISOU 1292  O   ARG A 182     2534   3662   2595   -139   -251    155       O  
ATOM   1293  CB  ARG A 182       8.670  33.565  33.499  1.00 23.92           C  
ANISOU 1293  CB  ARG A 182     2745   3846   2497   -256   -331    129       C  
ATOM   1294  CG  ARG A 182       7.584  34.619  33.324  1.00 23.55           C  
ANISOU 1294  CG  ARG A 182     2789   3763   2396   -254   -262     67       C  
ATOM   1295  CD  ARG A 182       8.121  36.023  33.266  1.00 22.80           C  
ANISOU 1295  CD  ARG A 182     2729   3644   2291   -310   -249      4       C  
ATOM   1296  NE  ARG A 182       9.059  36.239  32.202  1.00 22.12           N  
ANISOU 1296  NE  ARG A 182     2593   3530   2282   -321   -237      5       N  
ATOM   1297  CZ  ARG A 182      10.354  36.406  32.379  1.00 23.90           C  
ANISOU 1297  CZ  ARG A 182     2761   3786   2534   -379   -283      7       C  
ATOM   1298  NH1 ARG A 182      10.833  36.397  33.603  1.00 22.77           N  
ANISOU 1298  NH1 ARG A 182     2610   3703   2340   -431   -354     12       N  
ATOM   1299  NH2 ARG A 182      11.158  36.580  31.350  1.00 24.29           N  
ANISOU 1299  NH2 ARG A 182     2757   3819   2652   -391   -259      7       N  
ATOM   1300  N   GLY A 183       6.817  32.275  31.121  1.00 21.10           N  
ANISOU 1300  N   GLY A 183     2394   3389   2234   -116   -202    144       N  
ATOM   1301  CA  GLY A 183       6.527  32.243  29.713  1.00 20.10           C  
ANISOU 1301  CA  GLY A 183     2263   3221   2153    -82   -141    125       C  
ATOM   1302  C   GLY A 183       5.413  31.334  29.255  1.00 19.51           C  
ANISOU 1302  C   GLY A 183     2199   3130   2084    -37   -115    145       C  
ATOM   1303  O   GLY A 183       4.625  30.887  30.033  1.00 19.62           O  
ANISOU 1303  O   GLY A 183     2236   3162   2058    -32   -132    171       O  
ATOM   1304  N   THR A 184       5.393  31.107  27.949  1.00 19.56           N  
ANISOU 1304  N   THR A 184     2189   3110   2134    -16    -71    128       N  
ATOM   1305  CA  THR A 184       4.389  30.306  27.295  1.00 19.56           C  
ANISOU 1305  CA  THR A 184     2198   3094   2139     15    -44    136       C  
ATOM   1306  C   THR A 184       4.950  29.428  26.203  1.00 19.99           C  
ANISOU 1306  C   THR A 184     2205   3126   2265     32    -23    121       C  
ATOM   1307  O   THR A 184       5.772  29.835  25.456  1.00 19.80           O  
ANISOU 1307  O   THR A 184     2155   3103   2266     21      3     92       O  
ATOM   1308  CB  THR A 184       3.290  31.225  26.727  1.00 19.61           C  
ANISOU 1308  CB  THR A 184     2256   3099   2095     18     -1    118       C  
ATOM   1309  OG1 THR A 184       2.740  31.996  27.768  1.00 19.60           O  
ANISOU 1309  OG1 THR A 184     2296   3114   2038     11    -11    118       O  
ATOM   1310  CG2 THR A 184       2.218  30.476  26.035  1.00 19.69           C  
ANISOU 1310  CG2 THR A 184     2270   3107   2103     39     21    127       C  
ATOM   1311  N   LYS A 185       4.459  28.219  26.162  1.00 20.23           N  
ANISOU 1311  N   LYS A 185     2537   3588   1561    -39    -76    146       N  
ATOM   1312  CA  LYS A 185       4.727  27.307  25.084  1.00 21.77           C  
ANISOU 1312  CA  LYS A 185     2669   3736   1865     22    -69    193       C  
ATOM   1313  C   LYS A 185       3.423  26.963  24.426  1.00 20.60           C  
ANISOU 1313  C   LYS A 185     2537   3472   1817     41      9    153       C  
ATOM   1314  O   LYS A 185       2.544  26.406  25.088  1.00 21.08           O  
ANISOU 1314  O   LYS A 185     2633   3504   1874     51     73    175       O  
ATOM   1315  CB  LYS A 185       5.356  25.982  25.581  1.00 22.49           C  
ANISOU 1315  CB  LYS A 185     2734   3869   1942     98    -68    320       C  
ATOM   1316  CG  LYS A 185       6.608  26.126  26.302  1.00 29.18           C  
ANISOU 1316  CG  LYS A 185     3537   4869   2682     96   -152    386       C  
ATOM   1317  CD  LYS A 185       7.190  24.731  26.647  1.00 29.31           C  
ANISOU 1317  CD  LYS A 185     3521   4911   2703    212   -141    536       C  
ATOM   1318  CE  LYS A 185       8.481  24.888  27.431  1.00 32.83           C  
ANISOU 1318  CE  LYS A 185     3892   5557   3025    218   -242    623       C  
ATOM   1319  NZ  LYS A 185       9.068  23.570  27.771  1.00 38.62           N  
ANISOU 1319  NZ  LYS A 185     4590   6319   3763    363   -230    791       N  
ATOM   1320  N   VAL A 186       3.293  27.314  23.155  1.00 18.61           N  
ANISOU 1320  N   VAL A 186     2255   3173   1644     35      3    100       N  
ATOM   1321  CA  VAL A 186       2.135  26.895  22.355  1.00 18.91           C  
ANISOU 1321  CA  VAL A 186     2284   3132   1771     43     60     66       C  
ATOM   1322  C   VAL A 186       2.558  25.694  21.498  1.00 19.19           C  
ANISOU 1322  C   VAL A 186     2291   3126   1874     76     73     98       C  
ATOM   1323  O   VAL A 186       3.372  25.839  20.565  1.00 19.41           O  
ANISOU 1323  O   VAL A 186     2284   3170   1921     86     38     89       O  
ATOM   1324  CB  VAL A 186       1.585  28.018  21.491  1.00 18.38           C  
ANISOU 1324  CB  VAL A 186     2205   3046   1732     23     46     -6       C  
ATOM   1325  CG1 VAL A 186       0.344  27.487  20.630  1.00 19.93           C  
ANISOU 1325  CG1 VAL A 186     2364   3201   2008     26     90    -34       C  
ATOM   1326  CG2 VAL A 186       1.222  29.259  22.362  1.00 19.24           C  
ANISOU 1326  CG2 VAL A 186     2368   3166   1779      7     52    -46       C  
ATOM   1327  N   ILE A 187       1.987  24.534  21.812  1.00 19.00           N  
ANISOU 1327  N   ILE A 187     2292   3042   1884     87    138    133       N  
ATOM   1328  CA  ILE A 187       2.369  23.257  21.170  1.00 19.62           C  
ANISOU 1328  CA  ILE A 187     2381   3048   2027    122    175    161       C  
ATOM   1329  C   ILE A 187       1.256  22.924  20.154  1.00 19.16           C  
ANISOU 1329  C   ILE A 187     2318   2923   2038     62    216     81       C  
ATOM   1330  O   ILE A 187       0.128  22.626  20.546  1.00 20.70           O  
ANISOU 1330  O   ILE A 187     2523   3091   2249     11    264     70       O  
ATOM   1331  CB  ILE A 187       2.500  22.101  22.189  1.00 20.67           C  
ANISOU 1331  CB  ILE A 187     2569   3132   2153    165    230    261       C  
ATOM   1332  CG1 ILE A 187       3.434  22.500  23.327  1.00 19.21           C  
ANISOU 1332  CG1 ILE A 187     2376   3053   1871    211    176    345       C  
ATOM   1333  CG2 ILE A 187       2.917  20.789  21.459  1.00 20.94           C  
ANISOU 1333  CG2 ILE A 187     2639   3052   2266    216    288    283       C  
ATOM   1334  CD1 ILE A 187       3.454  21.524  24.497  1.00 21.53           C  
ANISOU 1334  CD1 ILE A 187     2727   3324   2130    258    222    466       C  
ATOM   1335  N   LEU A 188       1.567  23.051  18.877  1.00 19.01           N  
ANISOU 1335  N   LEU A 188     2271   2905   2046     59    192     25       N  
ATOM   1336  CA  LEU A 188       0.637  22.774  17.788  1.00 19.19           C  
ANISOU 1336  CA  LEU A 188     2281   2898   2111     -8    211    -56       C  
ATOM   1337  C   LEU A 188       0.797  21.313  17.388  1.00 21.85           C  
ANISOU 1337  C   LEU A 188     2680   3122   2499    -13    282    -66       C  
ATOM   1338  O   LEU A 188       1.819  20.917  16.823  1.00 20.97           O  
ANISOU 1338  O   LEU A 188     2589   2983   2396     47    291    -64       O  
ATOM   1339  CB  LEU A 188       0.911  23.655  16.548  1.00 19.04           C  
ANISOU 1339  CB  LEU A 188     2216   2945   2075    -12    151   -109       C  
ATOM   1340  CG  LEU A 188       0.909  25.151  16.872  1.00 17.85           C  
ANISOU 1340  CG  LEU A 188     2032   2870   1880      0     92    -95       C  
ATOM   1341  CD1 LEU A 188       1.399  25.945  15.607  1.00 20.07           C  
ANISOU 1341  CD1 LEU A 188     2285   3200   2142     -1     42   -123       C  
ATOM   1342  CD2 LEU A 188      -0.504  25.592  17.390  1.00 17.87           C  
ANISOU 1342  CD2 LEU A 188     2011   2890   1887    -30    105   -110       C  
ATOM   1343  N   HIS A 189      -0.227  20.520  17.700  1.00 21.19           N  
ANISOU 1343  N   HIS A 189     2630   2970   2450    -87    343    -79       N  
ATOM   1344  CA  HIS A 189      -0.305  19.135  17.213  1.00 22.26           C  
ANISOU 1344  CA  HIS A 189     2849   2967   2640   -127    424   -114       C  
ATOM   1345  C   HIS A 189      -0.897  19.197  15.813  1.00 22.30           C  
ANISOU 1345  C   HIS A 189     2823   3005   2646   -223    402   -237       C  
ATOM   1346  O   HIS A 189      -2.117  19.373  15.619  1.00 22.07           O  
ANISOU 1346  O   HIS A 189     2739   3034   2615   -335    388   -288       O  
ATOM   1347  CB  HIS A 189      -1.155  18.291  18.155  1.00 23.07           C  
ANISOU 1347  CB  HIS A 189     3006   2983   2775   -194    503    -72       C  
ATOM   1348  CG  HIS A 189      -0.665  18.283  19.563  1.00 22.22           C  
ANISOU 1348  CG  HIS A 189     2929   2872   2642   -104    519     58       C  
ATOM   1349  ND1 HIS A 189       0.202  17.319  20.045  1.00 24.45           N  
ANISOU 1349  ND1 HIS A 189     3305   3039   2945    -11    577    150       N  
ATOM   1350  CD2 HIS A 189      -0.961  19.087  20.616  1.00 23.72           C  
ANISOU 1350  CD2 HIS A 189     3073   3165   2777    -92    488    112       C  
ATOM   1351  CE1 HIS A 189       0.451  17.565  21.326  1.00 24.30           C  
ANISOU 1351  CE1 HIS A 189     3285   3075   2873     50    565    265       C  
ATOM   1352  NE2 HIS A 189      -0.245  18.629  21.692  1.00 24.36           N  
ANISOU 1352  NE2 HIS A 189     3215   3211   2830     -7    514    233       N  
ATOM   1353  N   LEU A 190      -0.017  19.096  14.825  1.00 22.13           N  
ANISOU 1353  N   LEU A 190     2823   2971   2614   -176    396   -280       N  
ATOM   1354  CA  LEU A 190      -0.397  19.404  13.467  1.00 23.14           C  
ANISOU 1354  CA  LEU A 190     2913   3172   2708   -252    355   -386       C  
ATOM   1355  C   LEU A 190      -1.319  18.363  12.867  1.00 24.77           C  
ANISOU 1355  C   LEU A 190     3172   3304   2934   -398    408   -491       C  
ATOM   1356  O   LEU A 190      -1.206  17.153  13.145  1.00 25.32           O  
ANISOU 1356  O   LEU A 190     3357   3207   3056   -417    506   -501       O  
ATOM   1357  CB  LEU A 190       0.850  19.617  12.599  1.00 23.25           C  
ANISOU 1357  CB  LEU A 190     2935   3207   2691   -164    345   -401       C  
ATOM   1358  CG  LEU A 190       1.821  20.717  12.987  1.00 21.53           C  
ANISOU 1358  CG  LEU A 190     2653   3084   2445    -56    286   -313       C  
ATOM   1359  CD1 LEU A 190       3.046  20.703  12.046  1.00 22.69           C  
ANISOU 1359  CD1 LEU A 190     2802   3253   2565     14    301   -332       C  
ATOM   1360  CD2 LEU A 190       1.082  22.059  12.966  1.00 21.25           C  
ANISOU 1360  CD2 LEU A 190     2531   3174   2369    -99    196   -306       C  
ATOM   1361  N   LYS A 191      -2.274  18.861  12.076  1.00 24.89           N  
ANISOU 1361  N   LYS A 191     3104   3449   2905   -507    342   -562       N  
ATOM   1362  CA  LYS A 191      -3.111  18.001  11.211  1.00 27.94           C  
ANISOU 1362  CA  LYS A 191     3521   3815   3279   -678    367   -688       C  
ATOM   1363  C   LYS A 191      -2.192  17.214  10.258  1.00 28.67           C  
ANISOU 1363  C   LYS A 191     3738   3798   3356   -662    429   -778       C  
ATOM   1364  O   LYS A 191      -1.098  17.691   9.868  1.00 27.21           O  
ANISOU 1364  O   LYS A 191     3554   3641   3142   -531    414   -752       O  
ATOM   1365  CB  LYS A 191      -4.071  18.847  10.391  1.00 28.22           C  
ANISOU 1365  CB  LYS A 191     3418   4059   3243   -763    261   -731       C  
ATOM   1366  CG  LYS A 191      -5.203  19.577  11.168  1.00 29.41           C  
ANISOU 1366  CG  LYS A 191     3432   4336   3409   -784    213   -662       C  
ATOM   1367  CD  LYS A 191      -5.983  20.590  10.225  1.00 30.62           C  
ANISOU 1367  CD  LYS A 191     3434   4715   3484   -811     97   -676       C  
ATOM   1368  CE  LYS A 191      -6.566  21.813  10.960  1.00 32.17           C  
ANISOU 1368  CE  LYS A 191     3504   5027   3693   -713     50   -570       C  
ATOM   1369  NZ  LYS A 191      -7.780  22.634  10.393  1.00 31.01           N  
ANISOU 1369  NZ  LYS A 191     3180   5104   3498   -738    -41   -556       N  
ATOM   1370  N   GLU A 192      -2.639  16.008   9.912  1.00 31.20           N  
ANISOU 1370  N   GLU A 192     4166   3991   3696   -800    508   -886       N  
ATOM   1371  CA  GLU A 192      -1.895  15.070   9.045  1.00 33.30           C  
ANISOU 1371  CA  GLU A 192     4585   4114   3953   -797    599   -996       C  
ATOM   1372  C   GLU A 192      -1.385  15.700   7.754  1.00 32.81           C  
ANISOU 1372  C   GLU A 192     4484   4195   3787   -767    540  -1065       C  
ATOM   1373  O   GLU A 192      -0.265  15.401   7.297  1.00 33.62           O  
ANISOU 1373  O   GLU A 192     4671   4220   3883   -651    610  -1088       O  
ATOM   1374  CB  GLU A 192      -2.774  13.863   8.710  1.00 35.48           C  
ANISOU 1374  CB  GLU A 192     4974   4262   4243  -1014    674  -1135       C  
ATOM   1375  CG  GLU A 192      -2.067  12.745   7.997  1.00 39.15           C  
ANISOU 1375  CG  GLU A 192     5640   4521   4714  -1011    803  -1258       C  
ATOM   1376  CD  GLU A 192      -2.950  11.507   7.810  1.00 43.07           C  
ANISOU 1376  CD  GLU A 192     6280   4851   5235  -1250    892  -1399       C  
ATOM   1377  OE1 GLU A 192      -2.413  10.466   7.374  1.00 53.21           O  
ANISOU 1377  OE1 GLU A 192     7768   5909   6542  -1248   1028  -1503       O  
ATOM   1378  OE2 GLU A 192      -4.178  11.571   8.085  1.00 50.09           O  
ANISOU 1378  OE2 GLU A 192     7078   5833   6120  -1444    836  -1410       O  
ATOM   1379  N   ASP A 193      -2.192  16.578   7.173  1.00 31.92           N  
ANISOU 1379  N   ASP A 193     4237   4299   3591   -858    419  -1084       N  
ATOM   1380  CA  ASP A 193      -1.859  17.219   5.911  1.00 32.21           C  
ANISOU 1380  CA  ASP A 193     4235   4492   3511   -849    355  -1136       C  
ATOM   1381  C   ASP A 193      -1.141  18.565   6.053  1.00 30.61           C  
ANISOU 1381  C   ASP A 193     3929   4413   3289   -683    282  -1001       C  
ATOM   1382  O   ASP A 193      -0.936  19.258   5.055  1.00 29.45           O  
ANISOU 1382  O   ASP A 193     3737   4411   3041   -676    222  -1016       O  
ATOM   1383  CB  ASP A 193      -3.090  17.360   5.001  1.00 33.84           C  
ANISOU 1383  CB  ASP A 193     4364   4879   3613  -1043    262  -1233       C  
ATOM   1384  CG  ASP A 193      -4.189  18.247   5.583  1.00 36.76           C  
ANISOU 1384  CG  ASP A 193     4558   5413   3997  -1071    152  -1133       C  
ATOM   1385  OD1 ASP A 193      -4.205  18.533   6.800  1.00 35.56           O  
ANISOU 1385  OD1 ASP A 193     4370   5201   3941   -982    167  -1019       O  
ATOM   1386  OD2 ASP A 193      -5.097  18.617   4.798  1.00 42.42           O  
ANISOU 1386  OD2 ASP A 193     5169   6331   4617  -1185     53  -1175       O  
ATOM   1387  N   GLN A 194      -0.729  18.913   7.269  1.00 28.18           N  
ANISOU 1387  N   GLN A 194     3595   4045   3069   -561    292   -873       N  
ATOM   1388  CA  GLN A 194      -0.078  20.218   7.533  1.00 27.71           C  
ANISOU 1388  CA  GLN A 194     3447   4086   2995   -432    226   -752       C  
ATOM   1389  C   GLN A 194       1.395  20.076   8.016  1.00 27.00           C  
ANISOU 1389  C   GLN A 194     3403   3906   2950   -280    294   -686       C  
ATOM   1390  O   GLN A 194       1.935  20.958   8.672  1.00 26.07           O  
ANISOU 1390  O   GLN A 194     3225   3835   2847   -190    253   -578       O  
ATOM   1391  CB  GLN A 194      -0.950  21.025   8.514  1.00 26.65           C  
ANISOU 1391  CB  GLN A 194     3217   4014   2896   -434    158   -661       C  
ATOM   1392  CG  GLN A 194      -2.340  21.294   8.014  1.00 29.04           C  
ANISOU 1392  CG  GLN A 194     3434   4448   3153   -554     86   -703       C  
ATOM   1393  CD  GLN A 194      -2.370  22.090   6.685  1.00 29.56           C  
ANISOU 1393  CD  GLN A 194     3447   4679   3107   -566      4   -721       C  
ATOM   1394  OE1 GLN A 194      -1.491  22.921   6.428  1.00 27.33           O  
ANISOU 1394  OE1 GLN A 194     3162   4427   2794   -466    -16   -658       O  
ATOM   1395  NE2 GLN A 194      -3.406  21.855   5.861  1.00 31.42           N  
ANISOU 1395  NE2 GLN A 194     3632   5033   3272   -697    -48   -797       N  
ATOM   1396  N   THR A 195       2.054  18.987   7.638  1.00 27.85           N  
ANISOU 1396  N   THR A 195     3615   3894   3073   -251    398   -754       N  
ATOM   1397  CA  THR A 195       3.389  18.741   8.153  1.00 28.37           C  
ANISOU 1397  CA  THR A 195     3702   3888   3189    -91    466   -678       C  
ATOM   1398  C   THR A 195       4.476  19.577   7.469  1.00 28.05           C  
ANISOU 1398  C   THR A 195     3594   3978   3087    -11    444   -645       C  
ATOM   1399  O   THR A 195       5.637  19.532   7.909  1.00 28.52           O  
ANISOU 1399  O   THR A 195     3630   4026   3180    121    485   -567       O  
ATOM   1400  CB  THR A 195       3.735  17.253   8.132  1.00 29.67           C  
ANISOU 1400  CB  THR A 195     4006   3856   3410    -53    605   -740       C  
ATOM   1401  OG1 THR A 195       3.831  16.791   6.779  1.00 31.94           O  
ANISOU 1401  OG1 THR A 195     4367   4139   3631   -104    661   -884       O  
ATOM   1402  CG2 THR A 195       2.671  16.456   8.918  1.00 32.50           C  
ANISOU 1402  CG2 THR A 195     4438   4076   3836   -151    633   -753       C  
ATOM   1403  N   GLU A 196       4.107  20.362   6.448  1.00 26.23           N  
ANISOU 1403  N   GLU A 196     3320   3883   2761    -90    377   -688       N  
ATOM   1404  CA  GLU A 196       5.078  21.296   5.837  1.00 27.27           C  
ANISOU 1404  CA  GLU A 196     3386   4145   2830    -34    354   -638       C  
ATOM   1405  C   GLU A 196       5.596  22.274   6.898  1.00 26.04           C  
ANISOU 1405  C   GLU A 196     3144   4033   2719     31    296   -499       C  
ATOM   1406  O   GLU A 196       6.700  22.793   6.785  1.00 26.43           O  
ANISOU 1406  O   GLU A 196     3138   4153   2749     93    304   -439       O  
ATOM   1407  CB  GLU A 196       4.464  22.084   4.686  1.00 26.28           C  
ANISOU 1407  CB  GLU A 196     3233   4160   2592   -130    281   -676       C  
ATOM   1408  CG  GLU A 196       3.384  23.085   5.076  1.00 26.13           C  
ANISOU 1408  CG  GLU A 196     3148   4209   2569   -188    164   -614       C  
ATOM   1409  CD  GLU A 196       2.597  23.575   3.887  1.00 29.39           C  
ANISOU 1409  CD  GLU A 196     3542   4757   2868   -276     95   -653       C  
ATOM   1410  OE1 GLU A 196       1.697  22.848   3.407  1.00 33.43           O  
ANISOU 1410  OE1 GLU A 196     4083   5277   3342   -374     91   -756       O  
ATOM   1411  OE2 GLU A 196       2.886  24.673   3.409  1.00 28.22           O  
ANISOU 1411  OE2 GLU A 196     3352   4713   2659   -256     46   -578       O  
ATOM   1412  N   TYR A 197       4.788  22.543   7.924  1.00 24.84           N  
ANISOU 1412  N   TYR A 197     2977   3847   2614      3    240   -454       N  
ATOM   1413  CA  TYR A 197       5.216  23.471   8.995  1.00 24.36           C  
ANISOU 1413  CA  TYR A 197     2854   3821   2580     46    186   -342       C  
ATOM   1414  C   TYR A 197       6.243  22.901   9.979  1.00 25.46           C  
ANISOU 1414  C   TYR A 197     2987   3913   2775    147    234   -275       C  
ATOM   1415  O   TYR A 197       6.617  23.548  10.941  1.00 26.58           O  
ANISOU 1415  O   TYR A 197     3082   4092   2926    169    188   -193       O  
ATOM   1416  CB  TYR A 197       3.966  24.096   9.652  1.00 23.25           C  
ANISOU 1416  CB  TYR A 197     2700   3681   2452    -13    117   -324       C  
ATOM   1417  CG  TYR A 197       3.105  24.765   8.617  1.00 22.86           C  
ANISOU 1417  CG  TYR A 197     2631   3713   2340    -83     62   -360       C  
ATOM   1418  CD1 TYR A 197       3.562  25.903   7.939  1.00 24.07           C  
ANISOU 1418  CD1 TYR A 197     2754   3957   2434    -80     19   -318       C  
ATOM   1419  CD2 TYR A 197       1.859  24.234   8.238  1.00 23.13           C  
ANISOU 1419  CD2 TYR A 197     2674   3747   2366   -159     53   -431       C  
ATOM   1420  CE1 TYR A 197       2.805  26.484   6.939  1.00 24.31           C  
ANISOU 1420  CE1 TYR A 197     2769   4070   2397   -126    -32   -330       C  
ATOM   1421  CE2 TYR A 197       1.084  24.855   7.277  1.00 23.97           C  
ANISOU 1421  CE2 TYR A 197     2743   3963   2403   -213    -10   -448       C  
ATOM   1422  CZ  TYR A 197       1.578  25.990   6.623  1.00 26.50           C  
ANISOU 1422  CZ  TYR A 197     3039   4368   2661   -183    -53   -390       C  
ATOM   1423  OH  TYR A 197       0.833  26.616   5.621  1.00 26.03           O  
ANISOU 1423  OH  TYR A 197     2946   4425   2520   -220   -119   -384       O  
ATOM   1424  N   LEU A 198       6.705  21.681   9.719  1.00 26.22           N  
ANISOU 1424  N   LEU A 198     3134   3927   2900    213    329   -311       N  
ATOM   1425  CA  LEU A 198       7.837  21.064  10.422  1.00 27.95           C  
ANISOU 1425  CA  LEU A 198     3334   4119   3166    345    384   -234       C  
ATOM   1426  C   LEU A 198       9.159  21.254   9.713  1.00 29.25           C  
ANISOU 1426  C   LEU A 198     3427   4388   3300    421    420   -215       C  
ATOM   1427  O   LEU A 198      10.211  20.951  10.282  1.00 31.39           O  
ANISOU 1427  O   LEU A 198     3639   4689   3600    540    450   -130       O  
ATOM   1428  CB  LEU A 198       7.585  19.554  10.614  1.00 28.49           C  
ANISOU 1428  CB  LEU A 198     3514   4012   3299    400    489   -269       C  
ATOM   1429  CG  LEU A 198       6.330  19.236  11.451  1.00 29.82           C  
ANISOU 1429  CG  LEU A 198     3747   4078   3504    318    470   -271       C  
ATOM   1430  CD1 LEU A 198       6.022  17.743  11.558  1.00 33.11           C  
ANISOU 1430  CD1 LEU A 198     4298   4297   3987    341    585   -310       C  
ATOM   1431  CD2 LEU A 198       6.432  19.832  12.878  1.00 31.13           C  
ANISOU 1431  CD2 LEU A 198     3852   4299   3677    347    400   -147       C  
ATOM   1432  N   GLU A 199       9.085  21.678   8.448  1.00 29.31           N  
ANISOU 1432  N   GLU A 199     3435   4458   3242    358    424   -289       N  
ATOM   1433  CA  GLU A 199      10.228  21.802   7.571  1.00 30.06           C  
ANISOU 1433  CA  GLU A 199     3471   4656   3295    414    480   -289       C  
ATOM   1434  C   GLU A 199      10.964  23.119   7.785  1.00 28.73           C  
ANISOU 1434  C   GLU A 199     3179   4647   3091    380    403   -194       C  
ATOM   1435  O   GLU A 199      10.359  24.200   7.729  1.00 26.45           O  
ANISOU 1435  O   GLU A 199     2888   4397   2764    269    315   -186       O  
ATOM   1436  CB  GLU A 199       9.766  21.731   6.103  1.00 31.41           C  
ANISOU 1436  CB  GLU A 199     3707   4839   3387    341    516   -409       C  
ATOM   1437  CG  GLU A 199       8.982  20.476   5.729  1.00 35.93           C  
ANISOU 1437  CG  GLU A 199     4416   5259   3975    327    592   -534       C  
ATOM   1438  CD  GLU A 199       9.846  19.237   5.579  1.00 45.52           C  
ANISOU 1438  CD  GLU A 199     5684   6376   5234    470    742   -568       C  
ATOM   1439  OE1 GLU A 199       9.263  18.108   5.555  1.00 51.56           O  
ANISOU 1439  OE1 GLU A 199     6585   6967   6038    466    817   -659       O  
ATOM   1440  OE2 GLU A 199      11.104  19.376   5.471  1.00 52.17           O  
ANISOU 1440  OE2 GLU A 199     6436   7313   6076    588    793   -504       O  
ATOM   1441  N   GLU A 200      12.275  23.028   7.979  1.00 30.07           N  
ANISOU 1441  N   GLU A 200     3244   4908   3272    474    443   -122       N  
ATOM   1442  CA  GLU A 200      13.116  24.208   8.239  1.00 30.26           C  
ANISOU 1442  CA  GLU A 200     3140   5094   3264    420    377    -34       C  
ATOM   1443  C   GLU A 200      12.908  25.304   7.193  1.00 27.92           C  
ANISOU 1443  C   GLU A 200     2852   4868   2890    293    348    -61       C  
ATOM   1444  O   GLU A 200      12.656  26.458   7.534  1.00 25.44           O  
ANISOU 1444  O   GLU A 200     2529   4582   2556    185    260    -21       O  
ATOM   1445  CB  GLU A 200      14.614  23.844   8.341  1.00 32.00           C  
ANISOU 1445  CB  GLU A 200     3219   5442   3496    539    439     40       C  
ATOM   1446  CG  GLU A 200      15.493  25.008   8.875  1.00 33.55           C  
ANISOU 1446  CG  GLU A 200     3268   5816   3663    455    356    137       C  
ATOM   1447  CD  GLU A 200      16.925  24.598   9.228  1.00 38.54           C  
ANISOU 1447  CD  GLU A 200     3723   6608   4311    575    396    230       C  
ATOM   1448  OE1 GLU A 200      17.479  23.637   8.628  1.00 45.56           O  
ANISOU 1448  OE1 GLU A 200     4585   7505   5223    729    517    219       O  
ATOM   1449  OE2 GLU A 200      17.507  25.279  10.102  1.00 47.98           O  
ANISOU 1449  OE2 GLU A 200     4804   7934   5492    511    308    312       O  
ATOM   1450  N   ARG A 201      13.029  24.950   5.922  1.00 28.52           N  
ANISOU 1450  N   ARG A 201     2956   4966   2915    308    431   -127       N  
ATOM   1451  CA  ARG A 201      12.956  25.968   4.887  1.00 29.35           C  
ANISOU 1451  CA  ARG A 201     3063   5157   2930    198    411   -130       C  
ATOM   1452  C   ARG A 201      11.599  26.644   4.828  1.00 26.79           C  
ANISOU 1452  C   ARG A 201     2834   4763   2584     97    318   -151       C  
ATOM   1453  O   ARG A 201      11.538  27.830   4.536  1.00 25.72           O  
ANISOU 1453  O   ARG A 201     2691   4680   2402      7    265    -99       O  
ATOM   1454  CB  ARG A 201      13.348  25.397   3.519  1.00 31.16           C  
ANISOU 1454  CB  ARG A 201     3311   5441   3088    237    525   -201       C  
ATOM   1455  CG  ARG A 201      12.483  24.254   3.100  1.00 34.01           C  
ANISOU 1455  CG  ARG A 201     3798   5678   3447    275    575   -325       C  
ATOM   1456  CD  ARG A 201      13.100  23.519   1.961  1.00 38.36           C  
ANISOU 1456  CD  ARG A 201     4368   6272   3933    339    713   -406       C  
ATOM   1457  NE  ARG A 201      12.125  22.592   1.398  1.00 43.35           N  
ANISOU 1457  NE  ARG A 201     5149   6787   4536    321    749   -548       N  
ATOM   1458  CZ  ARG A 201      12.314  21.964   0.241  1.00 45.19           C  
ANISOU 1458  CZ  ARG A 201     5450   7039   4681    338    862   -662       C  
ATOM   1459  NH1 ARG A 201      13.423  22.170  -0.441  1.00 47.35           N  
ANISOU 1459  NH1 ARG A 201     5650   7447   4894    391    954   -638       N  
ATOM   1460  NH2 ARG A 201      11.385  21.148  -0.233  1.00 46.56           N  
ANISOU 1460  NH2 ARG A 201     5765   7108   4819    289    884   -804       N  
ATOM   1461  N   ARG A 202      10.526  25.902   5.154  1.00 25.52           N  
ANISOU 1461  N   ARG A 202     2755   4482   2461    115    304   -217       N  
ATOM   1462  CA  ARG A 202       9.172  26.458   5.137  1.00 24.59           C  
ANISOU 1462  CA  ARG A 202     2699   4318   2326     36    219   -233       C  
ATOM   1463  C   ARG A 202       8.976  27.445   6.287  1.00 24.03           C  
ANISOU 1463  C   ARG A 202     2604   4223   2302      4    135   -152       C  
ATOM   1464  O   ARG A 202       8.442  28.522   6.091  1.00 22.74           O  
ANISOU 1464  O   ARG A 202     2460   4072   2107    -58     75   -117       O  
ATOM   1465  CB  ARG A 202       8.138  25.332   5.208  1.00 24.98           C  
ANISOU 1465  CB  ARG A 202     2823   4264   2404     46    235   -327       C  
ATOM   1466  CG  ARG A 202       6.709  25.805   5.184  1.00 24.50           C  
ANISOU 1466  CG  ARG A 202     2795   4188   2327    -29    151   -341       C  
ATOM   1467  CD  ARG A 202       6.333  26.343   3.809  1.00 26.56           C  
ANISOU 1467  CD  ARG A 202     3068   4549   2473    -90    125   -361       C  
ATOM   1468  NE  ARG A 202       4.908  26.615   3.724  1.00 25.76           N  
ANISOU 1468  NE  ARG A 202     2979   4456   2354   -144     46   -374       N  
ATOM   1469  CZ  ARG A 202       4.330  27.797   3.464  1.00 25.79           C  
ANISOU 1469  CZ  ARG A 202     2962   4521   2316   -166    -33   -299       C  
ATOM   1470  NH1 ARG A 202       5.021  28.891   3.195  1.00 25.31           N  
ANISOU 1470  NH1 ARG A 202     2892   4503   2222   -160    -42   -207       N  
ATOM   1471  NH2 ARG A 202       3.002  27.861   3.459  1.00 27.52           N  
ANISOU 1471  NH2 ARG A 202     3169   4759   2528   -194    -97   -311       N  
ATOM   1472  N   ILE A 203       9.421  27.066   7.480  1.00 22.97           N  
ANISOU 1472  N   ILE A 203     2437   4054   2235     53    137   -121       N  
ATOM   1473  CA  ILE A 203       9.334  27.977   8.649  1.00 22.47           C  
ANISOU 1473  CA  ILE A 203     2361   3977   2199     13     65    -59       C  
ATOM   1474  C   ILE A 203      10.160  29.234   8.405  1.00 21.67           C  
ANISOU 1474  C   ILE A 203     2217   3960   2057    -61     41      1       C  
ATOM   1475  O   ILE A 203       9.679  30.350   8.599  1.00 21.64           O  
ANISOU 1475  O   ILE A 203     2256   3924   2042   -129    -11     26       O  
ATOM   1476  CB  ILE A 203       9.767  27.277   9.933  1.00 22.49           C  
ANISOU 1476  CB  ILE A 203     2331   3957   2256     77     70    -31       C  
ATOM   1477  CG1 ILE A 203       8.869  26.048  10.223  1.00 22.19           C  
ANISOU 1477  CG1 ILE A 203     2359   3808   2266    134    105    -82       C  
ATOM   1478  CG2 ILE A 203       9.715  28.250  11.127  1.00 23.10           C  
ANISOU 1478  CG2 ILE A 203     2405   4035   2335     20     -3     16       C  
ATOM   1479  CD1 ILE A 203       9.509  25.047  11.267  1.00 24.27           C  
ANISOU 1479  CD1 ILE A 203     2596   4046   2577    233    140    -35       C  
ATOM   1480  N   LYS A 204      11.387  29.072   7.910  1.00 23.21           N  
ANISOU 1480  N   LYS A 204     2332   4259   2228    -49     90     26       N  
ATOM   1481  CA  LYS A 204      12.229  30.248   7.587  1.00 24.98           C  
ANISOU 1481  CA  LYS A 204     2509   4573   2409   -147     78     86       C  
ATOM   1482  C   LYS A 204      11.551  31.201   6.605  1.00 23.75           C  
ANISOU 1482  C   LYS A 204     2435   4389   2200   -219     64     93       C  
ATOM   1483  O   LYS A 204      11.597  32.420   6.777  1.00 23.90           O  
ANISOU 1483  O   LYS A 204     2485   4388   2209   -312     27    143       O  
ATOM   1484  CB  LYS A 204      13.596  29.831   7.022  1.00 27.02           C  
ANISOU 1484  CB  LYS A 204     2649   4972   2644   -118    152    110       C  
ATOM   1485  CG  LYS A 204      14.564  29.333   8.046  1.00 30.00           C  
ANISOU 1485  CG  LYS A 204     2909   5426   3063    -65    149    150       C  
ATOM   1486  CD  LYS A 204      15.923  29.047   7.397  1.00 32.52           C  
ANISOU 1486  CD  LYS A 204     3086   5912   3358    -30    229    186       C  
ATOM   1487  CE  LYS A 204      16.894  28.340   8.359  1.00 35.38           C  
ANISOU 1487  CE  LYS A 204     3305   6376   3761     68    231    241       C  
ATOM   1488  NZ  LYS A 204      18.058  27.706   7.611  1.00 38.48           N  
ANISOU 1488  NZ  LYS A 204     3558   6918   4144    171    341    266       N  
ATOM   1489  N   GLU A 205      10.968  30.629   5.541  1.00 24.24           N  
ANISOU 1489  N   GLU A 205     2537   4452   2222   -177     97     46       N  
ATOM   1490  CA  GLU A 205      10.230  31.394   4.534  1.00 24.40           C  
ANISOU 1490  CA  GLU A 205     2628   4469   2174   -223     75     64       C  
ATOM   1491  C   GLU A 205       9.136  32.266   5.174  1.00 24.04           C  
ANISOU 1491  C   GLU A 205     2654   4318   2163   -243      0     92       C  
ATOM   1492  O   GLU A 205       9.010  33.481   4.897  1.00 22.81           O  
ANISOU 1492  O   GLU A 205     2547   4139   1980   -297    -23    162       O  
ATOM   1493  CB  GLU A 205       9.605  30.430   3.534  1.00 24.33           C  
ANISOU 1493  CB  GLU A 205     2649   4485   2112   -177    106    -13       C  
ATOM   1494  CG  GLU A 205       8.832  31.104   2.396  1.00 24.92           C  
ANISOU 1494  CG  GLU A 205     2781   4597   2090   -216     73     14       C  
ATOM   1495  CD  GLU A 205       8.230  30.082   1.448  1.00 25.91           C  
ANISOU 1495  CD  GLU A 205     2932   4769   2143   -195     94    -82       C  
ATOM   1496  OE1 GLU A 205       7.624  29.125   1.966  1.00 25.25           O  
ANISOU 1496  OE1 GLU A 205     2859   4621   2115   -162     90   -165       O  
ATOM   1497  OE2 GLU A 205       8.348  30.247   0.203  1.00 26.36           O  
ANISOU 1497  OE2 GLU A 205     3007   4927   2080   -224    117    -77       O  
ATOM   1498  N   ILE A 206       8.336  31.621   6.018  1.00 23.64           N  
ANISOU 1498  N   ILE A 206     2614   4196   2171   -191    -26     42       N  
ATOM   1499  CA  ILE A 206       7.191  32.277   6.650  1.00 23.98           C  
ANISOU 1499  CA  ILE A 206     2712   4149   2248   -185    -81     56       C  
ATOM   1500  C   ILE A 206       7.603  33.371   7.627  1.00 23.87           C  
ANISOU 1500  C   ILE A 206     2726   4075   2268   -234   -101    103       C  
ATOM   1501  O   ILE A 206       6.981  34.454   7.656  1.00 23.96           O  
ANISOU 1501  O   ILE A 206     2809   4016   2281   -245   -124    145       O  
ATOM   1502  CB  ILE A 206       6.305  31.246   7.355  1.00 23.67           C  
ANISOU 1502  CB  ILE A 206     2669   4065   2262   -131    -89    -10       C  
ATOM   1503  CG1 ILE A 206       5.707  30.267   6.321  1.00 26.03           C  
ANISOU 1503  CG1 ILE A 206     2962   4408   2519   -115    -74    -73       C  
ATOM   1504  CG2 ILE A 206       5.212  31.957   8.218  1.00 25.34           C  
ANISOU 1504  CG2 ILE A 206     2919   4196   2514   -116   -131      7       C  
ATOM   1505  CD1 ILE A 206       5.217  28.944   7.006  1.00 25.47           C  
ANISOU 1505  CD1 ILE A 206     2887   4283   2506    -84    -51   -147       C  
ATOM   1506  N   VAL A 207       8.634  33.096   8.425  1.00 22.95           N  
ANISOU 1506  N   VAL A 207     2559   3987   2174   -260    -89     98       N  
ATOM   1507  CA  VAL A 207       9.159  34.111   9.384  1.00 23.60           C  
ANISOU 1507  CA  VAL A 207     2667   4032   2269   -341   -112    126       C  
ATOM   1508  C   VAL A 207       9.728  35.313   8.616  1.00 24.98           C  
ANISOU 1508  C   VAL A 207     2877   4210   2403   -439    -99    186       C  
ATOM   1509  O   VAL A 207       9.450  36.446   8.985  1.00 24.76           O  
ANISOU 1509  O   VAL A 207     2943   4081   2384   -494   -112    207       O  
ATOM   1510  CB  VAL A 207      10.196  33.535  10.363  1.00 23.60           C  
ANISOU 1510  CB  VAL A 207     2581   4105   2281   -358   -116    117       C  
ATOM   1511  CG1 VAL A 207      10.861  34.664  11.198  1.00 24.35           C  
ANISOU 1511  CG1 VAL A 207     2698   4192   2362   -484   -146    135       C  
ATOM   1512  CG2 VAL A 207       9.550  32.471  11.285  1.00 22.72           C  
ANISOU 1512  CG2 VAL A 207     2464   3960   2209   -265   -125     77       C  
ATOM   1513  N   LYS A 208      10.507  35.063   7.555  1.00 28.71           N  
ANISOU 1513  N   LYS A 208     3808   4566   2534   -164    361    498       N  
ATOM   1514  CA  LYS A 208      11.045  36.144   6.722  1.00 32.25           C  
ANISOU 1514  CA  LYS A 208     4393   4978   2883   -175    465    591       C  
ATOM   1515  C   LYS A 208       9.920  37.010   6.100  1.00 34.02           C  
ANISOU 1515  C   LYS A 208     4757   5171   2999   -128    313    665       C  
ATOM   1516  O   LYS A 208      10.000  38.243   6.061  1.00 35.17           O  
ANISOU 1516  O   LYS A 208     4961   5257   3147   -131    344    758       O  
ATOM   1517  CB  LYS A 208      11.965  35.562   5.619  1.00 33.68           C  
ANISOU 1517  CB  LYS A 208     4709   5170   2916   -177    633    573       C  
ATOM   1518  CG  LYS A 208      12.696  36.607   4.754  1.00 37.32           C  
ANISOU 1518  CG  LYS A 208     5323   5583   3275   -205    809    677       C  
ATOM   1519  CD  LYS A 208      13.662  35.975   3.754  1.00 39.88           C  
ANISOU 1519  CD  LYS A 208     5769   5917   3467   -202   1027    653       C  
ATOM   1520  CE  LYS A 208      14.709  36.967   3.228  1.00 44.52           C  
ANISOU 1520  CE  LYS A 208     6425   6453   4039   -262   1286    753       C  
ATOM   1521  NZ  LYS A 208      15.765  36.253   2.416  1.00 47.69           N  
ANISOU 1521  NZ  LYS A 208     6891   6871   4359   -254   1552    717       N  
ATOM   1522  N   LYS A 209       8.870  36.348   5.612  1.00 34.56           N  
ANISOU 1522  N   LYS A 209     4880   5268   2984    -83    135    619       N  
ATOM   1523  CA  LYS A 209       7.757  37.006   4.923  1.00 36.64           C  
ANISOU 1523  CA  LYS A 209     5266   5510   3147    -17    -55    676       C  
ATOM   1524  C   LYS A 209       6.922  37.899   5.841  1.00 35.60           C  
ANISOU 1524  C   LYS A 209     4987   5355   3185     18   -159    719       C  
ATOM   1525  O   LYS A 209       6.581  39.018   5.471  1.00 35.66           O  
ANISOU 1525  O   LYS A 209     5101   5306   3140     73   -214    812       O  
ATOM   1526  CB  LYS A 209       6.874  35.930   4.242  1.00 36.76           C  
ANISOU 1526  CB  LYS A 209     5337   5566   3065      7   -248    590       C  
ATOM   1527  CG  LYS A 209       5.658  36.461   3.506  1.00 40.82           C  
ANISOU 1527  CG  LYS A 209     5952   6066   3490     86   -503    631       C  
ATOM   1528  CD  LYS A 209       4.877  35.332   2.845  1.00 43.07           C  
ANISOU 1528  CD  LYS A 209     6282   6387   3695     86   -713    526       C  
ATOM   1529  CE  LYS A 209       3.794  35.886   1.894  1.00 45.33           C  
ANISOU 1529  CE  LYS A 209     6709   6658   3856    177  -1001    567       C  
ATOM   1530  NZ  LYS A 209       2.944  34.836   1.184  1.00 49.07           N  
ANISOU 1530  NZ  LYS A 209     7230   7158   4256    169  -1265    454       N  
ATOM   1531  N   HIS A 210       6.611  37.397   7.040  1.00 34.87           N  
ANISOU 1531  N   HIS A 210     4673   5292   3285     -5   -171    652       N  
ATOM   1532  CA  HIS A 210       5.557  37.970   7.904  1.00 35.07           C  
ANISOU 1532  CA  HIS A 210     4551   5303   3472     44   -274    667       C  
ATOM   1533  C   HIS A 210       6.021  38.439   9.301  1.00 33.91           C  
ANISOU 1533  C   HIS A 210     4282   5121   3482     17   -145    669       C  
ATOM   1534  O   HIS A 210       5.252  39.111  10.003  1.00 34.61           O  
ANISOU 1534  O   HIS A 210     4289   5179   3684     71   -190    690       O  
ATOM   1535  CB  HIS A 210       4.434  36.922   8.140  1.00 35.66           C  
ANISOU 1535  CB  HIS A 210     4474   5433   3642     46   -416    580       C  
ATOM   1536  CG  HIS A 210       3.671  36.526   6.916  1.00 37.97           C  
ANISOU 1536  CG  HIS A 210     4857   5753   3818     77   -615    561       C  
ATOM   1537  ND1 HIS A 210       2.911  37.411   6.183  1.00 39.56           N  
ANISOU 1537  ND1 HIS A 210     5138   5934   3961    170   -786    628       N  
ATOM   1538  CD2 HIS A 210       3.522  35.319   6.322  1.00 40.44           C  
ANISOU 1538  CD2 HIS A 210     5205   6099   4060     32   -696    474       C  
ATOM   1539  CE1 HIS A 210       2.333  36.764   5.183  1.00 43.56           C  
ANISOU 1539  CE1 HIS A 210     5722   6470   4359    180   -981    581       C  
ATOM   1540  NE2 HIS A 210       2.695  35.494   5.242  1.00 42.47           N  
ANISOU 1540  NE2 HIS A 210     5563   6362   4211     89   -925    483       N  
ATOM   1541  N   SER A 211       7.231  38.072   9.719  1.00 32.58           N  
ANISOU 1541  N   SER A 211     4101   4954   3324    -54      2    641       N  
ATOM   1542  CA  SER A 211       7.707  38.325  11.091  1.00 32.10           C  
ANISOU 1542  CA  SER A 211     3937   4861   3398    -82     85    622       C  
ATOM   1543  C   SER A 211       9.137  38.895  11.107  1.00 32.49           C  
ANISOU 1543  C   SER A 211     4032   4871   3441   -146    217    651       C  
ATOM   1544  O   SER A 211       9.863  38.726  12.079  1.00 32.11           O  
ANISOU 1544  O   SER A 211     3902   4815   3485   -186    272    610       O  
ATOM   1545  CB  SER A 211       7.623  37.037  11.932  1.00 30.66           C  
ANISOU 1545  CB  SER A 211     3639   4722   3290   -104     91    533       C  
ATOM   1546  OG  SER A 211       6.295  36.538  11.969  1.00 30.08           O  
ANISOU 1546  OG  SER A 211     3498   4674   3259    -70    -11    506       O  
ATOM   1547  N   GLN A 212       9.527  39.600  10.051  1.00 33.88           N  
ANISOU 1547  N   GLN A 212     4342   5017   3516   -158    265    724       N  
ATOM   1548  CA  GLN A 212      10.951  39.995   9.920  1.00 35.70           C  
ANISOU 1548  CA  GLN A 212     4588   5214   3761   -243    422    748       C  
ATOM   1549  C   GLN A 212      11.424  41.101  10.894  1.00 34.92           C  
ANISOU 1549  C   GLN A 212     4448   5027   3791   -293    452    770       C  
ATOM   1550  O   GLN A 212      12.638  41.241  11.112  1.00 35.18           O  
ANISOU 1550  O   GLN A 212     4421   5043   3903   -381    557    759       O  
ATOM   1551  CB  GLN A 212      11.312  40.357   8.475  1.00 37.98           C  
ANISOU 1551  CB  GLN A 212     5055   5483   3893   -256    511    825       C  
ATOM   1552  CG  GLN A 212      10.651  41.599   7.982  1.00 41.55           C  
ANISOU 1552  CG  GLN A 212     5671   5847   4269   -215    457    928       C  
ATOM   1553  CD  GLN A 212      11.032  41.942   6.555  1.00 44.69           C  
ANISOU 1553  CD  GLN A 212     6295   6207   4477   -224    557   1015       C  
ATOM   1554  OE1 GLN A 212      12.221  42.130   6.228  1.00 51.26           O  
ANISOU 1554  OE1 GLN A 212     7153   7012   5311   -316    761   1044       O  
ATOM   1555  NE2 GLN A 212      10.017  42.030   5.685  1.00 50.19           N  
ANISOU 1555  NE2 GLN A 212     7162   6899   5008   -126    415   1059       N  
ATOM   1556  N   PHE A 213      10.500  41.877  11.463  1.00 34.01           N  
ANISOU 1556  N   PHE A 213     4361   4851   3709   -237    360    793       N  
ATOM   1557  CA  PHE A 213      10.897  43.007  12.334  1.00 34.08           C  
ANISOU 1557  CA  PHE A 213     4380   4750   3817   -280    381    806       C  
ATOM   1558  C   PHE A 213      10.542  42.861  13.803  1.00 32.88           C  
ANISOU 1558  C   PHE A 213     4144   4587   3763   -250    316    731       C  
ATOM   1559  O   PHE A 213      10.469  43.851  14.538  1.00 35.42           O  
ANISOU 1559  O   PHE A 213     4518   4804   4138   -249    301    736       O  
ATOM   1560  CB  PHE A 213      10.356  44.325  11.771  1.00 35.67           C  
ANISOU 1560  CB  PHE A 213     4748   4840   3966   -241    367    906       C  
ATOM   1561  CG  PHE A 213      10.961  44.677  10.439  1.00 36.30           C  
ANISOU 1561  CG  PHE A 213     4963   4891   3937   -294    467    995       C  
ATOM   1562  CD1 PHE A 213      12.347  44.759  10.299  1.00 36.19           C  
ANISOU 1562  CD1 PHE A 213     4918   4858   3975   -431    619    997       C  
ATOM   1563  CD2 PHE A 213      10.159  44.875   9.323  1.00 38.97           C  
ANISOU 1563  CD2 PHE A 213     5460   5222   4124   -204    412   1073       C  
ATOM   1564  CE1 PHE A 213      12.931  45.063   9.079  1.00 40.62           C  
ANISOU 1564  CE1 PHE A 213     5613   5386   4434   -486    761   1084       C  
ATOM   1565  CE2 PHE A 213      10.740  45.195   8.073  1.00 40.89           C  
ANISOU 1565  CE2 PHE A 213     5882   5424   4228   -248    526   1163       C  
ATOM   1566  CZ  PHE A 213      12.131  45.279   7.961  1.00 40.60           C  
ANISOU 1566  CZ  PHE A 213     5821   5364   4242   -394    723   1170       C  
ATOM   1567  N   ILE A 214      10.361  41.632  14.245  1.00 29.69           N  
ANISOU 1567  N   ILE A 214     3637   4274   3369   -226    288    660       N  
ATOM   1568  CA  ILE A 214      10.067  41.364  15.661  1.00 28.18           C  
ANISOU 1568  CA  ILE A 214     3399   4067   3241   -196    250    593       C  
ATOM   1569  C   ILE A 214      11.315  41.710  16.476  1.00 27.61           C  
ANISOU 1569  C   ILE A 214     3313   3939   3237   -278    258    554       C  
ATOM   1570  O   ILE A 214      12.433  41.391  16.050  1.00 28.64           O  
ANISOU 1570  O   ILE A 214     3381   4106   3396   -353    297    546       O  
ATOM   1571  CB  ILE A 214       9.668  39.890  15.845  1.00 26.78           C  
ANISOU 1571  CB  ILE A 214     3140   3985   3051   -165    233    538       C  
ATOM   1572  CG1 ILE A 214       8.303  39.628  15.178  1.00 29.00           C  
ANISOU 1572  CG1 ILE A 214     3411   4308   3299    -96    192    563       C  
ATOM   1573  CG2 ILE A 214       9.622  39.472  17.357  1.00 26.58           C  
ANISOU 1573  CG2 ILE A 214     3100   3933   3068   -146    220    473       C  
ATOM   1574  CD1 ILE A 214       7.064  40.215  15.902  1.00 28.52           C  
ANISOU 1574  CD1 ILE A 214     3345   4199   3294    -13    171    570       C  
ATOM   1575  N   GLY A 215      11.114  42.399  17.590  1.00 26.79           N  
ANISOU 1575  N   GLY A 215     3270   3744   3164   -260    221    526       N  
ATOM   1576  CA  GLY A 215      12.176  42.956  18.416  1.00 28.46           C  
ANISOU 1576  CA  GLY A 215     3497   3876   3440   -339    185    481       C  
ATOM   1577  C   GLY A 215      12.785  42.073  19.491  1.00 28.09           C  
ANISOU 1577  C   GLY A 215     3401   3860   3413   -342    118    397       C  
ATOM   1578  O   GLY A 215      13.247  42.576  20.544  1.00 28.63           O  
ANISOU 1578  O   GLY A 215     3531   3841   3506   -368     41    342       O  
ATOM   1579  N   TYR A 216      12.771  40.767  19.249  1.00 26.72           N  
ANISOU 1579  N   TYR A 216     3143   3794   3218   -310    131    382       N  
ATOM   1580  CA  TYR A 216      13.325  39.766  20.158  1.00 26.01           C  
ANISOU 1580  CA  TYR A 216     3019   3730   3132   -290     65    315       C  
ATOM   1581  C   TYR A 216      13.955  38.722  19.252  1.00 25.41           C  
ANISOU 1581  C   TYR A 216     2815   3757   3083   -304    104    317       C  
ATOM   1582  O   TYR A 216      13.447  38.474  18.144  1.00 26.17           O  
ANISOU 1582  O   TYR A 216     2895   3908   3139   -296    183    361       O  
ATOM   1583  CB  TYR A 216      12.230  39.134  21.044  1.00 24.68           C  
ANISOU 1583  CB  TYR A 216     2943   3551   2882   -197     68    296       C  
ATOM   1584  CG  TYR A 216      11.549  40.179  21.919  1.00 24.62           C  
ANISOU 1584  CG  TYR A 216     3077   3436   2841   -163     66    290       C  
ATOM   1585  CD1 TYR A 216      12.176  40.658  23.084  1.00 23.68           C  
ANISOU 1585  CD1 TYR A 216     3067   3223   2707   -174    -27    232       C  
ATOM   1586  CD2 TYR A 216      10.347  40.756  21.539  1.00 23.83           C  
ANISOU 1586  CD2 TYR A 216     3007   3319   2730   -113    142    336       C  
ATOM   1587  CE1 TYR A 216      11.602  41.648  23.866  1.00 26.05           C  
ANISOU 1587  CE1 TYR A 216     3530   3408   2961   -137    -19    215       C  
ATOM   1588  CE2 TYR A 216       9.744  41.782  22.315  1.00 23.12           C  
ANISOU 1588  CE2 TYR A 216     3051   3117   2618    -62    160    327       C  
ATOM   1589  CZ  TYR A 216      10.382  42.209  23.485  1.00 26.08           C  
ANISOU 1589  CZ  TYR A 216     3560   3392   2957    -76     91    264       C  
ATOM   1590  OH  TYR A 216       9.823  43.201  24.252  1.00 26.60           O  
ANISOU 1590  OH  TYR A 216     3790   3333   2984    -20    118    243       O  
ATOM   1591  N   PRO A 217      15.027  38.078  19.729  1.00 25.97           N  
ANISOU 1591  N   PRO A 217     2807   3847   3213   -310     40    264       N  
ATOM   1592  CA  PRO A 217      15.651  36.976  18.995  1.00 26.28           C  
ANISOU 1592  CA  PRO A 217     2730   3974   3282   -295     86    254       C  
ATOM   1593  C   PRO A 217      14.635  35.846  18.784  1.00 24.69           C  
ANISOU 1593  C   PRO A 217     2589   3812   2980   -221    126    258       C  
ATOM   1594  O   PRO A 217      13.909  35.509  19.697  1.00 25.62           O  
ANISOU 1594  O   PRO A 217     2799   3893   3041   -172     85    244       O  
ATOM   1595  CB  PRO A 217      16.806  36.537  19.915  1.00 27.08           C  
ANISOU 1595  CB  PRO A 217     2753   4066   3470   -280    -34    189       C  
ATOM   1596  CG  PRO A 217      16.978  37.602  20.915  1.00 28.36           C  
ANISOU 1596  CG  PRO A 217     2980   4139   3659   -323   -149    166       C  
ATOM   1597  CD  PRO A 217      15.666  38.329  21.032  1.00 26.22           C  
ANISOU 1597  CD  PRO A 217     2871   3812   3279   -313    -98    205       C  
ATOM   1598  N   ILE A 218      14.522  35.352  17.554  1.00 23.94           N  
ANISOU 1598  N   ILE A 218     2460   3779   2857   -223    215    279       N  
ATOM   1599  CA  ILE A 218      13.717  34.205  17.224  1.00 23.00           C  
ANISOU 1599  CA  ILE A 218     2385   3691   2663   -174    238    268       C  
ATOM   1600  C   ILE A 218      14.692  33.109  16.747  1.00 23.28           C  
ANISOU 1600  C   ILE A 218     2352   3768   2724   -145    273    229       C  
ATOM   1601  O   ILE A 218      15.391  33.267  15.721  1.00 25.63           O  
ANISOU 1601  O   ILE A 218     2591   4106   3043   -169    359    238       O  
ATOM   1602  CB  ILE A 218      12.686  34.495  16.096  1.00 23.28           C  
ANISOU 1602  CB  ILE A 218     2466   3753   2626   -190    285    312       C  
ATOM   1603  CG1 ILE A 218      11.686  35.618  16.503  1.00 23.33           C  
ANISOU 1603  CG1 ILE A 218     2523   3714   2627   -193    255    353       C  
ATOM   1604  CG2 ILE A 218      11.975  33.171  15.605  1.00 24.43           C  
ANISOU 1604  CG2 ILE A 218     2643   3929   2711   -161    290    282       C  
ATOM   1605  CD1 ILE A 218      10.732  35.995  15.342  1.00 24.29           C  
ANISOU 1605  CD1 ILE A 218     2679   3860   2689   -190    263    401       C  
ATOM   1606  N   THR A 219      14.759  32.023  17.484  1.00 22.34           N  
ANISOU 1606  N   THR A 219     2256   3628   2603    -84    225    188       N  
ATOM   1607  CA  THR A 219      15.670  30.904  17.148  1.00 22.23           C  
ANISOU 1607  CA  THR A 219     2189   3636   2622    -25    251    145       C  
ATOM   1608  C   THR A 219      14.861  29.720  16.645  1.00 21.61           C  
ANISOU 1608  C   THR A 219     2206   3549   2455      3    289    126       C  
ATOM   1609  O   THR A 219      14.004  29.192  17.346  1.00 19.68           O  
ANISOU 1609  O   THR A 219     2053   3256   2168     12    248    124       O  
ATOM   1610  CB  THR A 219      16.472  30.487  18.357  1.00 22.88           C  
ANISOU 1610  CB  THR A 219     2244   3679   2768     40    142    111       C  
ATOM   1611  OG1 THR A 219      17.227  31.610  18.819  1.00 23.61           O  
ANISOU 1611  OG1 THR A 219     2243   3771   2955     -3     78    114       O  
ATOM   1612  CG2 THR A 219      17.424  29.307  18.057  1.00 23.01           C  
ANISOU 1612  CG2 THR A 219     2197   3708   2839    131    160     66       C  
ATOM   1613  N   LEU A 220      15.125  29.351  15.392  1.00 21.55           N  
ANISOU 1613  N   LEU A 220     2189   3581   2417      5    379    111       N  
ATOM   1614  CA  LEU A 220      14.488  28.199  14.777  1.00 20.80           C  
ANISOU 1614  CA  LEU A 220     2198   3468   2239     24    404     75       C  
ATOM   1615  C   LEU A 220      15.379  26.973  15.038  1.00 20.92           C  
ANISOU 1615  C   LEU A 220     2209   3447   2292    121    415     21       C  
ATOM   1616  O   LEU A 220      16.508  26.859  14.492  1.00 20.91           O  
ANISOU 1616  O   LEU A 220     2125   3477   2342    173    492     -3       O  
ATOM   1617  CB  LEU A 220      14.287  28.418  13.282  1.00 21.90           C  
ANISOU 1617  CB  LEU A 220     2381   3650   2289     -8    482     78       C  
ATOM   1618  CG  LEU A 220      13.753  27.188  12.534  1.00 23.14           C  
ANISOU 1618  CG  LEU A 220     2663   3779   2352      8    491     20       C  
ATOM   1619  CD1 LEU A 220      12.448  26.615  13.169  1.00 21.63           C  
ANISOU 1619  CD1 LEU A 220     2531   3533   2154    -33    393     10       C  
ATOM   1620  CD2 LEU A 220      13.559  27.474  11.034  1.00 23.01           C  
ANISOU 1620  CD2 LEU A 220     2735   3798   2209    -16    546     20       C  
ATOM   1621  N   PHE A 221      14.882  26.085  15.895  1.00 20.58           N  
ANISOU 1621  N   PHE A 221     2256   3330   2235    149    353      6       N  
ATOM   1622  CA  PHE A 221      15.592  24.855  16.219  1.00 21.69           C  
ANISOU 1622  CA  PHE A 221     2433   3408   2399    257    346    -38       C  
ATOM   1623  C   PHE A 221      15.527  23.937  14.991  1.00 23.93           C  
ANISOU 1623  C   PHE A 221     2795   3679   2620    275    434    -92       C  
ATOM   1624  O   PHE A 221      14.591  24.005  14.183  1.00 23.64           O  
ANISOU 1624  O   PHE A 221     2830   3653   2499    192    455    -98       O  
ATOM   1625  CB  PHE A 221      15.012  24.088  17.412  1.00 20.83           C  
ANISOU 1625  CB  PHE A 221     2453   3195   2265    278    274    -28       C  
ATOM   1626  CG  PHE A 221      15.283  24.708  18.750  1.00 20.76           C  
ANISOU 1626  CG  PHE A 221     2428   3171   2290    302    179      9       C  
ATOM   1627  CD1 PHE A 221      15.360  26.086  18.938  1.00 19.61           C  
ANISOU 1627  CD1 PHE A 221     2183   3091   2176    245    151     40       C  
ATOM   1628  CD2 PHE A 221      15.398  23.884  19.861  1.00 21.45           C  
ANISOU 1628  CD2 PHE A 221     2643   3155   2353    382    112     14       C  
ATOM   1629  CE1 PHE A 221      15.577  26.627  20.229  1.00 21.47           C  
ANISOU 1629  CE1 PHE A 221     2444   3292   2420    267     47     60       C  
ATOM   1630  CE2 PHE A 221      15.618  24.436  21.153  1.00 21.87           C  
ANISOU 1630  CE2 PHE A 221     2733   3180   2398    412      6     44       C  
ATOM   1631  CZ  PHE A 221      15.725  25.790  21.306  1.00 21.67           C  
ANISOU 1631  CZ  PHE A 221     2605   3224   2406    354    -29     60       C  
ATOM   1632  N   VAL A 222      16.537  23.095  14.901  1.00 24.92           N  
ANISOU 1632  N   VAL A 222     2908   3772   2787    395    470   -137       N  
ATOM   1633  CA  VAL A 222      16.721  22.148  13.826  1.00 28.37           C  
ANISOU 1633  CA  VAL A 222     3436   4177   3167    448    567   -203       C  
ATOM   1634  C   VAL A 222      16.327  20.757  14.356  1.00 30.16           C  
ANISOU 1634  C   VAL A 222     3831   4265   3364    498    519   -238       C  
ATOM   1635  O   VAL A 222      16.569  20.396  15.501  1.00 27.58           O  
ANISOU 1635  O   VAL A 222     3516   3874   3089    563    441   -215       O  
ATOM   1636  CB  VAL A 222      18.204  22.145  13.307  1.00 30.12           C  
ANISOU 1636  CB  VAL A 222     3520   4448   3478    569    679   -233       C  
ATOM   1637  CG1 VAL A 222      18.694  23.521  12.955  1.00 32.19           C  
ANISOU 1637  CG1 VAL A 222     3609   4824   3798    505    740   -188       C  
ATOM   1638  CG2 VAL A 222      19.074  21.619  14.298  1.00 34.86           C  
ANISOU 1638  CG2 VAL A 222     4041   5003   4199    701    608   -241       C  
ATOM   1639  N   GLU A 223      15.703  19.967  13.507  1.00 33.39           N  
ANISOU 1639  N   GLU A 223     4397   4612   3677    463    560   -294       N  
ATOM   1640  CA  GLU A 223      15.323  18.612  13.914  1.00 36.44           C  
ANISOU 1640  CA  GLU A 223     4963   4842   4041    492    529   -331       C  
ATOM   1641  C   GLU A 223      16.519  17.708  14.012  1.00 39.05           C  
ANISOU 1641  C   GLU A 223     5317   5102   4420    683    572   -373       C  
ATOM   1642  O   GLU A 223      17.410  17.722  13.132  1.00 39.89           O  
ANISOU 1642  O   GLU A 223     5361   5259   4536    778    676   -420       O  
ATOM   1643  CB  GLU A 223      14.362  18.039  12.908  1.00 38.68           C  
ANISOU 1643  CB  GLU A 223     5407   5070   4220    390    543   -396       C  
ATOM   1644  CG  GLU A 223      13.024  18.712  13.018  1.00 40.87           C  
ANISOU 1644  CG  GLU A 223     5657   5390   4484    213    469   -355       C  
ATOM   1645  CD  GLU A 223      11.936  17.700  13.106  1.00 46.14           C  
ANISOU 1645  CD  GLU A 223     6477   5920   5136    109    425   -394       C  
ATOM   1646  OE1 GLU A 223      10.992  17.844  12.328  1.00 51.70           O  
ANISOU 1646  OE1 GLU A 223     7201   6644   5796    -15    376   -429       O  
ATOM   1647  OE2 GLU A 223      12.045  16.751  13.921  1.00 47.54           O  
ANISOU 1647  OE2 GLU A 223     6757   5959   5347    151    433   -392       O  
ATOM   1648  N   LYS A 224      16.525  16.890  15.060  1.00 39.85           N  
ATOM   1649  CA  LYS A 224      17.577  15.908  15.242  1.00 41.03           C  
ATOM   1650  C   LYS A 224      17.430  14.757  14.231  1.00 43.51           C  
ATOM   1651  O   LYS A 224      18.429  14.122  13.892  1.00 45.44           O  
ATOM   1652  CB  LYS A 224      17.643  15.431  16.693  1.00 41.32           C  
ATOM   1653  CG  LYS A 224      17.710  16.552  17.731  1.00 39.66           C  
ATOM   1654  CD  LYS A 224      17.946  16.031  19.138  1.00 39.21           C  
ATOM   1655  CE  LYS A 224      16.710  15.339  19.765  1.00 36.99           C  
ATOM   1656  NZ  LYS A 224      15.495  16.236  19.871  1.00 34.63           N  
ATOM   1657  N   GLU A 225      16.218  14.562  13.700  1.00 45.13           N  
ATOM   1658  CA  GLU A 225      15.900  13.586  12.609  1.00 45.95           C  
ATOM   1659  C   GLU A 225      16.136  12.139  13.068  1.00 46.86           C  
ATOM   1660  O   GLU A 225      15.195  11.334  13.099  1.00 47.25           O  
ATOM   1661  CB  GLU A 225      16.657  13.847  11.286  1.00 46.87           C  
ATOM   1662  CG  GLU A 225      16.403  15.203  10.546  1.00 48.26           C  
ATOM   1663  CD  GLU A 225      14.948  15.424  10.086  1.00 51.11           C  
ATOM   1664  OE1 GLU A 225      14.155  14.444  10.019  1.00 53.49           O  
ATOM   1665  OE2 GLU A 225      14.584  16.598   9.798  1.00 50.81           O  
TER    1666      GLU A 225                                                      
HETATM 1667  N1  94M A 999       1.594  34.875  25.758  1.00 18.17           N  
ANISOU 1667  N1  94M A 999     1795   3335   1774    127     12     -4       N  
HETATM 1668  C2  94M A 999       1.323  34.299  24.601  1.00 17.68           C  
ANISOU 1668  C2  94M A 999     1651   3406   1660    -25     58   -107       C  
HETATM 1669  N2  94M A 999       2.343  33.800  23.949  1.00 18.81           N  
ANISOU 1669  N2  94M A 999     1508   3845   1793   -112    109   -582       N  
HETATM 1670  N3  94M A 999       0.096  34.220  24.079  1.00 17.25           N  
ANISOU 1670  N3  94M A 999     1691   3292   1571    -98     48    102       N  
HETATM 1671  C4  94M A 999      -0.948  34.742  24.759  1.00 17.85           C  
ANISOU 1671  C4  94M A 999     1871   3189   1721     10    -14    312       C  
HETATM 1672  C5  94M A 999      -0.721  35.339  26.019  1.00 16.79           C  
ANISOU 1672  C5  94M A 999     1708   3044   1626    158    -31    264       C  
HETATM 1673  C6  94M A 999       0.578  35.389  26.470  1.00 18.11           C  
ANISOU 1673  C6  94M A 999     1864   3245   1772    201    -17    173       C  
HETATM 1674 CL6  94M A 999       0.977  36.135  28.008  0.25 10.42          CL  
ANISOU 1674 CL6  94M A 999      825   2354    782    346    -43     64      CL  
HETATM 1675  N7  94M A 999      -1.924  35.812  26.448  1.00 19.13           N  
ANISOU 1675  N7  94M A 999     1893   3369   2006    225    -80    172       N  
HETATM 1676  C8  94M A 999      -2.862  35.442  25.574  0.50 14.11           C  
ANISOU 1676  C8  94M A 999     1284   2659   1418    156   -112    253       C  
HETATM 1677  N9  94M A 999      -2.257  34.821  24.549  1.00 18.02           N  
ANISOU 1677  N9  94M A 999     1901   3135   1810     14    -72    393       N  
HETATM 1678  CAA 94M A 999      -4.544  29.495  26.388  1.00 24.39           C  
ANISOU 1678  CAA 94M A 999     2859   3749   2657   -639   -600   1253       C  
HETATM 1679  CAB 94M A 999      -7.160  30.551  24.786  1.00 22.37           C  
ANISOU 1679  CAB 94M A 999     2278   3913   2309   -489      2    765       C  
HETATM 1680  CAC 94M A 999      -2.259  31.386  24.380  1.00 19.14           C  
ANISOU 1680  CAC 94M A 999     1993   3094   2185     62   -185    334       C  
HETATM 1681  CAF 94M A 999      -6.267  32.775  23.983  1.00 21.29           C  
ANISOU 1681  CAF 94M A 999     2135   3621   2333    -67      8    415       C  
HETATM 1682  CAH 94M A 999      -2.948  34.274  23.367  1.00 17.23           C  
ANISOU 1682  CAH 94M A 999     1827   3043   1678   -124    -89    460       C  
HETATM 1683  NAI 94M A 999      -5.263  33.626  23.672  1.00 18.26           N  
ANISOU 1683  NAI 94M A 999     1842   3125   1972    -14    -82    425       N  
HETATM 1684  OAM 94M A 999      -4.445  29.789  25.002  1.00 22.10           O  
ANISOU 1684  OAM 94M A 999     2474   3318   2604   -274   -426    862       O  
HETATM 1685  CAN 94M A 999      -6.019  31.493  24.468  1.00 18.79           C  
ANISOU 1685  CAN 94M A 999     1887   3320   1931   -213     18    614       C  
HETATM 1686  CAP 94M A 999      -3.686  31.925  24.239  1.00 17.60           C  
ANISOU 1686  CAP 94M A 999     1835   3010   1841    -27    -45    496       C  
HETATM 1687  CAR 94M A 999      -3.987  33.243  23.785  1.00 18.62           C  
ANISOU 1687  CAR 94M A 999     1959   3196   1921    -30    -17    459       C  
HETATM 1688  CAS 94M A 999      -4.713  31.054  24.546  1.00 19.61           C  
ANISOU 1688  CAS 94M A 999     2092   3243   2117   -153   -106    661       C  
HETATM 1689  O   HOH A 237     -18.216  23.567  19.295  1.00 30.06           O  
HETATM 1690  O   HOH A 238     -15.292  22.407  16.720  1.00 27.33           O  
HETATM 1691  O   HOH A 239     -14.349  24.791  20.192  1.00 20.55           O  
HETATM 1692  O   HOH A 240      -8.874  19.181  25.102  1.00 33.28           O  
HETATM 1693  O   HOH A 241     -11.648  19.374  26.015  1.00 24.31           O  
HETATM 1694  O   HOH A 242       0.253  37.982  24.200  1.00 25.36           O  
HETATM 1695  O   HOH A 243       2.462  32.372  21.044  1.00 18.90           O  
HETATM 1696  O   HOH A 244     -12.563  17.092  33.638  1.00 24.18           O  
HETATM 1697  O   HOH A 245      -2.042  37.670  22.812  1.00 30.20           O  
HETATM 1698  O   HOH A 246      -4.740  36.130  20.175  1.00 20.40           O  
HETATM 1699  O   HOH A 247     -15.999  24.961  18.173  1.00 24.91           O  
HETATM 1700  O   HOH A 248      -2.215  37.517  16.918  1.00 24.43           O  
HETATM 1701  O   HOH A 249      -8.964  25.251   3.841  1.00 26.53           O  
HETATM 1702  O   HOH A 250      -7.363  18.079  27.104  1.00 24.79           O  
HETATM 1703  O   HOH A 251      13.077  19.101  17.928  1.00 25.56           O  
HETATM 1704  O   HOH A 252       5.999  31.274  41.228  1.00 54.08           O  
HETATM 1705  O   HOH A 253      13.895  38.711  15.325  1.00 44.85           O  
HETATM 1706  O   HOH A 254     -11.080  30.991  25.147  1.00 30.77           O  
HETATM 1707  O   HOH A 255      -8.726  15.920  27.386  1.00 41.85           O  
HETATM 1708  O   HOH A 256       2.405  44.264  25.057  1.00 43.43           O  
HETATM 1709  O   HOH A 257      -5.133  23.744  38.000  1.00 35.62           O  
HETATM 1710  O   HOH A 258       4.085  31.737   0.881  1.00 47.38           O  
HETATM 1711  O   HOH A 259       2.308  15.065  20.309  1.00 53.00           O  
HETATM 1712  O   HOH A 260       2.176  42.682  18.019  1.00 38.93           O  
HETATM 1713  O   HOH A 261      14.290  32.685  12.826  1.00 41.80           O  
HETATM 1714  O   HOH A 262      17.326  34.018  31.439  1.00 51.22           O  
HETATM 1715  O   HOH A 263       0.040  26.630   2.163  1.00 51.67           O  
HETATM 1716  O   HOH A 264     -14.136  31.160  26.151  1.00 14.00           O  
HETATM 1717  O   HOH A 265       4.215  31.024  22.901  1.00 17.73           O  
HETATM 1718  O   HOH A 266     -14.135  19.184  35.052  1.00 21.83           O  
HETATM 1719  O   HOH A 267      -4.294  38.520  18.308  1.00 25.02           O  
HETATM 1720  O   HOH A 268       4.673  39.491  36.524  1.00 20.89           O  
HETATM 1721  O   HOH A 269      -6.184  35.880  22.502  1.00 29.52           O  
HETATM 1722  O   HOH A 270       6.925  33.571  40.660  1.00 39.69           O  
HETATM 1723  O   HOH A 271      11.809  18.638  20.383  1.00 26.14           O  
HETATM 1724  O   HOH A 272      -0.272  32.903  21.481  1.00 18.35           O  
HETATM 1725  O   HOH A 273       3.854  34.439  27.439  1.00 19.11           O  
HETATM 1726  O   HOH A 274      -9.735  29.449  27.292  1.00 23.77           O  
HETATM 1727  O   HOH A 275      -5.206  37.224  36.253  1.00 28.54           O  
HETATM 1728  O   HOH A 276       7.600  20.689  19.058  1.00 23.07           O  
HETATM 1729  O   HOH A 277       0.727  31.032  35.697  1.00 20.57           O  
HETATM 1730  O   HOH A 278     -11.406  19.847  22.935  1.00 23.57           O  
HETATM 1731  O   HOH A 279      -1.438  40.123  14.433  1.00 29.69           O  
HETATM 1732  O   HOH A 280      -3.892  39.533  11.372  1.00 26.35           O  
HETATM 1733  O   HOH A 281       6.623  49.792  34.283  1.00 34.82           O  
HETATM 1734  O   HOH A 282      -5.124  20.548  30.254  1.00 23.17           O  
HETATM 1735  O   HOH A 283      -7.204  22.718  36.889  1.00 30.83           O  
HETATM 1736  O   HOH A 284     -10.296  32.779  29.062  1.00 25.44           O  
HETATM 1737  O   HOH A 285      -5.365  33.279  38.494  1.00 26.99           O  
HETATM 1738  O   HOH A 286       3.215  45.592  22.888  1.00 36.01           O  
HETATM 1739  O   HOH A 287      15.985  36.712  15.373  1.00 45.16           O  
HETATM 1740  O   HOH A 288     -10.074  28.185   7.462  1.00 23.87           O  
HETATM 1741  O   HOH A 289     -19.054  29.099  12.873  1.00 30.09           O  
HETATM 1742  O   HOH A 290      12.748  26.443  24.792  1.00 26.85           O  
HETATM 1743  O   HOH A 291      -8.450  17.209  23.160  1.00 31.19           O  
HETATM 1744  O   HOH A 292       2.922  11.257  16.774  1.00 60.67           O  
HETATM 1745  O   HOH A 293      -4.495  38.011  24.140  1.00 30.82           O  
HETATM 1746  O   HOH A 294     -17.743  18.398  20.428  1.00 41.26           O  
HETATM 1747  O   HOH A 295       4.728  38.067  13.765  1.00 22.96           O  
HETATM 1748  O   HOH A 296      -0.224  29.131   3.459  1.00 25.10           O  
HETATM 1749  O   HOH A 297      17.223  30.648  13.844  1.00 29.17           O  
HETATM 1750  O   HOH A 298      16.738  28.547  24.543  1.00 41.73           O  
HETATM 1751  O   HOH A 299      -8.957  25.023   8.638  1.00 27.48           O  
HETATM 1752  O   HOH A 300      18.126  34.752  34.150  1.00 46.48           O  
HETATM 1753  O   HOH A 301      15.663  32.915  20.670  1.00 25.41           O  
HETATM 1754  O   HOH A 302     -18.679  25.620  23.919  1.00 37.83           O  
HETATM 1755  O   HOH A 303       7.112  32.880  36.832  1.00 26.37           O  
HETATM 1756  O   HOH A 304       9.374  30.025  28.556  1.00 30.03           O  
HETATM 1757  O   HOH A 305     -20.805  27.415  14.427  1.00 37.61           O  
HETATM 1758  O   HOH A 306       4.885  43.217  20.259  1.00 24.94           O  
HETATM 1759  O   HOH A 307      -6.539  17.022  39.066  1.00 50.37           O  
HETATM 1760  O   HOH A 308      -0.924  15.962  15.486  1.00 30.55           O  
HETATM 1761  O   HOH A 309       4.224  41.946  16.368  1.00 48.59           O  
HETATM 1762  O   HOH A 310       1.394  18.077  24.262  1.00 30.70           O  
HETATM 1763  O   HOH A 311       4.899  36.859  34.813  1.00 23.08           O  
HETATM 1764  O   HOH A 312      15.693  20.096  17.938  1.00 24.62           O  
HETATM 1765  O   HOH A 313       1.674  20.232   4.580  1.00 27.18           O  
HETATM 1766  O   HOH A 314       7.589  41.898  11.610  1.00 44.55           O  
HETATM 1767  O   HOH A 315       5.731  46.331  37.545  1.00 29.53           O  
HETATM 1768  O   HOH A 316       9.051  44.859  20.755  1.00 27.32           O  
HETATM 1769  O   HOH A 317      17.005  39.038  26.563  1.00 37.21           O  
HETATM 1770  O   HOH A 318      -1.220  37.434  30.945  1.00 25.33           O  
HETATM 1771  O   HOH A 319     -18.023  20.265  24.440  1.00 35.62           O  
HETATM 1772  O   HOH A 320       0.435  39.286  26.629  1.00 30.01           O  
HETATM 1773  O   HOH A 321     -11.170  34.427   4.391  1.00 33.10           O  
HETATM 1774  O   HOH A 322      15.015  42.403  22.533  1.00 33.20           O  
HETATM 1775  O   HOH A 323       2.859  33.700   9.185  1.00 28.05           O  
HETATM 1776  O   HOH A 324      11.778  32.833  31.727  1.00 28.15           O  
HETATM 1777  O   HOH A 325       7.368  22.476  30.196  1.00 40.86           O  
HETATM 1778  O   HOH A 326     -12.272  16.525  29.378  1.00 32.81           O  
HETATM 1779  O   HOH A 327      -0.895  14.577  22.395  1.00 40.10           O  
HETATM 1780  O   HOH A 328      -5.173  15.201  11.088  1.00 37.28           O  
HETATM 1781  O   HOH A 329      11.919  44.862  21.368  1.00 35.24           O  
HETATM 1782  O   HOH A 330       0.869  15.755  17.680  1.00 29.91           O  
HETATM 1783  O   HOH A 331      16.008  40.131  24.081  1.00 32.11           O  
HETATM 1784  O   HOH A 332     -18.806  35.525   9.464  1.00 45.02           O  
HETATM 1785  O   HOH A 333     -15.784  27.544   3.032  1.00 32.97           O  
HETATM 1786  O   HOH A 334     -17.452  36.742  30.002  1.00 57.55           O  
HETATM 1787  O   HOH A 335      -2.267  44.278  29.022  1.00 37.86           O  
HETATM 1788  O   HOH A 336       5.934  22.063  36.442  1.00 42.93           O  
HETATM 1789  O   HOH A 337       7.592  17.548   7.535  1.00 42.27           O  
HETATM 1790  O   HOH A 338       5.394  14.445  11.553  1.00 43.23           O  
HETATM 1791  O   HOH A 339      -4.524  15.200  25.187  1.00 30.50           O  
HETATM 1792  O   HOH A 340      14.473  46.894  35.489  1.00 51.70           O  
HETATM 1793  O   HOH A 341      13.809  23.674  11.522  1.00 30.71           O  
HETATM 1794  O   HOH A 342      -0.965  25.002   4.621  1.00 33.85           O  
HETATM 1795  O   HOH A 343       8.109  46.860  26.619  1.00 28.17           O  
HETATM 1796  O   HOH A 344       3.671  25.199  39.257  1.00 37.13           O  
HETATM 1797  O   HOH A 345      -0.762  40.090  31.275  1.00 37.59           O  
HETATM 1798  O   HOH A 346      -2.945  15.343  18.616  1.00 33.62           O  
HETATM 1799  O   HOH A 347      -6.174  24.787  -0.252  1.00 31.71           O  
HETATM 1800  O   HOH A 348       9.316  19.541  20.798  1.00 32.39           O  
HETATM 1801  O   HOH A 349      -3.907  41.910   8.977  1.00 47.30           O  
HETATM 1802  O   HOH A 350      -2.045  37.883  28.202  1.00 29.88           O  
HETATM 1803  O   HOH A 351     -13.131  18.915  37.559  1.00 38.66           O  
HETATM 1804  O   HOH A 352       6.240  31.852  -0.907  1.00 32.99           O  
HETATM 1805  O   HOH A 353     -11.705  26.442  38.477  1.00 40.71           O  
HETATM 1806  O   HOH A 354      -8.765  39.400  22.362  1.00 39.94           O  
HETATM 1807  O   HOH A 355      -4.043  39.574  26.925  1.00 50.85           O  
HETATM 1808  O   HOH A 356       7.435  40.864   8.090  1.00 49.57           O  
HETATM 1809  O   HOH A 357      -7.954  26.788   6.157  1.00 27.87           O  
HETATM 1810  O   HOH A 358      13.443  29.168   3.070  1.00 29.20           O  
HETATM 1811  O   HOH A 359      -1.695  30.298  42.374  1.00 49.13           O  
HETATM 1812  O   HOH A 360      -3.035  18.702  28.897  1.00 45.14           O  
HETATM 1813  O   HOH A 361       8.509  43.097  18.498  1.00 27.19           O  
HETATM 1814  O   HOH A 362      -0.558  39.814  18.898  1.00 25.39           O  
HETATM 1815  O   HOH A 363       5.591  34.513  10.308  1.00 29.53           O  
HETATM 1816  O   HOH A 364      -1.189  36.962   4.046  1.00 40.78           O  
HETATM 1817  O   HOH A 365       1.409  16.820   5.533  1.00 38.03           O  
HETATM 1818  O   HOH A 366      -6.967  39.706  26.531  1.00 46.36           O  
HETATM 1819  O   HOH A 367       9.277   9.821  13.098  1.00 70.27           O  
HETATM 1820  O   HOH A 368      10.672  31.200  -0.548  1.00 31.71           O  
HETATM 1821  O   HOH A 369     -18.534  26.920  10.577  1.00 37.74           O  
HETATM 1822  O   HOH A 370     -22.538  45.669  14.753  1.00 67.28           O  
HETATM 1823  O   HOH A 371     -10.711  41.324  21.274  1.00 50.96           O  
HETATM 1824  O   HOH A 372      -1.778  40.979  16.902  1.00 36.88           O  
HETATM 1825  O   HOH A 373       9.504  30.421  38.001  1.00 32.49           O  
HETATM 1826  O   HOH A 374     -21.871  30.850  25.883  1.00 39.16           O  
HETATM 1827  O   HOH A 375      -7.248  15.669  19.290  1.00 34.02           O  
HETATM 1828  O   HOH A 376       2.431  18.743  26.988  1.00 44.75           O  
HETATM 1829  O   HOH A 377      13.541  20.349   8.159  1.00 44.42           O  
HETATM 1830  O   HOH A 378      -6.578  18.916  37.169  1.00 39.55           O  
HETATM 1831  O   HOH A 379      -4.496  20.167  38.236  1.00 34.28           O  
HETATM 1832  O   HOH A 380      -4.436  43.498  17.072  1.00 53.29           O  
HETATM 1833  O   HOH A 381      -0.185  40.040  34.052  1.00 39.37           O  
HETATM 1834  O   HOH A 382      19.090  32.917  17.133  1.00 51.17           O  
HETATM 1835  O   HOH A 383      13.624  33.581   8.463  1.00 32.13           O  
HETATM 1836  O   HOH A 384      16.138  27.927   3.266  1.00 48.87           O  
HETATM 1837  O   HOH A 385       2.764  39.873   6.683  1.00 64.85           O  
HETATM 1838  O   HOH A 386     -12.272  17.046  22.533  1.00 50.90           O  
HETATM 1839  O   HOH A 387      -3.729  26.797  41.038  1.00 40.49           O  
HETATM 1840  O   HOH A 388       6.260  17.796  21.271  1.00 46.25           O  
HETATM 1841  O   HOH A 389     -10.878  37.457  36.529  1.00 41.54           O  
HETATM 1842  O   HOH A 390     -15.035  34.357  29.769  1.00 50.98           O  
HETATM 1843  O   HOH A 391     -18.084  18.665  17.978  1.00 41.42           O  
HETATM 1844  O   HOH A 392       8.070  40.696  41.881  1.00 61.05           O  
HETATM 1845  O   HOH A 393     -17.353  43.835  19.083  1.00 36.70           O  
HETATM 1846  O   HOH A 394      11.038  24.389  25.479  1.00 44.79           O  
HETATM 1847  O   HOH A 395      -4.971  14.308  20.193  1.00 37.67           O  
HETATM 1848  O   HOH A 396      -8.044  37.798  24.454  1.00 42.63           O  
HETATM 1849  O   HOH A 397      15.153  33.661  41.227  1.00 66.99           O  
HETATM 1850  O   HOH A 398      -9.650  18.960  16.219  1.00 34.38           O  
HETATM 1851  O   HOH A 399       6.388  47.042  20.805  1.00 35.93           O  
HETATM 1852  O   HOH A 400      -5.941  20.263   6.742  1.00 42.74           O  
HETATM 1853  O   HOH A 401     -24.132  38.744  24.183  1.00 66.05           O  
HETATM 1854  O   HOH A 402       2.782  16.179  33.466  1.00 65.51           O  
HETATM 1855  O   HOH A 403      13.253  15.255  15.161  1.00 59.20           O  
HETATM 1856  O   HOH A 404      -0.772  13.846  19.128  1.00 45.72           O  
HETATM 1857  O   HOH A 405      -8.160  22.181   6.952  1.00 39.07           O  
HETATM 1858  O   HOH A 406     -14.625  36.667   4.129  1.00 57.25           O  
HETATM 1859  O   HOH A 407      10.053  34.535   2.668  1.00 33.74           O  
HETATM 1860  O   HOH A 408      16.007  41.461  30.405  1.00 46.87           O  
HETATM 1861  O   HOH A 409       6.328  48.632  25.757  1.00 39.26           O  
HETATM 1862  O   HOH A 410      -6.976  24.187   2.342  1.00 37.41           O  
HETATM 1863  O   HOH A 411      -4.080  22.967   3.248  1.00 43.70           O  
HETATM 1864  O   HOH A 412       5.337  20.788  30.317  1.00 40.75           O  
HETATM 1865  O   HOH A 413      13.925  22.036   5.246  1.00 35.55           O  
HETATM 1866  O   HOH A 414     -13.195  18.116  19.023  1.00 45.07           O  
HETATM 1867  O   HOH A 415      14.237  30.950  34.163  1.00 53.49           O  
HETATM 1868  O   HOH A 416       9.856  37.443   2.141  1.00 47.23           O  
HETATM 1869  O   HOH A 417     -19.130  44.536  16.957  1.00 51.47           O  
HETATM 1870  O   HOH A 418      12.503  30.715  38.562  1.00 50.13           O  
HETATM 1871  O   HOH A 419     -10.621  34.072   1.724  1.00 37.66           O  
HETATM 1872  O   HOH A 420       0.005  45.535  27.356  0.50 47.43           O  
HETATM 1873  O   HOH A 421      -1.888  27.472  -0.079  1.00 40.05           O  
HETATM 1874  O   HOH A 422      -3.921  40.456   6.298  1.00 53.50           O  
HETATM 1875  O   HOH A 423       7.291  26.491  36.919  1.00 41.09           O  
HETATM 1876  O   HOH A 424     -16.182  44.545  12.060  1.00 40.82           O  
HETATM 1877  O   HOH A 425      -2.081  17.954  37.419  1.00 57.25           O  
HETATM 1878  O   HOH A 426       3.610  18.722   3.093  1.00 47.93           O  
HETATM 1879  O   HOH A 427       9.548  12.394  20.645  1.00 55.45           O  
HETATM 1880  O   HOH A 428      13.671  31.831   3.523  1.00 41.46           O  
HETATM 1881  O   HOH A 429      -4.251  20.257  40.906  1.00 55.16           O  
HETATM 1882  O   HOH A 430      -6.998  46.900  16.178  1.00 46.65           O  
HETATM 1883  O   HOH A 431      17.234  27.259  11.766  1.00 36.83           O  
HETATM 1884  O   HOH A 432      16.880  30.262  11.009  1.00 54.23           O  
HETATM 1885  O   HOH A 433      12.433  38.238  12.817  1.00 43.72           O  
HETATM 1886  O   HOH A 434      -8.302  22.143  13.806  1.00 36.60           O  
HETATM 1887  O   HOH A 435     -12.602  38.011  33.051  1.00 55.29           O  
HETATM 1888  O   HOH A 436      -7.496  32.217  39.854  1.00 46.68           O  
HETATM 1889  O   HOH A 437      11.210  25.916  28.666  1.00 82.66           O  
HETATM 1890  O   HOH A 438     -10.535  24.491   6.473  1.00 39.66           O  
HETATM 1891  O   HOH A 439       7.807  37.840  40.777  1.00 54.26           O  
HETATM 1892  O   HOH A 440       4.767  15.657  31.857  1.00105.80           O  
HETATM 1893  O   HOH A 441     -20.779  39.135  21.267  1.00 51.85           O  
HETATM 1894  O   HOH A 442      -5.585  40.272   3.610  1.00 66.65           O  
HETATM 1895  O   HOH A 443      14.536  40.100  43.914  1.00 48.75           O  
HETATM 1896  O   HOH A 444       4.637  40.518  12.508  1.00 52.35           O  
HETATM 1897  O   HOH A 445      -4.199  12.690  12.826  1.00 62.67           O  
HETATM 1898  O   HOH A 446     -18.918  37.710  20.162  1.00 36.00           O  
HETATM 1899  O   HOH A 447      13.003  49.907  39.115  1.00 51.84           O  
HETATM 1900  O   HOH A 448     -11.527  16.835  26.945  1.00 35.42           O  
HETATM 1901  O   HOH A 449      17.265  36.616  36.842  1.00 51.59           O  
HETATM 1902  O   HOH A 450      14.052  34.014  30.569  1.00 27.49           O  
HETATM 1903  O   HOH A 451     -17.701  46.452  15.186  1.00 62.76           O  
HETATM 1904  O   HOH A 452      -3.214  25.305   2.559  1.00 45.93           O  
HETATM 1905  O   HOH A 453       3.202  39.400  39.041  1.00 45.60           O  
HETATM 1906  O   HOH A 454     -14.174  32.254  28.883  1.00 54.08           O  
HETATM 1907  O   HOH A 455      14.155  35.834  12.026  1.00 57.64           O  
HETATM 1908  O   HOH A 456     -18.980  34.239  17.136  1.00 39.53           O  
HETATM 1909  O   HOH A 457      -9.831  20.015  13.870  1.00 46.18           O  
HETATM 1910  O   HOH A 458     -24.015  34.109  24.033  1.00 62.81           O  
HETATM 1911  O   HOH A 459      10.342  36.849  39.017  1.00 37.85           O  
HETATM 1912  O   HOH A 460     -16.121  20.541  12.091  1.00 60.33           O  
HETATM 1913  O   HOH A 461       1.004  16.692   2.958  1.00 59.60           O  
HETATM 1914  O   HOH A 462      15.355  31.403  29.554  1.00 50.62           O  
HETATM 1915  O   HOH A 463       8.613  34.595   0.089  1.00 47.51           O  
HETATM 1916  O   HOH A 464      11.668  13.327  19.404  1.00 55.29           O  
HETATM 1917  O   HOH A 465       7.467  19.451  37.668  1.00 76.40           O  
HETATM 1918  O   HOH A 466      11.911  33.788  40.826  1.00 50.35           O  
HETATM 1919  O   HOH A 467     -23.196  34.869  18.244  1.00 69.61           O  
HETATM 1920  O   HOH A 468     -24.486  30.733  25.762  1.00 58.99           O  
HETATM 1921  O   HOH A 469       5.412  47.249  40.126  1.00 61.00           O  
HETATM 1922  O   HOH A 470      -9.982  28.207  39.667  1.00 55.04           O  
HETATM 1923  O   HOH A 471     -15.717  33.491  31.918  1.00 62.85           O  
HETATM 1924  O   HOH A 472      -8.352  18.324  12.534  1.00 48.90           O  
HETATM 1925  O   HOH A 473      15.773  42.040  37.045  1.00 54.87           O  
HETATM 1926  O   HOH A 474      11.918  49.978  41.322  1.00 86.12           O  
HETATM 1927  O   HOH A 475       5.574  10.687  19.804  1.00 63.16           O  
HETATM 1928  O   HOH A 476     -13.479  14.101  29.959  1.00 54.73           O  
HETATM 1929  O   HOH A 477     -21.629  33.359  25.494  1.00 60.41           O  
HETATM 1930  O   HOH A 478     -24.737  43.929  16.872  1.00 68.68           O  
HETATM 1931  O   HOH A 479      11.492  37.363  43.126  1.00 49.75           O  
HETATM 1932  O   HOH A 480      14.056  31.704  10.819  1.00 36.05           O  
HETATM 1933  O   HOH A 481       3.642  17.076  22.810  1.00 41.03           O  
HETATM 1934  O   HOH A 482     -11.192  23.339   3.766  1.00 42.14           O  
HETATM 1935  O   HOH A 483      -2.506  30.101  -0.313  1.00 50.64           O  
HETATM 1936  O   HOH A 484     -19.306  43.658  21.277  1.00 41.44           O  
HETATM 1937  O   HOH A 485      11.621  24.133  30.185  1.00 67.42           O  
HETATM 1938  O   HOH A 486       6.845  48.790  22.976  1.00 45.15           O  
HETATM 1939  O   HOH A 487     -20.152  46.829  18.515  1.00 71.05           O  
HETATM 1940  O   HOH A 488      12.197  32.465   1.612  1.00 47.49           O  
HETATM 1941  O   HOH A 489     -25.102  32.641  22.083  1.00 56.18           O  
HETATM 1942  O   HOH A 490     -20.027  30.297  28.564  1.00 41.48           O  
HETATM 1943  O   HOH A 491      14.257  16.738  17.148  1.00 31.79           O  
HETATM 1944  O   HOH A 492     -18.037  21.534  17.289  1.00 41.59           O  
HETATM 1945  O   HOH A 493      -9.350  31.130  38.208  1.00 53.45           O  
HETATM 1946  O   HOH A 494     -26.207  30.224  22.695  1.00 59.15           O  
HETATM 1947  O   HOH A 495     -22.856  32.243  19.414  1.00 56.70           O  
HETATM 1948  O   HOH A 496      -7.092  47.015  13.789  1.00 49.98           O  
HETATM 1949  O   HOH A 497     -20.047  22.509  15.392  1.00 41.33           O  
HETATM 1950  O   HOH A 498      16.757  42.178  40.269  1.00 61.78           O  
HETATM 1951  O   HOH A 499     -23.669  35.420  26.607  1.00 68.39           O  
CONECT 1667 1668 1673                                                           
CONECT 1668 1667 1669 1670                                                      
CONECT 1669 1668                                                                
CONECT 1670 1668 1671                                                           
CONECT 1671 1670 1672 1677                                                      
CONECT 1672 1671 1673 1675                                                      
CONECT 1673 1667 1672 1674                                                      
CONECT 1674 1673                                                                
CONECT 1675 1672 1676                                                           
CONECT 1676 1675 1677                                                           
CONECT 1677 1671 1676 1682                                                      
CONECT 1678 1684                                                                
CONECT 1679 1685                                                                
CONECT 1680 1686                                                                
CONECT 1681 1683 1685                                                           
CONECT 1682 1677 1687                                                           
CONECT 1683 1681 1687                                                           
CONECT 1684 1678 1688                                                           
CONECT 1685 1679 1681 1688                                                      
CONECT 1686 1680 1687 1688                                                      
CONECT 1687 1682 1683 1686                                                      
CONECT 1688 1684 1685 1686                                                      
MASTER      497    0    1    9    8    0    4    6 1929    1   22   19          
END                                                                             
